# Supplementary material for: Identification of potential biomarkers for diabetic cardiomyopathy using LC-MS-based metabolomics
Source: Endocr Connect. 2024 Jan 25;13(3):e230384. doi: 10.1530/EC-23-0384 (PMC10831537; doi:10.1530/EC-23-0384)
Supplement: Supplementary Data 1: Peaks of All Compounds. This dataset offers a comprehensive insight into 4774 ions observed across individual samples, highlighting statistically significant differences (p < 0.05, ANOVA) and fold changes greater than 2 among the three study groups (Normal, T2DM, and DCM). It i [file supplementary_data_1.xlsx]

## Sheet: supplementary data 1. peaks of 
Supplementary Data 1: Peaks of All Compounds. This dataset offers a comprehensive insight into 4774 ions observed across individual samples, highlighting statistically significant differences (p < 0.05, ANOVA) and fold changes greater than 2 among the three study groups (Normal, T2DM, and DCM). It includes essential details such as m/z, Retention time (min), Chromatographic peak width (min), Anov…
															Normalised abundance
															Normal																DM												DCM
Compound	Neutral mass (Da)	m/z	Charge	Retention time (min)	Chromatographic peak width (min)	Identifications	Anova (p)	q Value	Max Fold Change	Highest Mean	Lowest Mean	Isotope Distribution	Maximum Abundance	Minimum CV%	N01-3	N02-3	N03-3	N04-3	N05-3	N06-3	N07-3	N08-3	N09-3	N10-3	N11-3	N12-3	N13-3	N14-3	N15-3	N16-3	DM01-3	DM02-3	DM03-3	DM04-3	DM05-3	DM06-3	DM07-3	DM08-3	DM09-3	DM10-3	DM11-3	DM12-3	DCM01-3	DCM02-3	DCM03-3	DCM04-3	DCM05-3	DCM06-3	DCM07-3
6.67_963.8239m/z		963.824	1	6.67393	0.224317	220	0.00835451	0.0155041	71.6678	DCM	Normal	100 - 33.1	606.535	162.31	27.7398	0	0	0	0	0	0	0	0	0	0	7.33713	0	0	0	100.333	0	17.5864	4.73001	0	10.4192	481.196	0	129.95	0	511.825	9.14164	262.693	0	0	32.8681	0	0	77.2848	838.199
5.44_965.8530m/z		965.853	1	5.44447	0.115167	192	0.00684505	0.0134939	2.71529	DM	DCM	100	303.81	56.67	86.3545	79.8137	116.74	87.7729	215.754	89.4314	189.452	390.582	126.995	223.196	48.832	214.147	328.84	102.836	209.327	409.797	426.187	542.118	301.536	297.356	240.825	537.4	294.379	345.573	392.971	267.371	0	0	141.838	231.312	387.679	261.879	0	267.143	215.217
5.56_965.8543m/z		965.854	1	5.56318	0.0879167	192	0.000444087	0.00170655	6.89313	DM	DCM	100	156.836	56.06	106.526	49.7351	114.383	62.5466	49.2253	83.9971	84.7847	194.174	36.4298	76.8707	59.3993	109.129	63.2886	7.53206	86.796	171.385	265.397	257.1	173.972	211.285	79.2689	266.608	37.2492	181.425	312.756	96.9683	0	0	39.6831	36.1901	45.2081	55.4809	12.4055	34.0632	94.64
6.46_939.8211m/z		939.821	1	6.45703	0.195483	164	0.0281713	0.0347553	588.958	DCM	Normal	100	435.695	346.41	0	0	0	0	0	0	11.8364	0	0	0	0	0	0	0	0	0	0	0	0	0	0	0	0	0	0	0	0	909.185	2.0534	0	0	0	11.6347	0	0
10.92_982.8885m/z		982.888	1	10.9164	0.0928	117	0.000633437	0.00224905	5.58578	Normal	DCM	100 - 75.2 - 34.2 - 9.09	682.346	108.89	661.581	3894.02	986.793	839.142	822.617	334.088	305.507	54.6885	179.87	80.1934	128.358	175.099	318.581	128.868	1020.72	987.401	58.1126	0	121.041	217.032	230.571	91.9401	366.397	422.74	90.5428	6.52051	0	0	425.119	261.576	142.521	0	0	93.7983	22.2309
7.89_885.7794m/z		885.779	1	7.89453	0.02995	98	0.0216627	0.0294597	4.50965	DM	DCM	100	21.6334	103.99	0	0	39.6969	0	0	0	0	0	0	0	0	0	0	17.987	0	46.8631	0	38.6812	37.6285	69.6616	0	21.2785	29.1344	23.9245	39.2922	0	0	0	1.32781	0	0	0	0	0	32.5848
2.63_984.9064m/z		984.906	1	2.62922	0.134367	85	3.04e-08	7.1e-07	45272.4	Normal	DCM	100 - 44.8	296.756	150.87	1365.02	996.521	755.011	799.355	75.8636	581.22	49.6195	31.1006	4.42965	0	14.8074	0.278271	12.1622	52.822	9.8812	0	0	0	14.2774	0	0	0.468211	0	0	0	0	0	0	0	0	0	0	0	0.0983235	0
10.89_958.8969m/z		958.897	1	10.8855	0.0907	52	0.0469401	0.0469032	11.0996	Normal	DCM	100 - 79 - 23.3	200.066	113.54	259.076	538.926	458.712	0	178.239	337.554	707.025	10.7747	0	168.384	13.3849	0	401.351	0	102.649	24.976	0	187.383	0	0	0	9.44165	115.02	629.251	19.1306	130.658	0	0	0	6.67711	9.51165	0	0	33.8351	96.9016
7.16_836.6272m/z		836.627	1	7.16248	0.35005	24	0.0358453	0.0402042	2.0753	Normal	DCM	100	1568.3	36.99	1147.53	1402.61	2048.42	1357.85	1926.36	1152.07	1808.72	1933.67	980.531	1161.11	845.38	1639.82	1816.76	1218.83	1403.82	3249.32	335.104	849.735	312.807	1870	1245.38	1405.4	2409.12	1476.26	728.974	939.211	0	12.2871	932.103	852.447	1787.12	1224.22	361.627	1342.49	1966.54
7.89_986.8477m/z		986.848	1	7.88845	0.0180833	21	0.0233821	0.0308831	2.10333	Normal	DCM	100 - 99.3	181.874	80.76	111.332	48.181	226.218	81.1677	148.11	329.372	131.657	460.979	39.6503	310.766	29.1703	293.855	0	95.6807	154.786	449.055	29.6168	131.028	35.829	139.772	0	38.1367	169.796	304.221	283.093	384.791	7.94587	0	0	87.8914	219.266	151.969	47.1622	179.171	0
12.81_949.8542m/z		949.854	1	12.8116	0.0750167	21	0.000175582	0.000823634	8.53655	DCM	Normal	100 - 1.04	313.487	77.82	0	0	26.009	0	0	10.2332	145	0	106.952	154.876	5.41945	20.1241	22.149	35.0114	28.2593	33.5341	0	26.1054	81.495	141.004	21.2614	85.647	63.8005	403.137	401.855	0	411.042	730.675	119.649	243.696	143.253	165.565	511.22	21.5185	132.455
5.87_901.8735m/z		901.874	1	5.86513	0.0555833	21	0.0215529	0.029383	3.98219	DCM	Normal	100 - 22.6	60.8153	75.88	0	8.40245	0	0	0	78.4608	6.82212	0	6.10109	20.54	0	0	92.454	18.1099	8.3275	5.13116	91.476	41.6198	45.6643	29.6111	24.7916	56.1575	47.846	28.5849	87.8559	14.1532	0	0	150.765	92.9245	49.6473	391.28	0	6.67376	24.3349
5.64_916.8752m/z		916.875	1	5.6393	0.161	18	0.0448617	0.0456401	2.16769	DM	DCM	100 - 10 - 0.417	1756.16	59.54	266.089	614.388	2324.43	913.137	1356.69	1963.32	2722.6	1174.45	2007.22	715.271	425.329	1532.27	3446.57	2423.68	3589.56	2031.78	1530.46	1251.58	1135.12	307.694	1380.55	2171.7	3808.13	3062.43	4826.59	1587.33	4.00919	8.32414	854.396	1523.2	3341.39	375.584	91.341	1849.75	254.047
5.31_844.6892m/z		844.689	1	5.3131	0.2452	12	0.0041125	0.00927007	4.37047	DCM	Normal	100	668.136	100.31	0	0	26.798	15.8535	338.789	55.61	304.365	334.193	38.4807	38.1658	143.509	8.82473	641.85	407.685	0	91.8777	14.8885	17.4158	112.378	59.1983	23.9522	184.993	432.906	1177.06	215.834	135.576	173.962	1551.15	180.963	161.861	625.249	77.4967	1264.73	612.753	1624.84
5.01_196.0603m/z		196.06	1	5.01003	0.0381333	12	0.000437489	0.00169005	18.8752	DCM	DM	100	38.7179	116.91	62.7763	46.3864	63.8455	15.2442	18.642	9.3544	0	0	10.0234	5.2381	13.5952	8.87557	3.82503	17.8182	5.05926	4.62449	2.1967	2.34465	0	3.62182	0	0	2.02362	0	2.92265	11.5057	0	0	0	0	1.80371	0	0	0	575.556
20.83_836.5509m/z		836.551	1	20.8256	3.01613	11	0.000412213	0.00161294	2.1746	DCM	Normal	100 - 57.1 - 19 - 1.85	281481	17.16	164049	103118	114609	146623	110619	123627	142113	132765	124959	128099	155093	128700	94389.6	153896	154813	93570.7	172503	173357	200372	96676.5	164470	382251	126459	164117	242484	297497	420856	390604	76432.7	152544	139221	222424	241263	208177	103570
1.81_146.0800m/z		146.08	1	1.81247	0.636633	10	0.029499	0.0356438	9.31076	DCM	Normal	100 - 23.8 - 4.5	39641.3	20.07	5397.12	2950.61	5552.46	3879.71	4034.3	4671.48	4378.81	3636.99	4782.75	4257.41	3349.52	3132.75	5019.43	5567.15	4165.76	3345.04	3207.58	5034.13	4777.3	5103.03	5251.53	4184.57	4278.5	4619.98	6518.72	2848.18	91169.6	183810	4163.64	6522.92	3456.97	4133.75	4183.77	5272.34	6084.44
5.45_593.5053m/z		593.505	1	5.4524	0.141617	10	0.00192179	0.00526524	3.53726	Normal	DCM	100	577.517	51.19	141.541	1214.31	805.701	866.284	604.41	985.673	666.037	576.68	501.631	713.661	228.054	486.646	263.628	240.994	563.306	381.721	808.537	548.337	534.395	96.5648	352.493	250.143	336.297	180.339	476.28	133.625	0	0	602.983	72.258	258.687	359.186	12.6752	703.132	0
1.82_192.0839m/z		192.084	1	1.81627	0.838883	10	0.0277063	0.034423	18.7484	DCM	Normal	100 - 13.4 - 5.7 - 0.544	48511.3	43.12	4912.24	1564.05	4094.38	1162.74	2072.86	1709.44	2848.25	2202.09	4036.34	2316.62	1723.93	1177.25	3379.12	3479.49	2701.04	2020.08	1579.13	3635.57	2465.18	2803.46	2729.64	2238.83	2460.08	3269.79	4755.04	1485.9	121888	240232	2508.02	5007.24	2395.78	2463.2	2926.32	2617.55	2909.74
2.00_144.1015m/z		144.102	1	1.9964	0.287817	9	0.0139121	0.0221268	10.9802	DCM	Normal	100 - 8.76	4424.58	77.62	15.0061	125.741	22.2649	100.456	4111.68	28.76	108.261	810.095	44.7709	68.5234	150.852	116.156	634.084	23.1068	43.3323	44.268	937.837	45.3246	272.022	210.746	914.14	407.778	318.848	1176.17	78.9474	386.547	953.74	1413.08	177.614	122.298	19.1449	133.424	3540.52	2752.42	52318.9
1.61_302.0607m/z		302.061	1	1.60565	0.875917	9	0.00446067	0.0098604	2.06066	Normal	DCM	100 - 14 - 0.997 - 0.000426	39878.2	40.12	67497.8	73909.5	63040.6	54602	40178.4	42370.9	29841.4	33381.3	36516.4	28795.1	29021.1	29921.2	25240.3	31525.8	27047.1	25163.2	25253.5	24967.8	24548.1	32498	27947.3	25030.6	26329.8	22588.9	32337.5	33169.7	4104.92	5039.47	25467.9	24336.3	23372.6	25772	30472.4	24662.1	34299.1
2.65_302.0608m/z		302.061	1	2.64828	0.527533	9	0.00107688	0.00337607	2.76184	Normal	DCM	100 - 14 - 2.08 - 0.181	78341	40.4	122700	144356	120149	111427	92507.1	90270.1	68671	69249.3	74025.2	56333.8	51724.6	55566.8	54112.9	57839.1	42906.1	41619.3	45350.4	40436.3	39890.8	51347.8	40476.3	37910.3	39260	33526.5	50617.4	47985.5	3165.01	3447.52	38528.8	37702	37408.1	39402.9	51728.5	38718.9	51465.5
6.86_904.5949m/z		904.595	1	6.85962	0.121017	8	0.0178299	0.0260812	Infinity	DCM	Normal	100	105.288	224.38	0	0	0	0	0	0	0	0	0	0	0	0	0	0	0	0	0	0	0	0	0	0	0	0	0	0	48.9087	0	0	0	0	0	0	0	0
11.81_928.8461m/z		928.846	1	11.8091	0.04525	8	0.00325203	0.00782986	Infinity	Normal	DCM	100 - 33.6	22.5037	233.86	0	210.889	27.3993	0	54.8824	21.285	0	0	26.2262	0	0	16.027	0	0	3.3498	0	0	0	12.3901	0	0	0	0	0	0	0	0	0	0	0	0	0	0	0	0
5.28_396.2758m/z		396.276	1	5.27878	0.15725	8	0.0475212	0.0472479	5.53885e+06	DCM	Normal	100	398.613	169.94	0	0	0	0	0.00115147	0	0	0	0	0	0	0	0	0	0	0	0	0	3.1686	0	0	0	0	0	0	0	1400.08	1934.99	0	0	0	0	0	0	0
9.78_155.1449m/z		155.145	1	9.77862	0.135883	8	1.86e-09	6.66e-08	2.28665	DCM	Normal	100 - 24.3	551.232	28.49	283.122	177.486	202.235	265.18	285.648	238.547	273.676	176.707	182.798	150.224	504.918	177.969	252.029	232.098	284.067	170.341	754.18	322.777	614.362	435.434	457.538	444.119	399.82	286.792	343.396	451.859	540.038	575.662	507.612	383.046	412.447	543.864	713.467	1086.86	503.202
5.46_928.8457m/z		928.846	1	5.46443	0.1382	8	0.0282436	0.034793	13.568	DCM	Normal	100 - 16	775.76	101.26	9.29389	0	7.26231	0	11.9297	8.23793	0	5.31956	0	129.59	0	0	103.686	0	584.338	55.1514	26.0445	47.6961	289.092	54.9782	36.0822	181.373	117.569	336.512	112.749	97.5161	0	0	188.4	315.179	707.048	1409.01	6683.89	392.491	567.165
11.80_434.3289m/z		434.329	1	11.7985	0.01635	7	0.0375353	0.0413357	6.11976	DCM	Normal	100 - 2.69	75.2497	94.13	2.68658	7.68952	11.9627	29.2308	35.0173	3.7857	3.33127	0	5.05352	0.0506537	25.4477	23.3475	7.97279	10.8108	26.4403	3.91174	44.7685	7.20953	39.07	7.40299	117.176	34.3368	27.7976	4.00029	0.00348779	2.82323	21.6818	176.819	7.46045	2.51995	7.34726	74.3331	12.1267	424.464	102.034
2.41_384.1454m/z		384.145	1	2.40717	0.111517	7	0.0319751	0.0375128	31.5242	DCM	Normal	100 - 8.93	417.281	134.43	0	10.268	77.3722	0	23.2851	43.9144	0	0	5.52558	0	0	9.78291	0	0	41.6415	0	0.57827	0.366269	1.36911	5.72057	0	1.04336	24.4742	0	20.3073	78.8591	430.171	853.557	0	11.1457	0	0	877.583	9.9812	118.846
11.69_355.2526m/z		355.253	1	11.6944	0.127183	7	0.00946471	0.016898	2.96772	DCM	Normal	100 - 36	619.348	90.77	260.341	57.3748	97.423	782.722	282.684	57.6017	92.4207	75.8621	124.524	182.689	525.479	193.629	125.977	143.194	224.472	112.722	1376.41	271.319	738.303	176.984	372.697	447.867	197.168	167.801	163.578	110.15	1368.29	1293.26	266.761	156.245	169.449	167.822	263.643	343.873	400.638
6.92_840.5699m/z		840.57	1	6.91833	0.20215	6	0.00399218	0.00908967	2.2769	DCM	Normal	27.1 - 100	1021.08	33	882.218	616.252	799.749	488.204	566.132	236.025	313.057	358.589	577.996	326.858	164.193	487.977	452.884	366.006	341.47	197.643	482.009	837.607	527.226	398.804	796.541	418.415	362.413	570.846	295.691	634.202	561.599	354.111	549.54	650.411	610.674	652.138	1160.89	316.268	796.287
3.69_165.0558m/z		165.056	1	3.69482	0.4908	6	0.00750545	0.0143615	9.57255	DCM	DM	100	679.776	63.89	768.889	678.112	550.459	447.222	406.891	398.225	295.103	313.126	318.866	204.349	240.091	160.499	93.3549	172.067	97.3484	60.9685	142.099	32.8368	20.2279	92.0198	49.4922	21.922	15.6831	28.0959	44.4791	362.345	35.1395	7.81619	7.40016	21.9358	34.0142	25.0719	6933.82	26.81	635.155
22.28_742.5291m/z		742.529	1	22.2769	3.70995	5	2.31e-07	3.99e-06	3.41798	DCM	DM	100 - 65.5	313297	43.46	93756.3	231964	91257.9	95157.4	83588	102477	58446.5	82399.1	83156.1	94182.3	109838	65241.1	153430	78592	49977.2	95876.8	62890.3	67296.5	90543.5	121832	89572.6	68890.2	42347.8	67438.2	89610.7	80216.4	94097.8	225203	136074	106616	304541	822956	241586	584660	498827
1.70_132.1019m/z		132.102	1	1.70477	0.0305	5	0.0109589	0.0187116	3841.26	DCM	Normal	100	16.4806	148.36	0	0	0	0	0	0	0	0	0	0	0	0	0	0.0686467	0	0	0	0	0	0	0	0.256898	0	0	2.23807	0	46.201	67.8766	0.330684	0	0.0552439	0	5.57196	0	0.0479991
10.57_263.1277m/z		263.128	1	10.5725	0.236267	5	0.000664257	0.00232704	265.517	DCM	Normal	100 - 64.4	1550.81	70.83	10.7374	8.0906	2.64573	2.74341	6.91928	6.67885	1.31283	3.64306	1.29	5.24624	6.61884	0.672823	7.64302	10.4598	2.94154	15.8084	22.2788	8.49482	8.6556	4.75108	21.7681	719.343	2.61285	7.98778	8.81697	15.8384	762.172	1244.82	5.66559	4.85896	6.48052	10.8291	27.1554	55.4451	10.2025
7.80_874.7750m/z		874.775	1	7.79597	0.2081	5	0.0104015	0.0180826	2.62467	Normal	DCM	100	1773.05	88.63	1065.74	288.682	1698.6	189.131	514.862	700.819	1421.58	7004.67	150.721	2540.1	220.102	167.625	602.688	690.937	1466.55	9646	223.028	2530.32	833.01	1148.23	34.0451	964.808	3182.28	2042.84	1986.44	1485.72	0	0	154.239	343.575	1614.17	178.965	0	2622.29	1409.37
24.64_742.5298m/z		742.53	1	24.6411	0.22835	5	0.00436248	0.00969939	2.68733	DCM	Normal	100 - 53.3	28840.1	47.35	4354.95	22981.9	5815.72	13175	15651.1	8385.31	10715.4	7202.73	9816.92	11733.4	17029.4	10868.3	3276.83	9570.76	6972.91	14159.1	10161.2	9160.6	15313.2	2679.74	44997.4	12764.9	5399.84	11368.9	31039.6	39723.4	9418.43	15004.6	17955.9	18871.1	18048.7	26738.4	17685.3	19829.7	43766.7
23.16_288.1600m/z		288.16	1	23.1643	0.0255	5	0.00233046	0.00607112	Infinity	Normal	DCM	100	4.72082	136.1	10.0553	9.44304	0	18.8775	0	14.9391	0	12.7272	0.120931	0	0	0	0	0	4.89956	4.47041	0	0	0	6.72028	0	0	0	0	0	0	0	0	0	0	0	0	0	0	0
6.67_803.7091m/z		803.709	1	6.67393	0.2679	5	0.00105131	0.00331243	111.474	DCM	Normal	100	501.259	167.39	27.808	0	0	0	0	0	0	0	0	0	0	0	0	0	0	44.1385	0	9.87058	0	0	0	375.859	0	69.3963	0	262.884	0	239.644	16.3508	0	21.7436	0	0	78.372	620.286
8.41_340.3178m/z		340.318	1	8.4114	0.184533	5	3.33e-06	3.39e-05	2.30333	DCM	Normal	100 - 17	24024.9	33.89	4838.7	5040.49	4240.05	7691.94	10946.6	7808.49	9192.2	11085.1	15066.4	8899.67	12178.3	13379.6	16974.3	14100.9	12166.7	13278.5	8520.92	9349.69	6403.78	13629.7	20674.2	12257.4	7096.13	14927.9	5812.76	29908.5	8599.75	16553.9	23725	28507.1	26252.1	17303	23065.4	36268.2	19848.4
0.90_131.1423m/z		131.142	1	0.903167	0.0524167	4	0.0340944	0.0389838	11.5307	DCM	Normal	100 - 0.547	60.9534	113.12	0	0	15.1971	17.4202	3.35826	0	11.762	4.22419	0	2.44994	0	2.84314	12.6236	0	7.57006	7.13034	0	5.57047	7.00026	5.4413	0	6.22098	18.1369	4.60839	7.90495	9.87969	122.1	97.8386	4.93123	11.6037	0	8.7454	0	0	10.5545
12.78_357.3065m/z		357.306	1	12.7774	0.08705	4	0.00711017	0.013846	2.39531	DCM	Normal	100 - 9.88	524.725	54.86	82.8206	106.633	48.0786	350.337	243.437	295.775	170.418	121.166	140.42	109.427	263.852	166.5	382.603	231.911	489.83	301.803	600.892	261.634	386.19	220.392	250.927	206.934	278.185	53.8714	146.503	111.543	301.095	423.956	360.348	139.606	601.858	1111.34	241.909	1225.3	473.654
0.66_834.5415m/z		834.541	1	0.662867	0.180117	4	0.000340514	0.00138793	6.54483	Normal	DCM	100 - 51.3 - 40 - 14.1 - 9.98 - 1.77	3404.74	83.35	212.191	8031.67	4670.79	623.138	200.933	6752.2	4385.25	3291.21	2156.71	3441.49	750.74	3937.92	996.424	1834.64	3440.72	9749.83	91.3894	1414.43	1403.75	88.0818	0	879.669	90.211	3347.44	81.3345	0	0	0	351.61	216.276	525.593	150.285	472.522	1505.32	435.514
7.16_743.5725m/z		743.573	1	7.15665	0.197483	4	0.00237729	0.00615833	2.41417	Normal	DCM	100	486.727	52.03	239.493	369.144	769.341	377.66	656.969	330.768	623.238	773.801	237.341	501.201	160.746	295.937	543.351	338.119	444.525	1125.99	100.935	258.639	113	723.697	481.854	540.322	846.366	529.021	210.045	247.243	0	5.35709	282.02	157.252	756.748	301.273	29.1494	406.563	601.82
6.71_803.5439m/z		803.544	1	6.70668	0.2679	4	0.00147215	0.00430544	69.5128	DCM	Normal	100	533.73	162.17	41.1309	0	0	0	0	0	13.8553	0	0	0	0	0	0	0	0	67.8642	0	0	3.28719	0	0	503.438	0	207.259	0	548.72	0	278.245	0	0	20.9893	8.75461	10.6566	114.386	760.018
6.52_801.5486m/z		801.549	1	6.52112	0.187733	4	0.0240202	0.0313737	8.50267	DCM	Normal	100 - 12	1323.15	84.41	355.534	85.6388	37.4705	121.61	411.471	15.4115	18.2002	255.586	240.883	0	106.077	369.232	271.902	19.5114	16.4133	164.908	318.856	908.055	1938.08	328.846	1537.89	1400.3	422.052	108.348	133.743	828.351	0	1428.42	123.368	132.201	179.536	10.2283	4554.67	257.122	3031.98
14.04_675.2576m/z		675.258	1	14.0387	0.242217	4	0.00717569	0.0139401	2.38506	Normal	DCM	100 - 24.1 - 3.88	2618.43	46.51	2797.25	4107.38	2136.36	5507.59	3595.74	3493.47	2687.57	3198.31	3153.44	2385.54	2208.79	1827.26	903.207	1322.54	1133.94	1436.44	1144.36	1468.11	820.25	2163.35	2430.63	1214.86	1573.63	1037.86	1631.16	2304.15	182.11	41.8825	1402.84	1294.63	1475.86	1117.87	1773.31	1922.62	510.069
16.98_675.2568m/z		675.257	1	16.9845	0.11735	4	0.00207177	0.00554691	5.14562	Normal	DCM	100 - 18.6	510.197	83.88	202.693	1270.13	190.368	1508.34	880.076	855.616	552.145	558.04	469.924	468.123	416.287	506.159	24.1392	33.3354	17.6967	210.082	200.085	221.487	14.2839	347.32	341.377	18.1524	261.64	60.2712	192.308	279.778	0	0	164.367	92.4057	36.8422	28.9895	92.0655	240.335	0
8.91_311.1249m/z		311.125	1	8.90532	0.0281167	4	0.000109524	0.000573783	7.69782	Normal	DCM	100 - 43	46.2473	70.26	117.701	97.9695	78.4913	56.7415	59.3254	55.0585	44.7262	47.0746	57.133	0	36.1856	22.6862	17.6314	27.7061	16.2822	5.24493	0.0957798	0	0	27.4744	68.3787	7.73949	11.7114	48.6614	8.60914	19.0032	1.44438	0.0406118	10.0502	34.8475	24.5298	5.82395	0	0	0
1.82_174.0737m/z		174.074	1	1.82008	0.138183	4	0.0323352	0.0377381	11435.5	DCM	Normal	100	117.433	158.43	0	0	0	0	0	0	0	0	0	0	0	0.164307	0	0	0	0	0	0	0	0	0	0	2.5274	0	0	0	299.217	738.027	0	0	0	0.571941	1.25114	0	0
8.30_163.1253m/z		163.125	1	8.29855	0.215267	3	0.000100888	0.000538947	7.90356	DCM	Normal	100 - 25.3	249.913	118.02	10.3097	0	0	147.717	6.50476	28.1063	10.3645	0	5.34897	0	233.77	6.1577	2.07e-05	2.36175	38.612	16.672	463.877	31.319	193.283	16.7595	87.7627	56.9095	26.7923	80.4446	68.1679	55.1723	551.229	604.213	32.519	91.9698	18.2174	31.3147	351.524	2.64889	14.415
11.48_311.1215m/z		311.121	1	11.4787	0.103883	3	0.0246415	0.0318599	5.14447	DM	DCM	100 - 12.1	167.129	85.66	0	30.6359	34.1225	90.6696	198.57	214.557	306.14	261.036	140.643	31.0848	21.4598	143.466	170.854	45.0294	0	120.7	31.9751	10.6018	0	121.222	174.845	73.5694	217.209	0	154.779	1221.34	0	0	0	149.097	91.6219	30.486	0	66.1199	25.4484
11.49_320.1881m/z		320.188	1	11.4926	0.0591667	3	4.7e-06	4.44e-05	2.17502	Normal	DCM	51.7 - 100 - 0.877	318.011	37.12	202.167	501.733	298.746	669.702	362.367	310.996	216.828	258.483	256.652	294.026	225.637	355.031	303.666	236.133	293.022	302.984	122.426	103.59	173.555	332.38	198.584	181.694	118.109	222.791	212.055	170.701	87.9161	49.2482	254.699	162.583	146.858	161.21	55.858	139.218	63.9668
8.30_342.2622m/z		342.262	1	8.29855	0.135083	3	0.0154182	0.0236737	2.11401	DCM	Normal	100 - 23.5	2176.76	45.98	1597.4	501.677	867.427	1338.27	771.371	551.811	799.149	493.11	764.08	768.145	2197.98	923.784	985.876	947.045	1667.42	1300.39	3019.74	1739.89	2288.16	1264.62	1371.22	2322.84	634.7	1537.94	1419.79	869.155	4594.59	4226.78	1223.16	877.662	929.376	805.624	1822.81	1013.26	894.859
0.91_268.0831n	268.083	269.09	1	0.913367	0.0810333	3	0.047868	0.0473999	Infinity	DCM	Normal	100 - 25.5 - 10.8	105.071	171.9	0	0	0	0	0	0	0	0	0	0	0	0	0	0	0	0	0	0	0	0	0	0	0	0	0	0	86.5233	1169.63	0	0	0	0	0	0	0
24.37_201.1823m/z		201.182	1	24.3708	0.137567	3	0	0	148.484	Normal	DCM	100	185.5	54.49	189.325	280.838	170.802	406.348	297.333	194.596	126.297	227.228	152.25	203.637	38.0838	220.269	20.179	46.5132	142.292	252.012	5.65697	0	0	14.871	9.83923	0	6.38733	0	0	0	0	0	0	0	0	10.617	0	0	0
3.10_186.0737m/z		186.074	1	3.1049	0.130583	3	1.6e-06	1.9e-05	687.863	DCM	Normal	100 - 0.486	567.629	111.53	0.735207	0.111789	0.0281204	0.0428903	0.72509	0.111821	0.455418	0.932326	0.238659	0.269761	0.0958157	1.51176	0.817788	1.40863	2.90031	2.81791	1.34249	3.52837	6.37913	5.05674	2.52057	4.13165	3.41536	5.19143	7.93508	9.4169	1877.63	4020.93	4.12658	11.3391	5.47894	18.6551	55.0131	13.9468	111.745
23.68_201.1819m/z		201.182	1	23.6776	0.278083	3	7.92e-07	1.09e-05	12.6576	Normal	DCM	100	469.724	55.14	505.059	667.316	345.627	1101.36	725.538	558.298	408.089	452.232	362.303	609.468	132.515	496.191	123.212	105.79	266.316	656.269	5.83968	0	0	95.9857	120.272	5.03866	114.939	108.953	216.118	0	0	0	171.461	51.6126	44.4238	22.9939	0.0448487	12.2882	0
2.68_186.0740m/z		186.074	1	2.6826	0.01905	3	5.43e-06	5.04e-05	466.57	DCM	Normal	100 - 0.538	162.299	148.15	0	0.00189519	0.019924	0.43024	0.0927764	0.0355244	0.187903	0.296281	0.0151192	0	0	0.00171493	0	1.6821	1.90252	0.899701	0.625139	1.42976	1.4942	1.1028	3.58249	0.771287	2.54725	0.368361	4.07844	4.27747	441.997	715.249	2.72446	8.5309	3.77911	11.0644	20.7823	2.64298	81.6126
16.85_313.3111m/z		313.311	1	16.8503	0.138517	3	0.000125464	0.000636366	17.7548	DCM	Normal	100 - 8.62	714.324	64.3	18.104	9.93572	27.7067	41.1582	25.2793	14.1639	18.357	32.1703	14.0254	34.2659	65.4545	49.4666	75.2267	56.6588	100.701	61.0495	318.341	69.6999	59.172	66.3619	57.5907	57.226	109.891	45.4763	70.8525	151.768	1218.8	1642.95	107.925	41.7974	100.043	161.101	48.9364	69.0394	186.733
15.69_313.3104m/z		313.31	1	15.6895	0.338367	3	2.27e-07	3.93e-06	4.15535	DCM	Normal	100 - 13.1	1518.55	36.8	157.197	119.562	192.615	426.209	408.926	265.341	294.684	358.939	428.269	417.734	541.745	363.019	447.275	561.634	319.812	544.179	719.226	519.162	548.009	805.584	886.769	548.914	700.296	575.632	729.586	948.363	2215.85	2731.79	984.104	690.141	849.202	1415.79	855.203	886.064	774.883
9.35_608.0805m/z		608.081	1	9.35198	0.12135	3	0.00204206	0.00549383	2.46046	Normal	DCM	100 - 11.1 - 7.86 - 0.981	401.221	69.57	13.8198	897.889	134.816	679.247	309.536	849.363	544.07	251.158	155.263	132.935	49.4778	441.191	498.58	253.908	606.881	601.398	91.5976	236.076	313.974	269.644	353.654	118.991	547.584	212.32	700.065	533.956	0	0	425.892	193.88	121.964	8.74836	32.7473	256.546	0
24.13_313.3094m/z		313.309	1	24.1337	0.0303833	3	0.000707307	0.00244308	9.33226	DCM	Normal	100	45.1366	106.53	0	0	0	6.42729	5.12655	12.6415	0	0	30.5758	0	0	0	0	6.67501	0	15.9397	26.105	22.9623	8.6298	0	35.5385	0	21.1748	8.10386	0	0	0	20.895	52.8755	31.4612	21.1067	13.3504	0	167.306	0
7.77_385.1069m/z		385.107	1	7.7749	0.0642667	3	0.0211849	0.0290931	Infinity	DCM	Normal	100	20.5432	228.15	0	0	0	0	0	0	0	0	0	0	0	0	0	0	0	0	0	0	0	0	0	0	0	0	0	0	0	0	0	0	0	0	0	0	0
4.71_201.1885m/z		201.189	1	4.70697	0.0343167	3	0.00813884	0.0151743	6.42835	DCM	DM	100 - 3.56	86.7659	112.22	58.9382	0	0	11.1894	0	0	19.6163	0	0	76.6136	0	0	9.65238	0	0	80.2374	0	24.1229	0	0	0	0	0	0	0	0	8.49205	129.354	215.109	40.4968	85.8338	0	109.682	0	7.10493
3.02_608.0792m/z		608.079	1	3.02007	0.0915167	3	0.0145207	0.022717	2.13932	Normal	DCM	100 - 17.1	479.284	16.58	648.012	512.45	461.059	578.459	450.446	437.497	415.691	387.623	502.462	405.784	455.706	489.155	573.494	569.9	405.874	374.94	264.444	249.562	276.708	411.281	331.877	291.222	336.386	276.279	445.957	386.481	0	0	365.931	305.563	281.564	220.116	433.334	330.466	377.701
14.62_313.3048m/z		313.305	1	14.6161	0.04075	3	0.00836195	0.0155146	3.81379	DCM	Normal	100 - 1.42	150.405	80.98	0	3.77497	14.3908	38.4448	38.0549	20.4198	69.891	34.0559	21.2949	25.2994	0.347123	49.466	87.2046	99.2041	39.598	89.547	15.2236	78.487	17.734	43.0255	65.3955	50.1687	116.719	14.4638	0.104846	233.262	182.943	362.326	108.855	104.636	77.3295	104.789	69.774	121.286	51.3657
9.33_342.2641m/z		342.264	1	9.32893	0.276417	3	1.08e-05	8.87e-05	3.59343	DCM	Normal	100 - 19.1	6344.33	62.75	1771.4	370.938	1047.89	2001.06	927.889	853.813	1122.82	774.616	1087.75	1602.36	4715.78	2001.03	1738.47	1649.1	3682.47	2901.25	7879.79	4124.09	5262.1	2842.94	2618.26	5931.9	1747.89	3307.91	2731.08	2503.63	10382.6	10925.3	4381.97	2231.22	3043.95	2949.93	4821.44	3180.09	2903.76
12.30_320.1850m/z		320.185	1	12.3017	0.0367667	3	3.11e-05	0.000208288	9.92396	DM	DCM	100	36.3044	90.65	0	0	24.8228	0	0	4.28824	0	8.79997	3.2171	11.5892	0	17.5476	0	0	0	0	26.5756	48.2398	53.372	112.233	59.8557	33.6526	4.5526	12.533	62.0526	22.5343	0.0523584	0	0	0	6.50703	48.1446	0	0	0
2.71_608.0783m/z		608.078	1	2.70927	0.0622667	3	0.00189874	0.00521018	4.28785	Normal	DCM	100 - 23.3	515.97	53.65	599.869	696.693	955.893	490.939	868.283	900.172	353.165	696.933	721.812	276.714	277.122	624.945	124.296	277.859	209.795	181.027	385.727	66.9118	188.761	502.272	203.6	181.903	325.172	166.49	360.227	420.24	0	0	179.43	119.357	130.805	181.258	477.494	98.2129	37.256
10.90_375.1643m/z		375.164	1	10.8957	0.11635	3	0.00439478	0.00975395	2.30926	Normal	DCM	88.7 - 100 - 47.9	786.163	61.63	2407.5	1249.4	1207.75	1378.05	791.303	440.564	830.22	531.153	501.051	422.683	540.386	446.946	465.042	858.63	332.939	174.99	409.003	504.125	283.555	827.02	561.204	219.207	229.777	449.848	136.646	669.752	49.0545	62.9453	220.445	305.551	549.139	488.771	609.201	541.396	212.916
15.21_546.2036m/z		546.204	1	15.2092	0.0141333	3	0.0495414	0.0481774	Infinity	DCM	Normal	100	13.4204	215.43	0	0	0	0	0	0	0	0	0	0	0	0	0	0	0	0	0	0	0	0	0	0	0	0	0	0	0	0	0	0	0	0	0	0	0
15.26_546.2020m/z		546.202	1	15.2566	0.0689333	3	0.0493678	0.0481002	Infinity	DCM	Normal	100	102.108	219.02	0	0	0	0	0	0	0	0	0	0	0	0	0	0	0	0	0	0	0	0	0	0	0	0	0	0	0	0	0	0	0	0	0	0	0
1.59_179.1175m/z		179.118	1	1.59422	0.00763333	3	0.00877629	0.0160369	7.10318	DCM	Normal	100 - 35.1	14.3386	119.64	4.67631	0	1.53123	0	3.01886	3.33852	0	7.65135	0	2.20607	1.76677	0.552663	0.204824	0	6.53991	0.811452	1.60842	2.01465	4.61358	4.78061	4.99957	3.89163	4.57656	4.42374	41.9653	5.89133	20.802	21.043	2.69017	0	0	3.89615	58.5469	0	0.19278
12.21_320.1835m/z		320.183	1	12.2055	0.0359333	3	4.27e-06	4.11e-05	20.6275	DM	DCM	100	50.5522	72.75	5.11613	11.0991	58.6146	9.16575	11.7047	0	29.5503	46.8887	5.62865	33.1206	4.78193	12.3223	0	1.32705	0	3.77385	39.8761	73.0651	51.8469	127.039	88.0469	46.235	36.0334	53.8785	73.5188	17.0861	0	0	0	0	5.67147	31.0893	0	0	0
9.78_285.1186m/z		285.119	1	9.77862	0.104317	2	0.0129419	0.0210985	30.4479	DCM	Normal	100 - 40.6	107.656	184.7	0	4.72218	0	25.9657	0.0507159	19.5966	0	4.62629	0	0	0	0	0	1.61058	0	0	2.72494	1.69424	0.21683	0	1.32956	1.39288	82.913	0	0	8.59684	31.5609	30.1289	0	0	2.63463	47.286	237.858	0.434197	15.3587
9.70_370.1171m/z		370.117	1	9.70022	0.209433	2	0.0350518	0.0396936	48.8885	DCM	Normal	100 - 19.7	1249.91	101.79	85.6088	37.8417	56.1524	69.7096	34.0607	28.9691	30.4284	10.4188	0	0	0	15.3763	5.73092	20.9619	5.16332	8.64106	0.0128054	0	0	0	0	0	0	0	0	0.0260214	617.913	0	17886.4	0	0	2.77559	42.5392	0	33.5317
7.37_147.1253m/z		147.125	1	7.36982	0.367783	2	0.0372173	0.0411417	2.23747	DCM	Normal	100 - 23.6 - 6.22	959.532	72.98	459.751	69.0493	312.804	664.591	25.0682	349.154	159.533	290.121	106.977	260.757	1159.32	1078.49	460.525	349.632	774.291	341.48	1810.93	727.798	1383.32	94.0999	229.595	817.604	448.302	239.579	336.218	976.25	1970.68	1694.2	275.961	285.643	352.239	191.736	1157.34	287.991	766.449
5.47_820.5964m/z		820.596	1	5.46832	0.0800333	2	0.0256263	0.0327108	2.87066	DM	DCM	100	66.013	77.42	80.8481	80.1823	91.4885	41.6883	50.7883	26.438	17.503	176.067	20.3896	61.7911	22.2616	52.0799	5.62232	0	9.33284	38.3127	48.9657	76.8472	60.4225	61.9081	44.2385	171.536	40.1169	92.1755	145.702	50.2447	0	0	6.38292	61.1877	78.333	51.4103	0	31.4809	22.3991
4.71_209.0797m/z		209.08	1	4.71458	0.1725	2	0.0126066	0.0206938	1891.25	DCM	Normal	100 - 8.43	244.272	212.23	0	0	0	0	0	0	0	0	0	2.06655	0	0	0	0	0	0	0	0	0	0	0	0	0	0	0	20.4728	8.85885	6.0043	0	0	0	0	3524.65	0	0
4.01_393.1937m/z		393.194	1	4.01317	0.191583	2	0.00167718	0.00474728	17.01	DCM	Normal	100 - 37.4	260.583	118.46	126.361	14.2691	3.40265	6.3561	3.2721	0	0	0	0	0	2.66072	0	3.19791	0	0	85.5917	4.8229	85.6502	0	0	9.76006	0	0	78.7344	0	0	637.981	809.394	101.338	23.196	8.6117	14.025	0	180.279	261.709
6.39_312.1115m/z		312.112	1	6.39357	0.0398167	2	0.00620342	0.0125698	371.545	DCM	Normal	100 - 18.1	95.2813	172.05	0	0	0	0.30779	0	0	0	0	0	0	1.19045	0	0	0	0	2.6049	0.142315	0	4.61275	0	0	0	0	0.27983	0	0	0.00598014	8.19322	0.05445	0.205845	0	0.00193481	0	0	0
7.87_299.1343m/z		299.134	1	7.87063	0.185917	2	0.0011858	0.0036424	54.458	DCM	Normal	100 - 19.8	996.801	35.49	18.0251	12.8693	17.543	25.9894	14.277	19.3016	23.7957	6.12988	20.6566	15.3408	23.2682	12.1017	33.6479	19.2037	18.2837	12.431	19.952	7.13426	25.8966	7.8915	32.5697	48.8247	7.44009	45.272	13.165	8.74448	71.5774	78.9376	9.9495	63.9045	29.1375	59.3201	68.0397	31.2004	76.1804
12.66_488.1787n	488.179	489.186	1	12.6575	0.245617	2	0.00123018	0.0037485	2.25824	Normal	DCM	100 - 19.2 - 0.125	3017.94	34.54	1278.9	1638.94	3011.68	4602.22	4213.97	1989.69	2334.49	3659.36	4826.71	3333.71	3024.98	2631.11	2158.22	2986.07	2565.86	4031.16	1057.47	3377.18	2798.64	2219.73	290.912	1394.04	682.785	365.953	1818.18	3275.95	934.483	182.004	2399.16	1617.36	681.204	1179.43	56.6849	1892.97	4818.7
4.69_122.0250m/z		122.025	1	4.69172	0.571833	2	2.14e-12	1.44e-10	4.89606	Normal	DCM	90.9 - 100 - 15.4	1228.79	14.89	2761.88	2600.35	2210.66	1855.05	1342.69	1333.73	898.997	892.951	1103.05	783.268	910.708	771.78	605.423	758.728	480.711	350.695	333.377	275.616	312.523	476.963	464.637	352.088	342.945	276.673	405.69	461.96	221.056	318.324	270.925	280.604	224.445	266.934	238.406	233.443	309.945
20.43_361.1944m/z		361.194	1	20.4305	0.09515	2	4.74e-07	7.23e-06	3.26818	Normal	DCM	100 - 14.6	389.659	28.26	445.102	641.959	403.185	319.401	326.534	411.186	234.33	522.794	486.821	306.755	435.752	409.137	426.9	375.217	270.483	218.985	60.7104	68.1348	243.101	473.91	155.217	67.5898	109.237	55.4064	56.9389	102.677	13.9245	25.4687	91.7246	109.003	181.903	96.2492	205.654	84.9538	290.002
8.45_439.3605m/z		439.361	1	8.45128	0.1211	2	0.0332402	0.0384183	8.46378	DCM	Normal	100 - 27.6	613.949	88.47	51.4803	34.3274	100.494	53.812	2.10116	79.604	15.415	35.2822	6.63118	5.94705	18.6181	16.6932	283.729	168.92	267.838	19.7223	78.5157	22.4637	187.587	254.66	323.918	204.975	255.372	138.618	544.948	39.8372	47.7812	14.5185	45.7535	133.371	228.735	410.075	1463.65	195.039	1207.26
15.21_467.1154m/z		467.115	1	15.2092	0.4069	2	0.0132833	0.0214642	76.4568	DCM	Normal	100 - 56.5 - 47.3	1027.91	139.65	12.1681	49.6617	37.5711	3.53547	0	16.2686	0	0	0	21.4454	0	0	0	19.2804	0	55.1787	10.5089	213.628	6.54628	1719.52	129.79	178.579	281.735	478.043	1078.72	231.843	0	0	186.051	38.5542	14.3715	2995.59	13.295	17.6514	0
9.67_161.0809m/z		161.081	1	9.67378	0.08915	2	0.0163625	0.0246603	2.49109	Normal	DCM	100	44.2798	79.37	44.8028	142.451	50.9443	90.732	14.0905	37.0847	0	40.5242	29.1265	48.469	25.8922	0	33.4236	42.0617	75.3486	33.5257	0	52.1596	9.33496	0	68.7291	27.5747	75.8341	2.96763	17.9369	24.8974	0	0	0	44.3988	23.9091	0	0	0	50.2724
19.98_361.1951m/z		361.195	1	19.9846	0.0276833	2	2.07e-08	5.13e-07	3.79147	Normal	DCM	100 - 14.2	106.949	34.32	165.721	193.731	148.21	115.775	69.8859	96.9042	88.3717	97.1669	122.552	83.6342	64.0946	89.0938	123.615	78.9623	105.507	67.965	15.117	23.438	44.334	124.884	45.3949	36.0178	13.8243	30.1073	13.4955	16.3506	6.7416	5.28033	21.8517	35.0923	18.5474	14.7252	43.0559	15.0686	101.471
7.33_379.1135m/z		379.113	1	7.32857	0.07105	2	0.00072388	0.00248836	86.3153	DCM	Normal	100 - 5.96	144.574	188.3	0	0	0	22.7385	0	0	0	0	0	0	0	0	4.06068	0	0	0	0	0	0.0768012	0	0	1.70926	0	0	3.13444	147.214	19.2495	16.3623	826.05	5.80793	0	0	0	0	57.4682
8.53_246.1595m/z		246.16	1	8.53447	0.326617	2	0.0167483	0.0250359	3.16857	DCM	Normal	100 - 33.7 - 5.31	3691.98	35.09	1278.9	746.392	874.608	1476.51	918.229	804.426	1144.63	908.439	932.676	823.512	2294.76	949.839	1239.1	1137.87	1749.08	1364.06	2509.92	1250.43	1897.55	975.981	1139.85	1443.78	1250.57	1371.85	1385.27	1175.72	4541.03	10610.3	1441.61	1645	948.449	996.785	2545.06	1189.56	1163
2.67_346.2345m/z		346.235	1	2.67115	0.1976	2	0.00018318	0.00085111	6.1322	Normal	DCM	100 - 0.512	3818.03	58.04	5536.91	8795.18	7355.58	5343.32	5581.71	7081.14	2763.61	3903.11	4784.92	2066.61	1389.17	2516.24	904.839	1499.67	662.459	904.009	2702.53	1105.87	1489.17	2738.87	1708.86	1531.05	1740.75	856.669	2856.7	1924.54	25.596	281.845	1073.25	797.501	621.411	730.871	1904.21	610.239	683.122
19.47_569.3209m/z		569.321	1	19.4698	0.0470333	2	8.42e-05	0.000466809	2.24157	Normal	DCM	100 - 16.9	348.733	28.82	464.533	526.459	276.203	296.181	406.751	352.83	270.429	343.549	459.596	316.507	311.091	526.557	182.459	268.009	263.277	315.297	260.504	218.237	152.913	87.1871	198.411	184.462	171.909	209.692	91.4869	108.113	299.656	169.006	225.286	131.565	153.916	127.874	106.777	98.0882	10.8539
6.32_832.7055m/z		832.705	1	6.31802	0.135667	2	0.0294662	0.0356139	Infinity	DCM	Normal	100	127.112	244.56	0	0	0	0	0	0	0	0	0	0	0	0	0	0	0	0	0	0	0	0	0	0	0	0	0	0	17.9442	32.1547	0	0	0	0	0	0	0
17.52_229.2032m/z		229.203	1	17.5192	0.0921667	2	1.8e-07	3.26e-06	6.03248	DCM	Normal	100 - 2.63	204.249	48.13	0	29.6659	20.9182	90.9736	54.602	41.1081	0	26.0859	25.2811	20.9042	93.2056	48.3284	40.4597	11.7256	7.42069	31.0519	391.128	103.174	148.247	123.109	169.923	163.494	139.004	179.816	147.105	126.851	138.587	92.2185	141.12	148.484	134.987	181.821	153.922	107.803	96.3344
10.68_215.2047m/z		215.205	1	10.6758	0.116217	2	0.0492626	0.0480616	2.578	DCM	Normal	100 - 34	636.328	75.53	172.145	7.41266	37.8118	225.254	86.4414	272.628	444.091	84.6306	131.753	136.566	38.373	479.228	186.125	194.6	646.775	805.448	421.74	740.356	96.7343	484.066	338.461	53.0819	23.0384	464.64	117.74	216.928	271.847	172.547	729.959	1005.16	201.241	464.397	67.1727	992.015	117.282
19.00_465.2126m/z		465.213	1	19.0039	0.127667	2	0.000793097	0.00268849	11.3056	DCM	DM	100 - 24.7	113.93	146.15	560.105	19.9037	72.6995	20.6391	62.8133	20.8422	30.2379	0	7.31273	6.81493	2.88459	120.029	236.039	64.6315	147.757	186.149	0	0	0	0.0184306	1.13025	0	2.90324	27.3654	0	87.6476	1.65395	0.209361	0.297953	9.64126	73.7592	0	0	6.07835	0.763447
6.91_207.1014m/z		207.101	1	6.9055	0.315567	2	0.00462695	0.0101187	172.972	DCM	Normal	100 - 11.5 - 11.3 - 0.892	7341.54	179.22	7.20699	9.20204	0	8.59218	0.00872307	0	0	0.3119	0	16.2726	403.998	3.54149	89.47	9.11999	65.5115	65.8609	536.986	90.9968	261.581	0	0.286334	144.023	1.66366	84.3593	334.408	2882.43	522.074	459.47	8.57678	47.7901	11.1656	5.95977	104038	0	298.228
15.52_229.1994m/z		229.199	1	15.5198	0.0231333	2	2.18e-06	2.43e-05	2.05628	DCM	Normal	100	86.7563	28.96	49.258	14.4607	51.5275	74.1652	47.4557	38.9701	62.6533	21.1944	48.4408	46.7025	48.0244	33.4684	18.8172	28.8087	23.6935	67.4132	123.762	72.7236	69.9907	85.1266	100.119	92.5939	47.8817	109.846	47.4574	67.3824	81.68	66.8523	84.4373	83.05	72.3089	101.242	52.086	130.112	56.6986
6.91_143.1052m/z		143.105	1	6.9055	0.1711	2	0.00585154	0.0120253	1561.55	DCM	Normal	100 - 9.95 - 2.11	1103.46	246.06	5.96482	4.04035	0	0	0	0	0	0	0	0.0848332	1.19466	0	0	0	0.0216173	0	21.7039	0.247127	6.16605	0	0	2.01354	0	0	0.503354	361.915	20.2788	13.4468	1.59996	0.0761454	2.76792	0.0735019	16208.5	2.23002	0
6.88_359.0945m/z		359.094	1	6.88445	0.200667	2	0.0361856	0.0403902	Infinity	DCM	Normal	100 - 22.2	40750.2	263.85	0	0	0	0	0	0	0	0	0	0	0	0	0	0	0	0	0	0	0	0	0	0	0	0.403407	16.1707	0	607.801	13.3665	0	1.69605	0	0	53.0293	0	0
8.01_479.0883m/z		479.088	1	8.00892	0.157167	2	0.0180427	0.0262355	3534.18	DCM	Normal	100 - 6.17	426.983	162.5	0	0.0619435	0	0	0	0	0	0	0	0	0.535213	0	0.382408	0.377053	0.471028	0.105398	5.78e-05	0	0.0600265	0	0	0.578742	0	0	0	0	23.7629	29.9593	0	0	0	0	0	0	55.0243
5.41_506.2784m/z		506.278	1	5.40855	0.0668667	2	0.0211404	0.0290486	2.47546	Normal	DCM	100	71.8422	74.17	29.7406	14.2741	37.2184	65.2762	64.1489	47.2941	29.6346	171.203	22.02	66.4967	54.1004	38.3061	130.002	288.507	3.44349	87.8095	28.923	24.2581	48.8284	34.2026	140.841	130.255	105.736	111.494	98.4682	14.6246	6.97983	38.1368	20.7637	63.438	85.0708	53.5496	12.4015	9.95067	6.51913
5.31_188.1784m/z		188.178	1	5.30928	0.0190667	2	0.04686	0.0468566	3.15818	DCM	Normal	100 - 1.12	49.5615	113.34	72.7973	0	0	70.6156	0	3.36513	14.4585	0	0	42.474	3.29911	4.17992	0	0	0	39.899	3.56537	60.0095	3.29662	4.36243	72.747	3.87872	8.44928	45.9824	0	2.62993	112.761	164.913	53.2285	0	0	13.0845	51.2143	51.3685	0
15.62_229.2042m/z		229.204	1	15.6227	0.0431167	2	2.33e-06	2.57e-05	2.55378	DCM	Normal	100	155.369	28.14	64.1718	23.9196	50.7622	69.4754	52.433	37.094	101.757	17.5421	99.5748	127.373	39.7871	4.52615	25.0493	47.4576	85.8074	126.691	201.704	81.8361	83.4434	97.2062	184.395	128.498	149.375	170.288	133.131	162.277	101.376	106.541	204.068	156.088	169.416	252.362	124.77	138.616	183.659
7.57_194.1173m/z		194.117	1	7.5717	0.11615	2	0.0035987	0.00842784	16.0985	DCM	Normal	100 - 13.1	654.871	86.13	29.7882	12.1745	17.3677	33.3472	96.291	14.7124	12.6828	80.1582	15.6291	21.1547	38.7164	31.6975	138.164	27.367	40.4864	41.1266	80.8782	32.8616	71.6231	35.1442	28.2337	59.0715	38.0517	23.1696	39.837	33.0473	585.246	712.626	35.6219	27.3194	37.0131	70.6269	150.716	71.3195	65.7282
1.65_389.0982m/z		389.098	1	1.64758	0.0495667	2	0.00423149	0.00946899	2.84018	Normal	DCM	100 - 0.667	185.205	71.91	4.11937	100.829	186.998	80.7853	74.7195	226.012	303.675	84.1239	443.31	70.5961	76.4076	171.191	418.259	244.448	343.153	134.655	46.6631	50.5834	48.9455	22.9263	117.459	117.68	198.033	122.905	157.552	233.958	0	0	14.312	89.4144	131.678	2.67779	264.332	48.0296	0
15.68_229.2013m/z		229.201	1	15.6752	0.0424167	2	0.00016274	0.000779179	2.00824	DCM	Normal	100	123.29	30.44	77.0621	36.2854	43.4334	59.923	33.624	44.4707	123.677	4.30159	147.768	100.279	93.7713	18.1125	28.2961	33.0214	57.3819	80.866	163.313	96.2461	114.174	99.5682	194.757	104.412	74.7675	142.731	99.2505	69.8115	52.0386	194.674	178.943	170.249	107.262	136.69	99.4736	109.074	113.816
2.38_264.1040m/z		264.104	1	2.38333	0.0390833	2	0.0203326	0.028334	47.13	DCM	Normal	100 - 2.22	43.8937	157.78	0	0	0	0	0	0	1.83619	0	0.0354973	1.24883	0.111016	0	7.35976	1.47496	2.77999	0.0550886	0	0.317244	0.661765	0	0	0.824774	3.42844	3.3786	0.0695675	0	332.209	139.527	0.105184	1.45165	1.96813	0.518887	0	4.41554	9.52271
1.31_331.2632m/z		331.263	1	1.30723	0.1621	2	6.1e-07	8.85e-06	2.04605	Normal	DCM	100 - 1.32	1234.96	22.98	1053.01	1434.47	1448.8	1201.9	1137.38	1195.3	1089.51	1163.27	1345.07	1191.7	1164.19	1160.92	2143.29	1176.17	994.392	860.021	588.442	772.511	711.033	837.084	764.679	642.058	628.952	626.549	719.559	866.088	255.999	356.227	504.215	625.768	701.037	452.234	521.969	883.022	1609.91
15.69_467.1173m/z		467.117	1	15.6895	0.2406	2	0.00102356	0.00324009	8.22973	DCM	Normal	100 - 28.3	255.71	105.31	0.0107636	483.943	9.75235	0	0	0	0	0	0	3.43857	0	0	0	0	0	0	0	131.18	0	817.055	233.061	177.056	416.215	422.716	500.201	203.024	0	0	160.225	64.1299	21.1128	1542.26	18.1041	33.2569	0
9.98_293.1341m/z		293.134	1	9.98263	0.1706	2	0.00169409	0.00477874	2.27828	DCM	Normal	100 - 39.2 - 51.6 - 4.99	1278.01	34.71	900.731	770.84	704.7	472.454	663.909	477.437	605.1	475.351	497.448	490.65	919.174	458.949	548.94	494.618	197.85	297.128	495.058	1536.39	541.301	601.861	489.443	825.097	275.715	493.313	3235.02	1009.17	564.845	549.567	795.967	1208.14	1471.24	740.674	935.961	887.957	4645.6
17.82_229.2007m/z		229.201	1	17.8159	0.25215	2	5.41e-11	2.92e-09	4.30931	DCM	Normal	100	587.411	45.63	65.906	145.028	107.241	419.644	141.915	80.0183	42.6885	74.4587	85.2018	106.229	351.637	150.22	69.1504	41.5408	107.971	192.145	1310.33	486.923	536.89	504.85	625.4	590.787	578.679	570.617	677.747	487.786	344.056	209.968	717.33	551.368	521.168	544.783	591.401	563.529	383.208
5.44_289.0657m/z		289.066	1	5.44447	0.0641333	2	0.0398988	0.0428761	Infinity	DCM	Normal	100	38.2436	237.36	0	0	0	0	0	0	0	0	0	0	0	0	0	0	0	0	0	0	0	4.98487	0	0	0	4.1596	0	5.12006	51.5422	0	0	0	0	0	0	0	6.10447
18.62_413.3623m/z		413.362	1	18.6178	0.242983	2	0.00800915	0.0150248	2.11329	Normal	DCM	100 - 15.7	8656.84	60.15	6530.05	11296.8	6660.37	26852.9	18690.3	6772.78	7101.66	2877.84	8863.26	7463.48	2603.14	3256.96	5007.71	2907.96	4495.3	17128.9	2200.29	3506.91	9728.25	10199.1	2653.04	4377.82	4128.27	3126.47	3470.41	2669.61	3738.28	2727.71	4927.44	5650.17	6175.16	7068.24	3009.39	2844.75	2616.25
17.71_431.0908m/z		431.091	1	17.7123	0.118083	2	2.69e-08	6.4e-07	15.3541	Normal	DCM	100 - 21.2	203.07	53.46	235.079	510.864	199.186	197.831	146.683	79.1489	125.144	115.552	253.644	131.754	191.997	190.341	380.509	166.811	210.418	114.162	31.9953	111.959	70.3012	72.8079	15.3902	40.4833	1.97021	98.0704	5.95712	0	108.791	130.331	7.1063	3.96745	5.58538	3.79228	41.5838	0	4.75542
5.15_232.1199m/z		232.12	1	5.14822	0.22205	2	0.0243913	0.031668	Infinity	DCM	Normal	100	189.189	197.09	0	0	0	0	0	0	0	0	0	0	0	0	0	0	0	0	0	0	0	0	0	0	0	0	0	0	38.9305	3.74507	0	0	0	0	3.71187	0	0
17.64_369.2334m/z		369.233	1	17.638	0.231683	2	0.0019787	0.00538266	3.53614	DCM	Normal	100 - 25.2	2531.48	16.17	1005.87	532.055	622.176	806.575	723.519	680.923	553.649	627.13	729.919	766.427	868.559	691.801	722.673	666.12	703.822	752.987	1032.25	815.761	633.835	869.185	653.784	813.088	926.229	987.474	814.326	750.527	2350.47	4291.32	1068.85	1150.38	1098.72	1188.42	726.816	830.809	485.834
2.25_158.0788m/z		158.079	1	2.25372	0.0581333	2	0.00275609	0.00690402	18.8198	DCM	DM	100 - 0.991	85.0666	77.68	51.2778	49.7165	39.6573	23.0218	19.4634	19.0624	14.5021	14.0678	7.87355	13.9418	16.7676	4.22066	9.33174	6.1651	10.2565	7.1393	14.8075	4.28693	4.60959	6.11686	0.800708	0.16826	7.79326	0.806296	0.328417	5.15245	0.544421	8.82591	0	1.03225	2.99606	1.93192	1139.38	2.36987	2.23985
18.82_861.6027m/z		861.603	1	18.8159	0.0263	2	0.0488372	0.0478854	66.3901	DCM	Normal	100	32.4664	240.27	0	0	0	5.13459	0.305223	0.368217	1.97918	0	0	0.0371899	0	0	0	0	0	0	3.47419	0	0	0	0.243384	0.0293271	0	0	1.4022	13.4882	0.091723	0.626598	0	0	0	7.69948	1.6883	1.64697	0
6.84_219.1008m/z		219.101	1	6.84297	0.0791	2	0.0024638	0.00634415	73.0174	DCM	Normal	100 - 29.4	243.905	152.46	0	8.94538	0.0166219	0	0.446194	0.816405	0.183745	2.07478	0.269691	2.84525	0.369623	4.64911	0	0.688213	29.7521	2.38883	1.72007	0.315818	11.6681	2.83875	6.91782	11.7059	0.469473	3.66698	0	85.7697	102.687	71.0837	1.4234	21.1992	1.93584	4.36444	3294.89	2.7914	1.86313
9.79_229.2054m/z		229.205	1	9.78723	0.0569333	2	5.77e-05	0.00034348	4.76249	DCM	Normal	100 - 4.92	176.793	59.04	72.818	91.9367	95.0528	31.3502	12.6864	23.432	0	80.8185	4.16e-05	0	137.709	12.3222	8.34615	6.72424	20.7555	0	284.742	126.729	299.017	15.823	247.34	183.299	15.207	117.279	116.217	207.517	168.325	105.712	116.662	69.9286	25.9094	69.2597	70.2551	756.961	293.29
10.90_520.1452m/z		520.145	1	10.9009	0.045	2	0.0165686	0.024873	3.21606	Normal	DCM	100 - 30.8	29.3069	89.85	73.4056	57.902	65.4763	50.5668	56.9345	7.9081	16.9612	7.39611	53.1612	0	10.4856	15.5279	7.27458	40.6764	0	5.23384	15.6843	0	11.3812	28.9011	36.2836	5.59137	0	23.2125	0	7.8794	0	0	0	15.7076	13.3283	21.6934	0	5.6954	0
18.55_861.5988m/z		861.599	1	18.5461	0.0824667	2	0.00655175	0.0131007	57.5759	DCM	Normal	100	145.555	181.94	0	5.89151	0	29.0599	0.706381	0	2.20949	0.641224	0	0	1.8737	0	0.00231098	0.0432253	0	0.021178	13.7194	0.0436928	1.53522	0	17.247	0	0.114559	0.210033	3.11513	58.2937	10.1143	5.00075	0	0.044016	0.341144	18.804	36.1619	22.2482	0
15.45_467.1173m/z		467.117	1	15.4547	0.207667	2	0.000125737	0.000637382	20.2167	DCM	Normal	100 - 45.1 - 30.5	370.086	110.62	0	279.595	9.45476	0	0	0	0	0	0	3.8453	0	0	0	0	0	0	2.94629	156.587	3.00504	938.75	190.829	169.517	407.828	478.861	639.004	219.362	4.39771	0	201.222	46.0758	10.0948	1457.63	19.0582	26.0985	0
6.59_1006.8213m/z		1006.82	1	6.59305	0.0603	2	0.0116959	0.0195637	Infinity	DCM	Normal	100 - 67.4	82.9298	254.78	0	0	0	0	0	0	0	0	0	0	0	0	0	0	0	0	0	0	0	0	0	0	0	0	0	0	12.574	0	0	0	0	0	0	0	0
0.91_217.0981m/z		217.098	1	0.913367	0.06575	2	0.00801688	0.0150293	32.2104	DCM	Normal	100	93.0476	149.1	0	0	0	10.1741	0	0	0	10.4045	0	0	0	15.988	0	0	9.65318	0	0	10.6889	0	0	0	0	0	0	0	0	85.72	207.841	0	9.6658	0	0	32.533	10.0444	32.9867
0.88_229.2020m/z		229.202	1	0.8792	0.0602833	2	0.0202345	0.0282508	Infinity	DCM	Normal	100	71.0854	152.05	0	0	0	0	0	0	0	0	0	0	0	0	0	0	0	0	0	0	0	4.34131	0	0	0	0	0	0	131.643	192.631	0	0	0	0	7.83418	0	0
8.97_400.1195m/z		400.12	1	8.9726	0.149533	2	0.0369976	0.0410053	368477	DCM	Normal	100 - 12.9	406.855	212.01	0	0	0	0	0	0	0	0	0	0	0.0176664	0	0	0	0	0	2.77478	0	0.406333	0	0	0.217922	0	0	0	0	167.68	226.093	0	0	0	0	0	0	0
6.06_205.0854m/z		205.085	1	6.05835	0.140933	2	0.034287	0.0391093	50423.7	DCM	Normal	100 - 10.3 - 12.2	468.635	184.23	0	0	0	0.00490693	0	0	0	0	0	0	0.0344429	0	0.0219535	0	0.0864523	0.000947266	0	0	0.018585	0.0144737	0	0.106276	0.0532823	0.000234186	0	0.716142	1.62213	0.796134	0.0117575	0.2205	0.0312234	0.13474	6625.31	0.00168577	157.64
5.62_193.0860m/z		193.086	1	5.61537	0.0524167	2	0.00104316	0.00329028	Infinity	DCM	Normal	100 - 3.43 - 3.76	187.527	232.24	0	0	0	0	0	0	0	0	0	0	0	0	0	0	0	0	0	0	0	0	0	0	0	0	0	338.973	4.2469	0	0	41.8645	0	0	9.47808	0	307.879
7.13_307.0541m/z		307.054	1	7.12802	0.1079	2	0.00395828	0.00902882	3.35373	Normal	DCM	100 - 54.8	202.731	77.81	108.397	358.596	100.241	298.771	76.9987	268.421	189.959	27.6623	181.389	22.7123	72.8015	406.102	143.038	619.804	177.669	191.137	8.43265	127.63	314.294	31.1476	103.864	24.6236	1220.75	0	0	104.806	0	0	139.847	0	34.2365	0	12.0937	132.636	176.358
24.50_199.1099m/z		199.11	1	24.4972	0.0755	2	0.0321905	0.0376513	2.38596	Normal	DCM	100 - 17.6	249.264	37.38	260.618	381.683	133.898	317.059	296.059	322.2	316.051	296.393	343.887	298.418	201.322	223.946	15.4756	177.393	232.508	171.316	172.654	178.938	122.903	0	170.521	205.466	259.365	183.193	43.0524	75.0964	62.2899	101.015	217.757	189.292	160.023	71.612	0	84.3497	0
8.93_244.0615m/z		244.062	1	8.92783	0.0337667	2	0.000252961	0.00110039	4.88782	Normal	DCM	100	27.5952	60.4	39.7343	77.24	44.8707	34.4709	26.516	32.227	35.5062	15.2206	31.8	0	11.8909	20.6478	9.85834	18.4792	34.6978	8.36276	8.90346	18.9746	18.9465	21.062	20.1507	15.1427	16.9388	23.0923	16.0916	4.24213	0	0	0	28.475	11.5578	4.91693	5.65316	14.879	9.48588
24.86_740.5145m/z		740.515	1	24.8572	0.21615	2	0.0015969	0.00457898	2.18282	DCM	Normal	100 - 41.8	8849.49	50.09	1801.47	1564.4	1589.45	3229.96	8471.47	2727.84	9922.84	3233.36	3656.88	4617.93	5420.56	6127.24	983.793	2751.57	4187.92	4579.69	9055.16	4393.23	3704.48	1148.64	22310.4	4895.67	4760.73	6649.23	5932.23	7182.16	7020.7	11061.1	7699.08	10670.5	5197.35	5117.82	2540.59	8685.7	6302.79
0.91_229.1179m/z		229.118	1	0.913367	0.27725	2	1.61e-08	4.22e-07	2.08222	Normal	DCM	100	836.278	20	739.904	880.314	895.346	942.544	965.462	924.031	856.123	956.376	1127.22	811.291	838.944	866.601	688.304	898.376	563.375	426.238	410.235	423.145	437.812	657.502	547.317	511.774	602.749	443.256	580.805	578.892	353.452	256.984	401.686	412.478	492.89	481.9	605.779	320.723	528.895
0.83_438.3778m/z		438.378	1	0.825083	0.106567	2	1.69e-05	0.000128004	8.95784	Normal	DCM	100	125.571	60.41	268.759	258.218	341.789	232.057	117.697	101.062	82.3454	115.194	93.2057	72.3002	92.6797	71.7536	28.9481	72.9048	37.0318	23.1919	61.8014	36.7745	60.4958	111	37.7609	41.7139	73.4613	58.2535	70.4148	72.9928	0	0	20.7907	26.2049	0	16.8907	0	22.7845	39.3356
11.73_740.5107m/z		740.511	1	11.7349	0.295317	2	0.0136044	0.0218116	12.4746	DCM	Normal	100 - 53	1121.67	174.24	32.9282	281.589	59.7458	27.9503	5.03996	95.6614	3.89587	70.4517	5.17055	13.6843	14.5184	0.601142	619.579	151.978	14.9154	40.9528	33.9796	19.0422	70.6367	317.598	1653.78	16.9705	2.15445	10.3286	238.424	542.052	121.539	179.587	13.7727	60.3194	287.057	1296.32	1012.6	201.758	3487.9
2.76_234.1275m/z		234.128	1	2.76067	0.16875	2	0.00394685	0.00901677	10.0423	DCM	Normal	100	556.956	98.56	97.9745	67.8636	28.4053	161.588	23.6717	44.654	52.1774	15.4836	18.7201	67.6109	10.0022	63.7398	11.9056	4.25158	25.695	193.635	21.6356	129.084	23.0412	72.615	171.207	47.5234	524.652	261.429	72.045	0	1678.37	2905.33	244.571	224.234	65.5462	195.41	247.959	45.0673	27.3066
13.41_488.1230m/z		488.123	1	13.4099	0.0341167	2	0.000229039	0.00101562	107.228	Normal	DCM	100 - 5.1	104.224	155.05	0	187.396	0	1321.09	10.8007	20.2172	0	0.89391	14.1878	17.5336	40.8485	5.6	12.8707	17.4536	8.11684	10.5798	0.203857	7.07051	0	3.39422	8.83858	8.63107	22.5753	0	0.653044	48.6685	8.99827	0	0	0	0	0	0.060385	1.36997	0
24.57_427.3992m/z		427.399	1	24.5717	0.0468167	2	3.58e-05	0.000234755	25.9753	DCM	Normal	100 - 5.74	65.0749	100.77	0	0.177473	0	2.09569	0	0	0	0	0	28.0264	0	0	0	9.32262	0	0.462017	30.6472	26.0015	0.00616054	10.7014	19.2591	54.3259	106.844	84.2783	116.388	23.1829	13.2336	0	92.2029	35.0935	7.00046	585.59	15.9843	0.0266309	0
11.78_413.3580m/z		413.358	1	11.783	0.0457833	2	0.0235452	0.0309993	2107.21	DCM	Normal	100	26.057	233.65	0	0	0	0	0	0	0	0	0	0	0	0	0.00316774	0.194683	0	0	0	0	0	0	0	0	0	0	0	1.18589	108.768	71.1891	0	0	0	0	0	2.97133	2.15965
16.79_369.2613m/z		369.261	1	16.7869	0.309417	2	0.00842928	0.0156099	3.91036	DCM	Normal	100	3250.17	65.75	2465.47	16.0717	394.032	461.201	478.914	214.174	287.301	11.2576	30.6414	462.385	750.824	910.937	2891.33	773.77	1981.62	1168.77	1907.42	923.663	824.735	1309.79	537.325	772.436	336.153	1445.62	383.863	1017.47	1492.27	3091.91	1298.75	752.549	1615.41	553.038	621.443	843.264	1492.7
5.68_143.1050m/z		143.105	1	5.67555	0.210317	2	0.000209697	0.00094585	897.568	DCM	Normal	100 - 9.07 - 5.62	1083.21	211.04	15.138	4.12976	0	0.0415225	0	0	0	0	0	0	0	0	0	0	0	0	0	0	0	0	0	0	0	0	0	3.83247	6.77055	13.9781	0	0	0	6.6711	15921.9	4.47961	16.1493
5.87_520.1486m/z		520.149	1	5.86902	0.146933	2	0.00725487	0.0140324	2.44377e+06	DCM	Normal	100 - 32.2 - 10.1	940.543	218.26	0	0	0	0	0	0	0	0	0	0.00615798	0	0	0	0	0	0	0.00106379	0	0	0	0	0	0	19.8107	0	0	131.574	161.4	0	10.4089	0	0	0	0	233.052
0.90_215.1372m/z		215.137	1	0.903167	0.0287	2	0.037286	0.0411623	2.93064e+06	DCM	Normal	100	57.7774	170.5	0	0	0	0	0	0	0	0	0	0	0	0	0.000315439	0	0	0	0	0	0	0	0	0.00321849	0	0.0117026	0	0.000284948	235.814	131.662	0.124104	0	0	0	0	0	0
24.64_833.5904m/z		833.59	1	24.6362	0.268467	2	0.0195435	0.0276414	2.53092	DCM	Normal	59.7 - 100 - 89.3 - 71.1 - 31.8 - 8.23 - 1.27	342475	69.92	41755.2	54795.4	45870.2	242970	141550	68965	416174	97125.7	94936.2	155456	210573	154102	10975	188266	133965	107589	238676	131358	167871	19336.4	547851	494064	139088	124418	239944	424013	657996	224595	61492.5	172274	188129	129609	174584	453628	79286.7
3.01_291.0568m/z		291.057	1	3.00862	0.0267	2	0.0033287	0.0079817	2.76075	Normal	DCM	100	106.027	34.94	122.87	211.069	120.61	127.253	129.474	109.954	58.2699	130.75	109.265	57.6431	92.263	89.1528	75.0607	98.9374	90.5436	73.3244	43.4871	54.2079	62.5482	57.8713	39.1866	42.2372	71.893	39.5107	106.788	94.6619	0	0	55.5593	58.1702	22.7131	48.104	104.687	67.1851	45.853
5.99_193.0860m/z		193.086	1	5.98798	0.184383	2	0.00474792	0.0103242	Infinity	DCM	Normal	100 - 7.23 - 8.11	2135.62	177.64	0	0	0	0	0	0	0	0	0	0	0	0	0	0	0	0	0	0	0	0	0	0	0.959558	0	0	4628.04	1143.31	0	0	1019.73	0	0	5151.43	0	4491.67
5.68_207.1016m/z		207.102	1	5.67555	0.36505	2	0.00185931	0.00513563	Infinity	DCM	Normal	100 - 15.4 - 10.9	4956.6	262.97	0	0	0	0	0	0	0	0	0	0	0	0	0	0	0	0	2.39741	0	0	0	0	0.159795	0	0	0	709.689	130.476	86.5931	0	0	0	0	71553.9	0	91.5229
5.97_544.3333m/z		544.333	1	5.97235	0.0204	2	0.0450583	0.0457449	50.4703	Normal	DCM	100 - 20.7	14.3767	170.84	0	0	4.36407	4.34099	0	0	8.89851	3.79862	12.3566	0	0	0	0	186.288	0	9.98093	0.268244	0	20.6687	0	38.3615	0	0	5.22994	2.14846	39.913	0.639838	0.03936	0	3.97485	0	0	0	0	0
8.70_229.2004m/z		229.2	1	8.69713	0.0532	2	2.6e-10	1.17e-08	10.406	DCM	Normal	100 - 4.05	176.839	45.97	23.7858	0.712556	4.3805	18.8839	8.45011	6.32047	0	0	4.36111	0.30693	1.22639	5.95622	18.2892	4.9341	158.602	15.6953	127.112	22.3455	154.577	64.2756	67.4071	91.1366	82.026	176.58	86.1482	52.8932	109.031	136.606	75.9608	210.061	109.322	92.6714	234.143	936.972	60.2637
6.88_361.0915m/z		361.091	1	6.88445	0.1921	1	0.0184735	0.0266244	Infinity	DCM	Normal	100 - 20 - 6.47 - 1.14	17408.1	264	0	0	0	0	0	0	0	0	0	0	0	0	0	0	0	0	0	0	0	0	0	0.00580518	0	0	0	0	0.193887	21.5118	0	0	0	0	0	0	9.39408
7.96_286.0694m/z		286.069	1	7.9635	0.0904333	1	0.0152128	0.0234482	Infinity	DCM	Normal	100 - 17.9	178.369	226.42	0	0	0	0	0	0	0	0	0	0	0	0	0	0	0	0	0	0	0	0	0	0	0	0	0	0	0	0	0	0	0	498.817	1486.39	0	0
11.04_514.4165m/z		514.416	1	11.0418	0.0287	1	0.0176326	0.0259003	7.07412	Normal	DCM	100 - 10.3	28.9262	145.03	114.979	0	1.55174	0	18.8263	19.8408	7.35286	13.7054	17.7677	0	6.93507	0.0900722	56.852	151.037	53.8809	0	6.65485	69.0462	18.4298	0	0	97.2636	0	0	0	74.0345	0	26.5037	0	0	0	0	0	54.4937	1.91478
9.55_376.1018m/z		376.102	1	9.5501	0.10145	1	0.049014	0.0479349	Infinity	DCM	Normal	100	43.6479	208.05	0	0	0	0	0	0	0	0	0	0	0	0	0	0	0	0	0	0	0	0	0	0	0	0	0	0	0	0	0	0	0	0	0	0	0
8.88_327.1707m/z		327.171	1	8.88293	0.0561667	1	0.0133757	0.0215444	Infinity	DCM	Normal	100	46.3008	171.75	0	0	0	0	0	0	0	0	0	0	0	0	0	0	0	0	10.7842	0	0.135426	0	0	0	0	0	0	0	75.1015	11.555	0	0	0	0	0	0	0
7.13_260.1396m/z		260.14	1	7.13372	0.07785	1	0.0275772	0.0343207	4.11688	DCM	Normal	100 - 39.5	367.211	102.98	52.0426	140.438	8.48468	134.985	15.5935	0	113.359	5.22926	0	4.61427	26.1037	173.424	183.92	18.7644	274.1	276.082	57.4921	124.448	392.4	13.2868	74.8041	85.4548	201.257	0	308.203	129.392	573.755	711.25	223.139	35.7952	38.3389	8.97876	124.732	139.524	129.286
5.28_326.2318m/z		326.232	1	5.27878	0.191567	1	0.0287443	0.0351166	302.474	DCM	Normal	100	479.905	141.89	3.75679	0	0	0	0	3.73181	0	0	3.1696	3.74186	6.88329	0	0	0	0	4.10225	57.4242	0	18.249	0	6.5349	1.99011	0	3.26879	0	3.42377	1813.18	1979.02	4.05066	0	0	2.34906	24.7664	0	0
0.76_196.0461m/z		196.046	1	0.7553	0.0266667	1	7.39e-09	2.23e-07	9.88111	Normal	DCM	100 - 68.9	46.9771	60.95	67.8126	93.5616	102.248	83.2965	55.4106	62.2678	20.1795	51.6672	50.6015	21.9793	36.0823	17.3319	13.7139	26.3214	31.6727	17.4864	18.4921	8.83545	8.52031	41.4455	2.9178	22.8312	9.81395	2.90594	9.78345	30.0627	2.63617	2.65263	6.69008	7.10386	5.21507	5.1161	0	15.1751	2.72714
14.68_326.1191m/z		326.119	1	14.6842	0.0816167	1	0.0232413	0.0307588	3.209	DM	DCM	100 - 13.6	155.669	133.36	86.2292	71.6809	30.6763	230.197	26.1555	17.6495	0	0	5.5151	46.1237	248.488	2.81031	5.34521	5.33158	11.7706	10.1059	510.997	150.179	132.469	17.5821	6.1471	88.1412	12.5101	7.82141	11.091	16.8311	593.042	321.216	24.7295	0	12.0856	0	0	0	0
18.53_383.2853m/z		383.285	1	18.5307	0.232117	1	0.00645067	0.0129485	1.99999	DCM	Normal	100 - 23.9 - 0.0264	4813.45	67.83	2052.8	2045.85	2147.26	5563.15	1968.08	1681.36	1638.19	2146.74	1527.64	2050.41	7394.44	1928.19	721.513	927.331	2050.8	2664.05	21005.4	2845.83	2982.1	1236.91	3407.5	1901.63	4429.78	3887.79	3814.17	1911.94	3714.73	4295.98	4833.74	2561.45	2485.49	5288.61	2125.61	3126.26	1656.32
3.84_175.0083m/z		175.008	1	3.84447	2.58065	1	6.85e-06	6.14e-05	2.10633	Normal	DCM	100 - 9.89	26849.9	28.52	46552.5	54076.6	37589.8	38041.2	28343.5	28355.9	21484.6	21462.9	25746.2	17839	22641.2	19164.5	17883.9	20750.2	14948.6	14717.6	13296.1	13632.6	13948.2	19771.7	17416.2	13677.6	14731.8	14874.4	17719.9	18705.5	6619.47	7177.1	14318.5	15225.8	15518.4	14991.9	16678.7	14468.5	17870.6
16.44_367.3521m/z		367.352	1	16.4359	0.194617	1	0.000153773	0.000744923	2.2053	DCM	Normal	100 - 35.6 - 0.893	556.487	32.46	180.486	205.357	304.494	234.456	168.608	258.121	252.794	308.079	299.028	269.588	190.334	176.168	382.835	379.807	87.8238	339.474	318.112	231.19	190.596	304.859	135.854	310.4	262.372	228.846	427.028	218.574	384.896	1154.81	315.127	548.405	317.084	658.789	414.668	328.166	1141.28
21.82_556.2848m/z		556.285	1	21.8178	0.0492167	1	0.0330474	0.0382406	4.38475	DM	DCM	100 - 12.2 - 2.51	808.852	68.07	348.382	245.217	1045.73	211.834	340.926	136.378	279.963	468.163	188.604	610.507	203.339	221.451	31.0208	46.1413	810.354	718.283	415.081	350.726	269.202	3407.66	316.835	258.084	219.716	516.841	3459.88	141.612	178.12	172.469	203.979	91.1785	160.774	193.729	55.8523	120.763	0
1.65_332.1534m/z		332.153	1	1.6514	0.0419333	1	3.18e-05	0.000212018	7.02802	DCM	Normal	100 - 33.3	285.119	42.21	51.7886	56.6262	47.228	66.9719	18.0819	59.544	38.7093	22.4029	57.2067	27.9942	18.8198	40.8139	33.9945	62.86	25.3744	20.6868	91.5815	115.24	86.4832	195.916	82.357	51.1424	60.0114	18.0629	36.6006	52.2021	158.489	279.248	149.381	160.427	24.5906	405.791	556.27	17.4253	45.5998
7.67_95.0176m/z		95.0176	1	7.67447	0.104517	1	0.000133699	0.00067001	2.98032	Normal	DCM	100 - 36.4	112.433	44.99	230.279	270.703	248.707	145.788	111.432	100.397	81.3212	64.2471	142.536	26.3874	88.2155	71.7155	55.7163	80.0319	41.1868	40.2684	33.6055	18.0444	56.5706	60.8791	107.039	54.6874	58.551	39.5436	36.3029	80.3202	10.3581	15.142	26.6169	38.8081	55.6091	40.0163	27.1662	49.8963	16.7348
3.65_275.1894m/z		275.189	1	3.64527	0.234467	1	1.75e-05	0.000131754	2.38125	DCM	Normal	100 - 21.7	958.395	29.2	684.434	72.2299	195.903	856.018	436.771	225.101	621.494	109.949	256.596	483.973	484.678	340.959	562.275	253.248	294.732	561.255	383.38	687.687	226.943	147.352	598.256	259.539	217.327	622.939	129.404	248.348	732.077	962.884	750.529	768.922	1015.4	1644.82	1239.13	829.582	1062.17
14.54_367.2566m/z		367.257	1	14.5439	0.180867	1	0.00098216	0.00314242	8.04159	DCM	Normal	89.3 - 100 - 6.73	8221.44	62.73	1108.67	497.789	685.493	2500.71	1053.41	752.413	467.572	664.594	559.985	1177.99	2571.38	934.489	485.471	667.593	1088.59	1141.69	6029.21	1641.78	2026.06	1781.25	1549.02	1787.13	947.11	1199.14	1729.79	1417.39	11844.9	11795.4	2624.08	1181.54	1278.01	2933.55	1968.19	1090.12	1165.51
21.64_578.2531m/z		578.253	1	21.637	0.0431	1	0.0258432	0.0328882	Infinity	DCM	DM	100 - 39.8	61.2572	171.16	0	0	0	0	0.760617	0	32.2923	0	0.000306838	0	0	0	121.331	0	0	0	0	0	0	0	0	0	0	0	0	0	0	0	0	86.7216	0	237.254	335.525	107.795	0
21.68_556.2832m/z		556.283	1	21.68	0.0552833	1	0.00530678	0.0112098	3.92441	DM	DCM	100 - 14.8 - 1.71	1257.82	84.55	409.954	1702.23	342.04	670.978	494.835	824.183	405.669	273.714	277.172	219.107	229.613	299.742	85.6146	625.267	172.367	268.237	1078.23	603.357	2519.88	406.009	3309.27	1857	521.165	894.44	410.302	2970.71	308.632	214.808	861.928	139.446	318.878	368.341	160.287	325.782	0
11.00_355.1042m/z		355.104	1	11.003	0.145183	1	0.00548688	0.011491	2.09938	Normal	DCM	100 - 40.6 - 10.1 - 1.25	497.924	71.85	140.318	1647.74	335.49	1062.95	333.877	281.517	316.265	352.46	265.835	327.404	844.744	286.182	723.46	505.54	318.871	224.116	186.566	330.682	197.236	221.913	253.216	274.991	251.312	122.549	123.824	213.94	901.871	391.952	171.765	172.572	165.477	130.254	248.936	47.6239	390.2
9.35_159.0856m/z		159.086	1	9.35198	0.148333	1	1e-05	8.34e-05	242.846	Normal	DCM	100	135.023	140.81	170.881	720.502	204.458	353.547	141.589	250.192	97.0936	17.8792	0	0	159.01	32.7181	7.46162	0	0	5.03297	0	0	0	0	4.98289	0	12.8717	0	18.5097	26.0878	0	0	0	0	0	0	0	0	0
21.92_578.2535m/z		578.254	1	21.916	0.0494833	1	0.000417447	0.00162723	46.9549	DCM	DM	100 - 53.5 - 2.53	112.702	110.7	0	284.489	0	0	0	0	0	0	0	0	0	0	0	99.0523	0	0	0	0	0	0	0	0	0	0	5.91371	0	14.2963	8.59275	0	303.459	0	92.0843	244.973	104.661	0
2.53_247.1752m/z		247.175	1	2.53297	0.291633	1	0.00625695	0.0126433	2.91729	DCM	Normal	100 - 13.2 - 27.6	3264.05	82.45	676.763	736.136	849.401	741.882	895.702	436.238	745.902	757.592	465.817	671.295	2691.55	640.665	1428.75	3865.52	1625.25	673.376	518.327	1330.04	1025.21	1328.93	627.15	1484.74	595.932	2070.73	714.008	1415.87	2882.46	8441.41	1289.55	862.976	1275.57	1426.79	5378.48	1325.37	2116.68
8.87_102.0663m/z		102.066	1	8.8718	0.0985333	1	2.72e-09	9.18e-08	10.4763	Normal	DCM	100	104.217	84.87	271.678	301.412	236.067	124.952	114.248	113.749	97.6031	66.0009	87.4956	39.7293	18.258	30.4759	28.202	63.7688	46.9773	26.8562	16.0175	6.10435	3.1633	17.8783	31.8334	4.85362	9.50966	22.6106	6.61886	4.65529	0.652183	7.29074	4.61515	3.16092	1.70848	2.04171	5.90906	9.20105	6.79919
8.10_175.0862m/z		175.086	1	8.10153	0.354283	1	0.0411194	0.0435707	2.48408	DCM	Normal	100 - 2.09	1412.76	65.68	226.828	210.007	434.244	386.6	750.644	220.915	678.53	482.963	488.093	295.739	571.929	268.754	1595.97	1064.01	946.621	477.774	287.665	833.954	693.44	600.948	754.075	759.717	382.294	969.249	822.22	361.985	2120.6	2078.2	302.161	909.618	480.386	371.431	458.687	192.189	1844.35
8.08_375.1176m/z		375.118	1	8.07595	0.138817	1	0.000986126	0.00314876	749.28	DCM	Normal	100 - 7.62	158.633	249.22	0.317177	0	0.166827	0.0522908	0.141503	0	0	0.000763603	0.00991624	0.233228	0	0	0.267855	0	2.14781	0.0500485	2.80241	0.768763	2.51518	0	0.125373	2.18734	0.080117	499.173	0.0211334	0	21.3984	4.60642	0	1873.23	0.190704	1.12466	0	2.03947	7.01269
11.28_327.1701m/z		327.17	1	11.2773	0.0809833	1	0.0402786	0.0431426	Infinity	DCM	Normal	100 - 1.5	167.328	146.91	0	0	0	0	0	0	0	0	0	0	0	0	0	0	0	0	0	0	0	0	0	0	0	0	0	0	415.152	464.544	0	0	0	0	0	0	0
17.95_339.3260m/z		339.326	1	17.9459	0.348683	1	0.0025703	0.00655051	6.14034	DCM	Normal	100 - 24.4	3733.56	78.45	53.5653	104.282	114.085	993.258	724.329	315.165	624.502	1273.82	993.793	528.746	1065.18	261.434	145.194	1576.46	126.618	828.18	2768.02	393.231	482.779	445.144	955.233	860.265	1900.02	1855.64	746.37	375.532	6517.93	8605.57	1304.58	660.198	619.999	884.53	341.897	879.806	419.072
7.59_430.3108m/z		430.311	1	7.58945	0.0239167	1	0.046837	0.0468566	2.80005	DM	DCM	100 - 21.5	105.982	88.58	315.548	89.5708	87.5957	86.729	22.8678	58.6531	79.6441	96.7474	42.0712	91.5342	113.31	12.7884	99.0854	192.067	11.1985	0	201.261	10.0454	67.3566	0	167.554	58.7345	28.4693	31.3665	0	536.437	111.626	58.9342	0	0	6.95345	199.35	14.9152	107.733	0
1.41_308.0625m/z		308.062	1	1.41035	0.135017	1	0.0409459	0.0434915	Infinity	DCM	Normal	100	125.736	174.95	0	0	0	0	0	0	0	0	0	0	0	0	0	0	0	0	0	0	0	0	0	0	0	0	0	0	75.6173	669.213	0	0	0	0	0	0	0
8.02_1150.8051m/z		1150.81	1	8.02183	0.0260333	1	0.0459298	0.0462986	4.09095	DM	DCM	83.6 - 100	48.0111	105.6	0	0	0	82.2731	0	52.742	31.7084	63.8348	0	61.4598	99.5998	7.56835	34.0878	29.9312	33.9379	0	213.061	42.1265	52.087	0	24.8174	35.1696	41.9726	0	0	166.898	0	0	105.821	36.569	0	0	0	0	0
13.37_996.9760m/z		996.976	1	13.3695	0.0726167	1	0.000855524	0.00284101	12.4572	Normal	DCM	100 - 25.7	46.2631	110.07	9.82581	119.914	22.0922	3.67636	155.482	0	0	39.9058	105.781	4.53847	102.84	0	53.3616	0	71.8792	50.9135	0	12.3496	8.46488	0	1.40489	0.803876	12.6037	0	14.0028	0.767074	0	0	0	0	0.841833	0	0	0	0
1.44_129.0701m/z		129.07	1	1.44077	0.0829667	1	0.0480126	0.0474523	Infinity	DCM	Normal	100	49.7799	174.44	0	0	0	0	0	0	0	0	0	0	0	0	0	0	0	0	0	0	0	0	0	0	0	0	0	0	125.859	260.906	0	0	0	0	0	0	0
0.83_368.9153m/z		368.915	1	0.825083	0.106567	1	0.000922753	0.00300307	2.83405	Normal	DCM	100	180.316	31.91	256.249	295.768	272.844	199.513	193.293	156.464	127.451	178.99	222.176	158.572	131.39	174.969	130.462	172.651	116.746	97.5242	127.63	102.098	120.17	157.349	146.675	125.464	152.012	115.211	195.881	125.903	7.61031	39.5599	97.0898	104.974	97.3787	68.5657	84.5458	90.6014	82.4807
12.70_425.3374m/z		425.337	1	12.7026	0.0452667	1	0.000811469	0.00273501	5.8896	DCM	Normal	100	116.549	86.88	0	0	0	0	21.7958	7.11862	0	0.0954091	8.05494	9.75032	0	8.31196	11.9102	29.3173	33.1979	187.07	139.199	154.81	167.025	19.4798	10.5347	179.281	58.5877	39.1617	33.3048	51.9658	23.3978	21.0162	152.432	125.136	151.934	159.227	443.896	278.467	0
6.92_968.6139m/z		968.614	1	6.91833	0.0384333	1	0.0247918	0.031971	Infinity	DCM	Normal	100 - 89.5	47.7514	206.09	0	0	0	0	0	0	0	0	0	0	0	0	0	0	0	0	0	0	0	0	0	36.2827	0	0	0	0	0	7.81396	0	0	0	0	0	0	0
9.36_435.3447m/z		435.345	1	9.35773	0.0904833	1	0.032224	0.0376687	140.59	DCM	Normal	100 - 23.6	220.737	127.37	4.68596	0.730943	4.169	0	0.0206873	0.0171069	1.46872	2.14535	1.28725	1.46634	0	0	1.05355	6.82356	1.14084	0.111818	0	1034.79	0.0147527	0.521606	19.8535	1.75717	23.9951	1.90232	0.224235	4.09201	13.9049	17.1859	0.678754	18.836	38.4173	13.1673	1.52516	2722.08	10.5838
10.03_498.2940m/z		498.294	1	10.0274	0.279967	1	0.0341976	0.039042	2.47741	DCM	Normal	100 - 32.9	18128.2	63.97	7111.74	3285.69	4252.51	42472	3852.59	2869.92	4248.36	5126.64	4362.1	3656.54	4115.51	3456.45	4331.06	3951.65	16530.8	3454.71	6518.8	4503.56	22753.4	7862.38	6818.13	6147.19	3492.38	8463.2	4776.95	4784.58	10153.7	9005.13	7879.38	4476.31	4615.15	23017.4	29280.6	127350	12907.6
8.86_353.2493m/z		353.249	1	8.86062	0.259317	1	0.00487856	0.0105354	4.54253	DCM	Normal	100 - 35.7	6092.34	57.91	3350.86	659.483	1210.33	1047.72	908.953	866.735	827.473	740.981	746.406	969.631	2370.26	1012.18	1696.02	858.818	2447.99	1744.99	5184.34	1912.38	2842.65	1027.37	1041.02	1938.92	1650	2529.16	1285.17	1527.05	7909.39	9942.85	2043.81	1482.18	1833.55	2386.55	2198.62	1217.79	978.019
2.58_230.0487m/z		230.049	1	2.58347	0.15725	1	0.00202581	0.00547017	3.43334	Normal	DCM	100 - 28.6	419.442	42.24	780.656	777.736	515.961	513.759	392.653	602.343	379.993	323.639	371.868	311.388	292.784	274.44	323.239	431.535	194.544	224.54	248.378	214.001	224.226	265.785	188.046	178.012	183.657	151.844	186.584	271.196	2.09323	0.748336	138.403	194.822	148.885	157.7	289.676	184.31	271.542
5.70_839.6253m/z		839.625	1	5.69958	0.0891	1	0.0106859	0.0184083	7.87843	DM	DCM	100	51.9125	114.1	7.04657	0	8.08263	0	6.50776	7.72051	11.7396	40.4999	0	22.442	0	12.979	17.7442	0	44.6131	51.3403	6.35191	44.9892	88.4485	42.8127	24.6513	32.7912	0	162.628	168.531	51.746	0	0	0	8.31998	0	7.60357	13.0824	0	59.2062
15.43_524.2949m/z		524.295	1	15.4309	0.0145333	1	0.00118547	0.0036424	2.60911	DCM	Normal	100 - 0.859	219.841	40.22	45.8696	69.4946	49.9056	90.8196	78.5475	71.6356	0	58.2602	177.004	104.709	139.832	143.248	114.589	92.0802	62.5346	49.6147	180.957	158.744	186.241	71.7242	143.134	153.05	219.451	162.015	233.011	80.6409	277.823	325.017	67.6396	149.466	162.844	225.73	342.127	216.163	158.198
14.27_510.4791m/z		510.479	1	14.2723	0.0978833	1	0.0133388	0.0215145	4.41918	Normal	DCM	100	372.569	49.33	488.178	672.254	332.765	0	408.379	330.011	401.165	133.794	395.606	166.742	436.832	406.928	730.738	238.289	459.256	360.167	83.3213	268.761	237.55	31.5319	0	179.562	50.2871	145.529	0	119.65	172.472	166.435	170.983	106.167	69.0485	0	80.1752	144.669	0
7.98_304.0775m/z		304.077	1	7.9765	0.0453667	1	0.0179847	0.0261988	Infinity	DCM	Normal	100	33.0589	239.06	0	0	0	0	0	0	0	0	0	0	0	0	0	0	0	0	0	0	0	0	0	0	0	0	0	0	0	0	0	0	0	98.2335	292.786	0	0
22.11_556.2787m/z		556.279	1	22.1112	0.0438	1	0.0168211	0.0251064	4.89603	DM	DCM	100 - 20.9 - 4.65	1091.76	128.14	264.542	49.7887	1105.11	119.181	180.532	96.4636	97.27	467.23	81.6026	93.4839	956.776	32.0735	44.0661	27.1506	82.9908	967.361	219.267	190.014	201.074	4788.54	97.5213	282.195	1009.41	224.205	4864.92	28.767	305.55	889.654	95.5596	19.3201	1021.38	8.8087	10.2828	52.2129	0
18.23_420.2301m/z		420.23	1	18.2253	0.0865	1	7.74e-07	1.07e-05	5.19589	Normal	DCM	100 - 8.64	384.754	46.88	843.401	831.63	563.512	354.484	453.023	67.6724	505.336	240.552	434.632	201.558	343.989	253.711	296.822	312.676	120.401	332.662	301.756	264.777	78.6208	164.032	235.383	255.844	271.999	96.2531	136.517	263.36	90.7756	76.3668	179.403	4.89417	61.5981	56.4596	4.05389	155.761	32.0983
22.01_601.3433m/z		601.343	1	22.0091	0.0558	1	0.00330531	0.00793642	19.9506	Normal	DCM	100	38.0475	225.32	27.6086	1.234	5.8276	425.079	41.9282	0.715507	36.4846	6.58727	1.78117	33.5006	0	18.2953	1.41895	1.28874	0.763505	6.24676	4.60965	1.22397	0	0	0.285589	82.5821	1.10739	20.9763	0	5.42614	9.07783	0	0.882417	0	0.00131035	0.0166309	0	0.0782876	0
11.18_342.2076m/z		342.208	1	11.181	0.0838167	1	0.0216599	0.0294597	345.6	DCM	Normal	100 - 9.71	116.446	153.83	0	0	0	0	0	0	0	0	0	0	0	0	0	0	5.39101	0	53.0785	0	14.6068	0	0	32.7832	0	0	0	0	41.202	299.597	0	0	0	0	0	0	0
12.63_505.1537m/z		505.154	1	12.633	0.208533	1	4.82e-07	7.34e-06	18.1379	Normal	DCM	100 - 23.8	1152.79	72.04	1720.08	1743.2	2763.6	2743.19	2237.19	661.849	638.755	1112.5	1102.66	748.081	704.266	445.27	368.8	444.681	357.618	652.817	51.8711	393.39	291.365	151.914	0	67.6222	0	0	80.1722	343.555	0	0	114.865	23.504	6.06903	22.8153	0	84.3732	540.659
7.93_968.6160m/z		968.616	1	7.9316	0.0442	1	0.0360761	0.0403294	5.55327	Normal	DCM	100	43.4303	142.06	0	0	57.1693	22.6795	0	28.5786	41.09	219.697	23.3215	100.254	0	0	23.5679	0	36.1857	142.341	15.4917	0	0	32.1074	0	3.73772	177.129	75.9918	57.4654	119.959	0	0	0	63.1305	30.5963	0	23.5819	0	0
11.93_1065.7137m/z		1065.71	1	11.9287	0.105567	1	0.0364469	0.0405944	2.77397	Normal	DCM	100	989.774	69.38	1187.06	663.842	1629.19	0	2372.18	1088.93	813.407	1526.15	358.947	671.265	456.342	1064.79	411.365	278.351	1033.35	2281.22	809.526	0	862.532	2687.73	462.114	356.216	0	861.987	1006.83	76.9532	0	0	517.182	729.454	66.9839	0	309.647	301.141	205.063
11.14_224.1390m/z		224.139	1	11.1444	0.0641333	1	0.00945219	0.0168825	131.087	DCM	Normal	100 - 14.2	94.4196	92.09	1.03852	1.25182	0.347792	0.281704	0.2242	0.404901	0.81972	0.20661	0.363171	0.955735	2.7839	1.27818	0.568439	0.200542	0.484951	0.314356	11.0659	0.649988	0.344595	0.756626	1.37341	1.08986	1.05679	1.5915	0.684454	3.29891	17.6263	3.86588	0.788358	0.373034	0.446285	1345.48	2.32451	1.44806	2.87898
3.59_246.1039m/z		246.104	1	3.5919	0.0228667	1	0.0164583	0.0247604	2767.73	DCM	Normal	100	21.1306	344.87	0	0	0	0	0	0	0	0	0	0	0	0	0	0	0.122154	0	0	0	0	0	0	0	0	0	0	0	0.245213	0.00100603	0	0	0	17.2112	0	0	292.99
7.19_251.1260m/z		251.126	1	7.18555	0.0890667	1	0.0101912	0.0178474	257.706	DCM	Normal	100 - 6.31	188.855	168.69	1.4568	0	0.047148	0.223084	0	0.125599	0.0166237	1.08487	0	0.216693	2.50435	0.431065	0.105121	0	5.36356	0.150395	23.9357	0.184386	18.0102	0	0.0441293	7.10684	0.490473	0	0.529894	2.08239	77.8795	75.9702	0.000176976	0	0.337524	0.927403	2376.39	0.00634708	11.5472
12.98_339.3250m/z		339.325	1	12.9842	0.278433	1	6.04e-05	0.000355717	2.30259	DCM	Normal	100 - 22.9	9868.3	27.71	5551.17	2896.98	4932.81	2560.87	2850.72	4889.47	4192.09	4201.86	4469.8	5441.47	3570.61	3001.17	7016.07	4962.8	4340.56	3693.21	3330.46	4402.35	3331.11	5320.3	3389.03	3837	5981.88	5811.12	7685.44	5500.65	9580.54	18824.8	6430.37	9888.03	5652.47	5833.2	8039.5	4723.83	8254.87
6.86_251.1237m/z		251.124	1	6.8637	0.2148	1	6.48e-05	0.000376337	1240.16	DCM	Normal	100 - 20.6	2436.76	187.38	0.488495	0	0	1.38621	0.00181193	0.0546085	0.0036355	3.19947	0	2.69284	14.5032	0.671338	4.26931	0.0676366	4.05371	0.0458834	112.878	2.6143	18.1391	5.22434	0.761608	12.2977	2.23445	0.829189	16.5401	1076.4	42.0855	18.6475	4.1349	3.18409	6.37116	12.4613	32852	0.1948	334.989
10.37_102.0664m/z		102.066	1	10.3669	0.0633833	1	9.68e-06	8.14e-05	4.02752	Normal	DCM	100	63.1879	41.85	173.052	171.878	95.2272	82.5424	57.2886	46.8446	33.4755	41.5169	68.2312	46.2139	35.5954	30.5136	47.3129	46.7678	12.0044	22.5416	11.0468	10.8543	16.5974	20.3318	32.0935	19.706	26.5205	14.6521	13.2966	16.1763	8.03141	11.5399	32.4336	13.349	9.56077	12.3486	21.1821	12.9353	9.10043
7.78_289.2287m/z		289.229	1	7.78113	0.0455	1	0.0140385	0.0222554	318.255	DCM	Normal	100	31.2277	176.4	0	0	0	0.0245273	0	0	0	0	0	0	1.54542	0	0	0	0	0	5.30951	1.52347	0.202013	0	0	3.33232	0	7.62379	0	0	116.728	137.74	4.06488	10.5657	0	0	0	0.155037	0
4.47_268.1266m/z		268.127	1	4.47347	0.0343167	1	0.0250197	0.0321527	Infinity	DCM	Normal	100	31.0212	170.3	0	0	0	0	0	0	0	0	0	0	0	0	0	0	0	0	0	0	0	0	0	0	0	0	0	0	119.307	0	0	0	0	0	0	0	0
20.22_556.5293m/z		556.529	1	20.2153	0.158817	1	0.00130042	0.00390573	4.09733	DM	DCM	100 - 16.3 - 19.8	831.241	80.37	508.646	789.102	227.427	217.635	1472.57	1207.89	632.553	189.909	793.858	398.679	377.833	530.879	2064.33	363.086	70.2413	684.449	11.9844	216.803	147.675	274.474	1203.72	33.8514	21.7339	3925.72	3140.29	950.28	8.38502	39.962	59.0839	364.834	1500.45	83.3162	493.808	109.029	0
7.78_289.1365m/z		289.137	1	7.78113	0.09775	1	0.0179926	0.0262016	39.0999	DCM	Normal	100 - 17.4 - 10.1	1364.84	47.92	28.6025	19.0193	30.921	59.8307	45.7848	29.25	31.631	7.98698	47.6941	29.5999	74.8081	25.4356	37.9698	43.243	32.4071	14.3191	53.1174	17.0117	64.206	23.6514	51.4501	47.1518	16.0061	21.4577	25.7656	1428.06	258.201	145.5	14.6314	56.6613	33.8271	49.7254	18722.6	41.213	87.0337
10.84_339.1394m/z		339.139	1	10.8415	0.0586833	1	0.00118735	0.00364579	24.3868	Normal	DCM	100	23.0272	177.59	49.4971	145.721	6.41156	88.2765	42.04	7.9017	6.15502	4.86519	0	0	7.14713	0	0	0	0	10.4201	0	0	0	0	0	0	3.76624	0	6.60093	8.44816	0	0	0	0	0	0	0	0	0
20.34_512.5092m/z		512.509	1	20.3408	0.45415	1	0.00447059	0.00987738	2.44535	Normal	DCM	100 - 34.8 - 6.38 - 0.485 - 0.0266	46608.9	74.39	45971.4	45216.4	23022.4	14692.9	101722	66787.5	40761.5	18024	63537.6	26604.9	26344.6	42669.7	144409	27039.9	13506.7	45432.5	9548.54	33554.3	10873.8	22232.7	10821.1	10234.2	5948.7	171345	152259	14939.5	6104.92	10742	9445.75	22207	103327	17719	34358.9	15794.2	6120.04
15.18_339.3234m/z		339.323	1	15.1763	0.1125	1	0.00656916	0.0131087	6.42015	DCM	Normal	100 - 8.22	364.878	44.52	24.1558	40.3203	60.1892	78.5721	44.3623	53.4656	21.6707	105.574	36.0944	55.2561	91.6929	49.8847	100.081	49.667	37.6413	60.7028	90.7323	64.7481	74.5914	84.5047	99.4648	80.6888	62.991	55.3064	76.8916	61.7147	874.425	1433.19	69.5352	49.3064	74.063	103.314	74.8313	88.9137	115.548
13.05_525.4563m/z		525.456	1	13.0536	0.0579	1	0.0208107	0.0287769	Infinity	DM	DCM	100	100.088	273.17	684.3	0	46.1657	0	49.8978	42.6316	0	39.5826	0	0	37.499	0	0	0	0	84.9522	0	41.9256	0	0	0	0	0	1159.13	0	0	0	0	0	0	0	0	0	0	0
4.61_196.0467m/z		196.047	1	4.61167	0.0657833	1	3.11e-09	1.04e-07	27.1346	Normal	DCM	100	40.1436	97.37	76.2695	96.549	88.5819	135.5	39.1495	50.5968	31.0937	9.99505	16.1973	28.1757	10.9039	2.49852	9.76515	14.7157	25.6585	6.64794	5.13676	6.25133	8.3575	0	0	5.35961	0	1.92376	0	2.41106	13.7103	0	0	0	0	0	0	0	0
10.80_436.1363m/z		436.136	1	10.7975	0.131933	1	0.0176596	0.0259269	Infinity	DCM	DM	100 - 5.69	507.344	254.61	0.0926221	0	0	0	0	0	0	0	0	0	0	0	0	0.0895306	0	0	0	0	0	0	0	0	0	0	0	0	0	0	0	0	0	112.785	4563.3	0	0
9.08_175.0091m/z		175.009	1	9.07673	0.0798167	1	9.88e-07	1.31e-05	12.0142	Normal	DCM	100 - 7.74	112.538	81.78	237.787	335.54	250.579	132.881	138.067	106.299	87.2161	60.0357	133.814	20.9222	92.3151	31.1579	54.1103	84.5577	18.361	16.9707	4.49343	12.4112	9.75072	16.9636	53.4034	6.80265	35.8501	50.9812	64.4208	24.0976	0	0	0	18.0918	19.112	0	4.00028	0	0
0.21_196.0458m/z		196.046	1	0.21495	0.1077	1	1.54e-11	8.98e-10	7.30036	Normal	DCM	100 - 94.1	222.238	30.11	226.434	342.362	375.096	191.386	286.143	316.073	150.882	232.804	258.053	133.938	206.917	248.347	83.1327	234.397	202.081	67.7594	177.699	54.6818	186.946	191.572	23.0816	179.897	163.632	55.9481	179.54	210.237	34.8908	51.9856	29.0529	19.1875	34.2479	16.8341	40.038	39.8064	27.8257
1.98_316.2143m/z		316.214	1	1.97733	0.142	1	0.0358026	0.0401824	2.42995	DCM	Normal	100 - 8.71	1148.23	45.53	344.594	397.079	293.838	881.714	245.454	259.557	470.428	310.058	462.715	385.529	982.023	566.717	194.795	434.377	931.688	399.983	1225.23	822.533	979.863	569.285	513.056	1177.85	842.566	458.186	711.765	1553.57	1517.02	1948.67	664.39	359.825	398.249	257.687	2710.08	365.049	37.6549
2.72_264.1022m/z		264.102	1	2.72072	0.0394	1	0.00694613	0.0136212	27.159	DCM	Normal	100 - 8.24	108.116	65.1	7.43311	4.55645	10.907	2.69188	4.63166	5.37213	1.66413	3.69661	4.66804	2.56855	1.28389	4.78058	0.796112	2.6929	1.12344	4.82735	3.043	3.63167	2.13109	10.3106	3.91644	2.53299	2.35511	6.73793	4.25494	10.7	617.854	200.362	10.2477	7.36217	11.3183	12.3497	20.8195	0.422004	3.90914
9.21_175.0087m/z		175.009	1	9.20698	0.02205	1	3.21e-07	5.28e-06	20.9281	Normal	DCM	100 - 4.48	35.6089	77.27	75.046	95.5691	65.9009	55.9872	38.5784	40.249	29.894	28.3764	45.8845	8.94435	31.5467	3.7377	4.23299	35.7962	0	9.99945	3.58155	9.5746	4.12338	5.33532	15.6218	0	3.17894	2.9889	16.0822	4.41066	0	0	3.94211	0	3.54753	0	0	0	0
10.90_369.3410m/z		369.341	1	10.8957	0.131883	1	0.0187002	0.0268464	10.0054	DCM	Normal	100 - 30.5	776.394	40.1	28.4406	40.585	59.3492	62.7475	67.6171	67.7405	70.1318	137.865	127.444	86.5782	65.1986	75.1347	106.625	82.1306	45.4061	118.56	59.9077	88.2768	51.11	138.756	94.7426	79.6623	100.732	72.7719	94.1138	65.1485	1120.69	1076.44	60.6348	135.571	106.875	261.952	554.583	76.9171	175.572
19.33_353.2481m/z		353.248	1	19.3279	0.151067	1	0.00034895	0.00141266	29.7243	DCM	Normal	100 - 4.55	736.276	129.78	47.8742	0.328781	2.90835	7.92392	34.9549	9.47625	74.0505	1.47367	1.70541	28.4368	4.01359	13.3494	1.76757	8.9595	128.596	30.5042	150.405	64.44	45.486	1.93538	9.21717	228.832	54.1999	182.985	101.092	126.517	1776.5	1673.96	157.074	28.4678	54.1867	52.8467	64.7891	132.368	0
24.98_315.1367m/z		315.137	1	24.9761	0.0513167	1	0.0420031	0.0440647	5.4665	DCM	Normal	100	49.3746	117.8	0	42.1268	0	80.8698	0	0	0	0	0	0	21.5188	0	0	0	0	0	41.6818	0	0	0	26.5232	0	84.3001	33.8505	0	5.09184	34.4388	0	30.9015	0	0	0	0	30.9237	0
4.27_374.2109m/z		374.211	1	4.27428	0.06195	1	0.044442	0.0454021	8.68413	DCM	Normal	100 - 15.3	131.23	119.39	6.48648	5.40717	7.41598	33.35	10.7749	7.07448	5.61597	7.60074	9.26584	17.7527	92.2981	6.53808	6.83748	5.80214	12.5068	7.05681	208.003	164.58	92.7864	6.83183	40.4429	51.0563	3.64212	12.6279	7.2991	10.4133	328.792	345.188	92.7412	8.26207	9.2246	6.31461	12.1249	8.90849	4.44815
9.16_453.3538m/z		453.354	1	9.16187	0.6135	1	0.0134336	0.0216	71.6163	DCM	Normal	100 - 33.2 - 6.4	34573.2	69.26	1005.99	222.681	860.272	315.531	178.013	325.321	253.052	277.175	172.368	207.862	607.899	263.954	804.809	245.551	1131.18	852.44	1070.02	65849	902.077	245.407	412.128	710.97	1022.36	438.596	319.859	592.594	2050.4	2384.66	678.19	494.691	554.94	447.79	1137.26	353822	4039.93
12.07_377.3396m/z		377.34	1	12.0677	0.0509333	1	0.0354792	0.0399771	26.8286	DCM	Normal	98 - 100	72.9251	167.3	0	0.729421	15.6495	1.0102	1.05281	0	0.854473	0	0.0700566	0	0.786551	0.0157526	0.299515	7.6952	15.194	0.133369	15.7588	0.605777	3.88462	0	65.9962	6.73456	5.95998	0	0.0309792	2.00032	152.942	248.781	1.97468	0.00252391	0.34035	0.276407	84.4991	431.497	0.182733
4.28_196.0460m/z		196.046	1	4.2781	0.0381333	1	5.77e-08	1.24e-06	39.8137	Normal	DCM	100	21.0283	96.38	48.7113	86.1498	35.6938	42.9074	14.0891	32.1541	10.0227	10.3227	18.4141	6.46506	7.43606	3.53836	3.86202	13.2713	3.41473	0	9.72395	2.95606	0	4.26687	8.02399	3.56067	0	0	2.74028	3.28483	7.39768	0	2.6587	0	2.69583	0	0	0	0
1.76_349.0523m/z		349.052	1	1.75528	0.808383	1	0.00391902	0.00897883	2.80762	Normal	DCM	100 - 11.8	13681.9	49.03	23868.8	28776.4	23557.2	19726.7	13625.7	14326	10276.4	9842.9	12998.5	8938.97	10310.5	10944.7	8710.96	9709.8	7487.38	5808.89	5801.67	6474.69	6951.23	9882.52	8022.92	7043.29	7334.24	5974.73	8559.45	9839.81	155.662	118.057	6496.93	6708.84	5830.36	6568.29	8740.46	6450.63	9163.03
9.16_435.3456m/z		435.346	1	9.15628	0.165083	1	0.0111672	0.0189495	43.3467	DCM	Normal	100 - 25.6 - 35.5 - 4.33	848.602	109.08	45.7569	35.6057	8.87641	6.11124	6.50553	10.016	32.6437	17.2242	8.53197	0.248445	1.40874	5.0984	82.8642	25.7438	11.4685	15.1294	19.1179	3187.58	68.5292	2.47064	22.5646	21.8849	95.2379	338.113	26.0202	47.6421	41.1269	83.3218	2.04068	178.043	91.2248	20.7109	19.8413	9145.58	227.361
4.22_196.0468m/z		196.047	1	4.21615	0.0228667	1	1.34e-07	2.59e-06	Infinity	Normal	DCM	100	12.4029	116.26	34.6179	51.2412	27.6612	14.3925	14.7251	9.20571	17.9032	0	8.91408	2.19021	4.46578	0	4.65868	4.09186	4.37932	0	2.89157	0	3.59413	0	0	2.82233	0	2.77546	0	0	0	0	0	0	0	0	0	0	0
9.15_466.3639m/z		466.364	1	9.15075	0.0551	1	0.000108906	0.000571714	473.33	DCM	Normal	100 - 22.9	139.131	152.22	0.6001	0	0	2.6623	0	0	0	0	0	0	0.660102	0.103426	0	0	0.175057	0.502074	25.4953	0.994028	4.59162	0.059443	18.3674	12.9062	23.2161	0.787561	0.511306	3.55512	284.536	71.4953	3.65588	0	0.916123	0	15.6178	233.859	15.8142
15.25_363.2464m/z		363.246	1	15.2519	0.334183	1	0.00127767	0.00386142	2.42002	DCM	Normal	100 - 26.8	9707.08	43.15	1436.36	3392.7	1682.37	10179.2	4001.62	2426.18	3249.19	3876.26	3342.69	3623.92	5162.22	6094.2	2675.66	2641.94	3322.7	7071.47	5398.46	4106.96	4088.88	5552.41	8614.38	5441.1	8755.09	3528.05	12771.3	11183.5	5110.93	8324.84	22832.3	7558.31	5533.26	5577.32	16475.3	5929.79	3035.06
4.25_196.0462m/z		196.046	1	4.24665	0.02	1	4.94e-08	1.08e-06	Infinity	Normal	DCM	100	10.2559	107.32	28.6727	33.7672	24.5394	19.815	9.3103	17.5519	3.80906	5.96325	2.81255	2.38494	0	0	0	3.38866	6.13477	5.94536	2.79727	0	0	0	0	0	0	4.09091	0	0	0.415805	0	0	0	0	0	0	0	0
19.41_287.2019m/z		287.202	1	19.4069	0.120883	1	0.0464532	0.0466409	6.24555	DM	DCM	100 - 14.2	166.868	36.97	35.4314	37.8097	21.3363	35.6162	45.0869	41.765	33.0746	40.5475	64.265	34.0003	73.4425	68.1635	21.8022	48.5758	34.5859	28.6577	1787.82	30.6852	29.7683	6.21179	25.801	26.8168	26.2181	23.7915	15.0489	18.7522	5.4409	6.06006	23.4772	39.5619	30.8413	8.52473	16.9401	25.888	0
19.36_545.5001m/z		545.5	1	19.3647	0.0526	1	0.000486794	0.00183383	108.637	DCM	Normal	100 - 18.1	48.4012	145.44	0.0125568	0	0.0621023	0.90794	1.80805	0.663879	0	0.435805	0.930492	0.0925392	0	0.00117284	0	0.264163	0	1.94983	312.279	0.506044	0	0	7.98678	2.34617	26.8266	6.97793	6.68297	0.121242	0.550012	0.815343	45.5741	286.225	5.86884	84.7724	41.2316	0.698779	0
12.24_323.2561m/z		323.256	1	12.2421	0.4306	1	0.000941336	0.00304564	3.13685	DCM	Normal	100 - 67.5	3772.19	76.67	2175.79	363.711	743.257	2436.6	934.801	478.429	571.312	308.818	227.138	2112.86	3026.51	519.837	1243.57	342.85	2293.75	1461.41	5072.15	3302.75	4287.08	1283.02	1707.19	4072.11	1013.11	1725.15	978.426	1198.28	9852.24	7447.59	2937.33	2450.88	1439.77	1627.45	1491.26	1784.19	1386.17
2.76_297.1834m/z		297.183	1	2.76458	0.0238833	1	0.00449783	0.00991515	38.0262	DCM	Normal	100	190.517	89.73	4.03481	12.1923	1.84555	6.46448	0	6.44039	6.81399	0	5.11472	16.402	5.78775	7.62532	0	1.52012	3.15812	2.76301	34.1411	3.86275	2.41551	6.31115	19.6022	23.1456	6.85206	1.88517	6.70882	11.4898	603.584	428.004	73.3475	3.07934	10.1189	13.9563	30.6129	0	0
10.88_929.2563m/z		929.256	1	10.8803	0.02945	1	0.000385698	0.00152891	48.538	Normal	DCM	100 - 28.2	47.9316	129.84	281.281	118.767	50.7912	139.677	59.1974	25.0449	24.653	18.1535	12.5643	0	9.15867	0	0	27.6175	0	0	18.0404	11.3476	0	0	8.59198	0.634538	2.96086	4.25096	0	20.7526	1.69927	0	0	0	0	9.39698	0	0	0
2.38_223.0734m/z		223.073	1	2.37952	0.0962667	1	0.0413497	0.0437042	Infinity	DCM	Normal	100	113.691	153.02	0	0	0	0	0	0	0	0	0	0	0	0	0	0	0	0	0	0	0	0	0	0	0	0	0	0	310.491	314.281	0	0	0	0	0	0	0
0.31_196.0459m/z		196.046	1	0.310233	0.180117	1	2.94e-12	1.91e-10	8.11667	Normal	DCM	100 - 94.4	327.284	32.87	425.227	493.876	566.978	296.717	443.807	458.372	169.213	337.495	394.141	149.785	286.977	341.155	129.588	325.743	329.384	88.0832	220.218	82.9672	279.772	276.591	71.8554	256.337	195.178	94.8567	155.455	305.557	38.5727	47.2537	29.6027	43.8948	31.5801	55.0682	31.2443	45.7512	59.7542
24.90_382.2685m/z		382.269	1	24.901	0.2103	1	0.00304853	0.00743623	88.9488	DCM	Normal	100	699.803	133.81	7.87616	0	0	17.8433	11.7151	0	21.6844	0	0	5.44705	0	36.1009	0	0	15.2567	9.95608	180.429	20.6176	4.49766	0	14.0132	35.315	94.1028	42.3625	4.49138	38.8949	595.864	2521.5	1.12531	86.9013	11.0962	0	4.62383	30.6444	0
11.76_586.1968m/z		586.197	1	11.7633	0.0791	1	0.00481649	0.0104372	101.993	DCM	Normal	100 - 22.7	137.87	218.85	0.892799	0.0567898	4.33462	0	12.4183	2.02063	0.106954	0.386651	0	0.376373	0	0	0	0	1.03498	0	0.0503549	0.55171	0	0	30.5293	5.4139	0	1.76883	0	0	13.9694	172.93	0	0.547669	0.106822	11.2851	0.00832307	1079.95	21.2107
18.78_271.0226m/z		271.023	1	18.7844	0.150933	1	0.0293261	0.035515	2.67325	DCM	DM	100	75.0053	123.18	0	337.841	3.96197	202.589	5.38534	3.26985	2.29887	0	3.55602	17.141	194.873	0	0	21.1741	2.83511	2.64493	0	0	0	4.4209	60.4738	0	180.088	0	0	0	91.7094	0	33.7971	2.01847	3.08065	0	0	16.5463	64.2575
6.61_1091.7170m/z		1091.72	1	6.6131	0.0279167	1	0.00555695	0.0116101	14.3536	DCM	Normal	100 - 4.88	168.069	92.85	14.9391	0	0	9.963	86.0144	0	0	31.565	16.6594	0	0	24.2058	0	0	0	4.00098	0	51.4285	53.5549	49.9264	171.128	76.6073	74.5809	8.31338	13.556	163.166	0	76.8483	0	11.0216	15.1851	0	232.887	58.2676	438.118
12.01_294.1576m/z		294.158	1	12.0051	0.0748333	1	0.00168328	0.00475691	2.15861	Normal	DCM	100 - 1.8	213.435	45.37	383.022	420.122	359.792	164.233	263.992	227.313	207.919	209.355	170.571	173.141	119.295	207.574	141.021	128.828	124.954	113.828	113.601	97.2212	108.939	204.572	102.694	101.487	76.2144	138.956	125.115	133.33	5.82918	33.4143	101.968	102.731	87.1987	68.3478	159.308	126.757	144.034
7.75_568.5660m/z		568.566	1	7.74885	0.0513333	1	0.0103699	0.0180384	Infinity	DM	DCM	100	38.8703	213.16	0	0	0	0	0	0	0	0	0	0	12.6323	0	0	0	0	0	84.5358	94.5475	278.348	0	0	0	0	0	0	0	9.01252	0	0	0	0	0	0	0	0
1.67_512.3663m/z		512.366	1	1.67427	0.122933	1	2.39e-05	0.000169306	2.01159	Normal	DCM	100 - 17.5	514.781	20.63	375.344	580.405	595.186	775.171	455.912	580.359	528.35	435.573	475.952	581.582	461.658	567.077	608.19	400.242	390.866	424.629	263.045	224.744	271.099	361.43	350.268	243.642	289.349	349.691	315.534	343.106	90.8886	91.1146	245.912	339.542	263.522	320.83	241.304	287.674	367.978
10.52_373.1603m/z		373.16	1	10.5179	0.1694	1	1.58e-14	1.33e-12	4.08694	DCM	Normal	100 - 16.9	3140.65	20.32	811.32	713.985	594.931	939.067	679.007	690.47	929.352	634.398	1209.98	619.972	699.22	845.108	967.86	814.189	540.876	605.631	612.171	1152.51	1570.26	3529.98	3192.26	2126.81	2345.04	2981.6	2887.83	3071.45	1764.27	2413.28	2790.6	3538.28	3665.28	2951.96	4218.87	2593.96	3589.98
2.36_341.1867m/z		341.187	1	2.36427	0.29165	1	0.0389613	0.0422662	1398.41	DCM	Normal	100 - 90.5	404.57	175.17	0	0	0	0	0	0	0	0	0	0	4.62892	0	0	0	0	0	88.861	0	19.085	0	0	0	0	0	0	0	1739.03	1849.43	0	0	0	0	0	0	0
18.68_556.2752m/z		556.275	1	18.6773	0.0214	1	0.0317084	0.0373043	188.278	DCM	Normal	100 - 33.1	13.1151	195.15	0.00242873	1.031	0	0	0	0.0407555	0	0	0	0	0	0	0	0	0	0.0403494	0	0	0	0	0	0	0	0	0	0	126.036	0	0	0	0	0	60.2038	0	84.3932
18.67_383.2853m/z		383.285	1	18.6719	0.216967	1	0.00760933	0.0145287	2.19374	DCM	Normal	100 - 23.2 - 0.0603	4020.47	56.17	1862.17	1378.21	1891.91	3699.98	1729.2	1406.71	1359.91	2043.02	1426.53	1822.86	4505.56	1488.74	277.027	600.691	1490.95	2339.71	12678.5	2317.29	2445.52	1302.94	2386.96	2804.94	2836.15	3468.08	4247.97	1646.2	3117.01	3027.23	3477.44	2233.3	1897.04	4145.27	1757.25	2498.03	481.971
2.62_917.0046m/z		917.005	1	2.61778	0.176333	1	0.00102263	0.00323831	5.49533	Normal	DCM	100 - 40.5 - 7.72	1294.71	64.14	2115.86	2447.71	2424.65	2699.42	2026.92	1745.33	1368.15	939.497	977.34	1044.9	456.536	508.215	408.803	234.578	561.193	756.282	298.904	897.362	596.384	326.467	297.827	344.177	211.325	606.574	160.744	269.716	0	0	221.733	272.88	461.45	299.379	31.8091	606.568	671.072
2.38_265.0347m/z		265.035	1	2.3757	0.0505167	1	3.1e-06	3.21e-05	7.25544	Normal	DCM	100 - 46.3	77.4612	79.17	147.721	187.446	178.467	158.712	128.013	36.7152	50.478	31.1496	34.6886	41.6332	13.1891	16.8192	53.6557	14.8539	68.6412	77.1948	21.5121	76.8602	57.7491	46.5411	7.49457	29.5505	32.4732	34.2567	9.37045	38.3184	0	0.000153186	4.17899	12.6659	3.24379	3.94026	0	40.5371	85.6336
2.38_483.9936m/z		483.994	1	2.3757	0.06195	1	4.97e-05	0.000307591	60.6408	Normal	DCM	100 - 34.5	125.985	144.43	532.209	441.398	384.457	307.404	153.345	16.2811	40.3598	29.8514	0	34.4513	12.9668	0	0	0	14.9242	48.1116	0	23.9455	10.4045	0	0	2.49176	0	0	0	0	5.07679	0.813617	0	0	0	0	0	1.47225	15.8833
10.37_321.2738m/z		321.274	1	10.3718	0.0391167	1	0.00414355	0.00931619	3.92893	DM	DCM	100 - 22.5	120.907	124.5	0	0	5.49776	4.25754	0.0134094	0	25.4878	0	0.897622	11.673	898.266	1.6268	22.1312	0.483143	0.383037	0.138937	85.6548	19.449	33.7869	0.412655	11.1146	24.6651	41.4726	1100.26	11.7729	9.08061	66.071	47.1412	14.2357	27.8443	141.199	41.0636	18.3965	5.9125	2.23394
21.09_578.2552m/z		578.255	1	21.0941	0.0236	1	0.00376792	0.0087134	Infinity	DCM	Normal	100	25.6062	166.38	0	0	0	0	0	0	0	0	0	0	0	0	0	0	0	0	0	0	0	0	0	0	0	0	0	0	0	0	0	0	0	110.242	125.171	54.1919	0
20.64_545.4998m/z		545.5	1	20.6363	0.0229333	1	0.00729461	0.0140682	763.508	DCM	Normal	100 - 31.8	22.0281	186.4	0	0	0	0.461609	0	0	0	0	0	8.37e-06	0	0	0	0	0	0	107.423	0.202024	5.95659	0	1.31893	0.000750737	21.726	22.8878	0	15.9231	0	0.684996	9.24186	125.657	1.15581	15.2435	0	0.241964	0
5.14_297.1904m/z		297.19	1	5.1444	0.0381333	1	0.00094013	0.00304529	11.4631	DCM	Normal	100 - 11.5	75.689	108.46	49.7191	0	0	4.38894	1.66354	0	3.82548	0	0	0	21.7646	3.28847	9.09059	0	11.9047	0	157.488	11.1166	109.002	0	0	57.236	3.01708	12.5141	0	13.7153	140.604	82.7344	23.8049	38.6781	5.21815	25.9819	0	54.0548	78.265
20.83_556.5292m/z		556.529	1	20.8314	0.17195	1	0.000956792	0.00308307	4.3876	DM	DCM	100 - 17.5 - 10.9	718.664	61.08	452.314	742.104	218.212	284.193	1223.07	1164.14	526.54	250.157	758.236	861.523	216.802	582.326	1238.72	379.546	106.63	776.416	3.57759	150.996	9.11332	270.222	1042.91	48.6071	47.2826	3893.54	2469.81	675.51	2.15808	10.2516	58.1929	289.282	1186.11	21.0798	278.54	107.575	0
2.08_325.1711m/z		325.171	1	2.07742	0.119133	1	0.0166923	0.0249776	1092.29	DCM	Normal	100 - 22.3	272.395	255.52	0	0	0	0	0	0	0	0	0	1.70828	2.2818	0	0	0	0	0	0	0	0	0	0	0	0	0	0	0	76.2021	179.995	0	10.2215	0	0	3182.92	0	0
19.02_338.2147m/z		338.215	1	19.0243	0.177233	1	0.000346268	0.00140488	2.21645	DCM	Normal	100 - 5.14	1094.19	40.06	402.872	253.328	607.656	407.659	198.216	314.494	511.265	702.205	431.367	613.168	135.124	378.039	178.851	370.044	1214.12	1180.28	595.54	734.793	618.918	396.686	433.264	826.636	1164.48	1072.5	1222.56	897.495	568.88	368.147	1163.47	1457.17	1197.7	960.92	1667.97	1465.52	446.218
9.25_492.3729m/z		492.373	1	9.24537	0.14435	1	0.000174438	0.000820893	60.265	DCM	Normal	100 - 20.2	649.765	161.2	77.5854	8.04369	9.70861	11.8512	5.42982	1.23484	0.468751	2.36858	0.0094358	5.48451	26.7137	2.41342	5.51052	2.60875	11.5264	1.55098	130.74	21.0368	71.9724	22.7126	9.60221	31.8472	17.8007	13.8669	15.3859	21.6934	2454.2	2833.61	32.1738	17.8601	14.4794	29.1825	62.502	40.3855	107.199
13.27_341.1884m/z		341.188	1	13.2729	0.104483	1	0.0142894	0.0225271	83.0073	DCM	Normal	100 - 1.63	423.128	141.53	9.71623	0	0	28.7411	1.1433	0	0	0.124634	3.90256	0.874548	12.2006	0	0.00302987	0	24.3849	0.468869	67.7234	1.32126	34.9899	0	4.5379	7.84802	8.30348	3.61302	6.62176	6.63798	999.664	1690.75	38.7968	0.210598	1.40773	1.68307	60.4051	0.778122	0
18.90_556.2766m/z		556.277	1	18.9017	0.0102833	1	0.0478243	0.0473832	2546.98	DCM	Normal	100 - 31.5	40.6185	346.41	0	0	0	0	0.00108289	0	0	0	0	0	0	0	0	0	0	0.25408	0.617488	0	0	0	0	0	0	0	0	0	0	0	0	0	0	0	0	0	552.349
14.93_203.1435m/z		203.143	1	14.9256	0.136967	1	0.0168298	0.0251151	7.03521	DCM	Normal	100 - 13.9	166.942	164.77	43.0542	1.42299	3.64519	18.2074	13.2077	1.50203	0.810571	4.1602	5.43071	4.86371	241.058	6.06515	9.80995	5.53217	10.6652	10.2365	281.722	52.6899	83.8791	18.2743	6.01803	71.4476	5.16234	13.489	6.5065	5.89409	808.9	499.956	12.9154	3.49146	16.7875	14.2149	7.61205	7.409	16.6577
10.54_175.0094m/z		175.009	1	10.5426	0.0247333	1	0.00417818	0.0093717	Infinity	Normal	DCM	100	11.5191	181.54	60.7198	61.6522	28.001	8.42459	10.0777	0	0	0	0	0	15.4302	0	0	0	0	0	0	0	0	2.21512	0	0	0	0	0	0	0	0	0	0	0	0	0	0	0
0.56_196.0456m/z		196.046	1	0.55995	0.0609833	1	1.28e-10	6.28e-09	6.50568	Normal	DCM	100 - 89.5	105.553	46.26	153.773	155.744	188.482	128.388	146.416	153.855	77.7418	101.265	119.377	47.3122	79.5278	124.022	29.5678	95.3508	62.4375	25.5897	58.7051	38.6736	75.2459	94.4884	31.4072	75.5132	50.8946	29.7579	78.4227	87.3563	22.6763	20.6053	28.4279	21.975	11.3386	10.3716	9.30842	10.5417	33.6029
13.28_524.2769m/z		524.277	1	13.2815	0.0628333	1	0.0246329	0.0318599	4.21634	DCM	Normal	100	161.365	85.49	0	0	0	88.591	26.8736	64.8711	59.0372	76.5039	33.7815	103.575	17.8578	0	62.7181	39.4632	15.6154	23.4554	0	11.8131	0	96.64	51.7205	60.1018	173.154	78.6936	150.081	47.0432	41.7343	176.804	50.9879	319.498	150.89	52.7673	28.0828	43.8688	50.8023
24.88_721.7182m/z		721.718	1	24.8815	0.0980167	1	0.0169061	0.025199	5.42167	Normal	DCM	100	162.625	187.42	231.12	72.3833	47.4141	0	0	217.269	0	238.964	1207.46	0	162.592	0	16.461	408.334	0	0	0	0	344.106	156.42	0	0	0	0	0	0	0	0	0	0	0	431.572	18.3584	0	0
9.01_247.1761m/z		247.176	1	9.01077	0.01615	1	0.000532627	0.00196857	3.52981	DCM	Normal	100 - 17.3	66.5291	77.02	63.2524	12.7332	34.2113	55.0541	11.9747	9.45547	3.17584	17.2368	7.09844	11.8516	24.2247	3.74539	9.45853	9.68806	17.2194	11.1847	155.636	53.277	82.4588	21.3221	19.3736	51.1345	16.9823	45.7387	27.9073	38.6654	141.886	132.68	35.6141	86.2953	8.80226	11.6437	25.1674	22.4222	10.6515
5.11_202.1404m/z		202.14	1	5.1101	0.45175	1	0.00606756	0.0123496	2.18459	Normal	DCM	100 - 15.1 - 5.25	7593.67	46.32	4258.87	7733.48	12863.4	4218.19	2557.66	8780.53	11246.6	10526.6	10613.7	5942.51	1486.54	5222.29	6768.83	10144.3	12466.7	6668.48	2042.96	12996.4	7583.06	9555.23	4671.04	3960	9603.29	7335.03	7025.55	1134.41	125.334	487.117	731.698	9947.96	1646.11	10314.8	1777.83	7755.93	2236.91
18.78_494.1840m/z		494.184	1	18.7844	0.3225	1	0.0079151	0.0148952	2.59057	DCM	Normal	100 - 46 - 31 - 9.46 - 2.63 - 0.0679	17004.7	67.84	117.239	23968.6	5255.99	18819	2632.58	2855.37	1243.05	1666.22	1453.01	4793.45	23624.6	1271.28	4351.47	8992.51	2061.57	1919.38	3420.16	2328.11	3037.27	7483.79	20860.8	2081.96	32432.4	1856.85	10414.1	2657.56	18356.9	1393.95	10226.3	2296.69	5007.85	2368.06	3425.88	18832.2	15571
8.97_384.1098m/z		384.11	1	8.96712	0.143517	1	0.0172615	0.0255729	Infinity	DCM	DM	100	95.2872	213.91	0	0	0	6.47547	0	0	0	0	0	0	4.44523	0	0	0	0	0	0	0	0	0	0	0	0	0	0	0	0	0	0	0	0	0	0	0	0
5.02_330.1707m/z		330.171	1	5.01767	0.36405	1	0.020806	0.0287749	323.711	DCM	Normal	100 - 21.4	688.469	163.88	8.32912	0.382569	0	4.00928	0.226089	0.016454	0	0.00279695	0.275559	0.688687	2.84076	3.90315	0	0.01298	1.37502	11.9664	34.4916	1.33582	16.1302	0.456208	4.17149	88.1141	0.833787	7353.68	0.248514	0.00165208	111.268	78.0887	1.88767	5720.48	0	0.0678949	0.0880257	13.1799	1.94035
1.37_344.0926m/z		344.093	1	1.37085	0.1825	1	0.0322424	0.0376808	2.72517	DCM	Normal	100 - 16.9	1556.61	21.54	425.616	551.208	688.543	456.878	488.93	644.016	507.644	520.631	743.619	624.926	796.443	445.561	694.351	673.197	447.215	430.374	508.68	525.761	508.868	426.119	644.249	634.056	587.103	498.029	760.332	670.164	1286.05	4415.68	581.422	474.253	420.2	332.115	892.786	659.709	1115.39
18.08_205.1371m/z		205.137	1	18.0841	0.0302333	1	7.8e-06	6.86e-05	4.51674	DCM	Normal	100 - 16.3	62.1652	40.83	0	29.5668	5.7333	18.2919	1.81118	8.87164	29.8226	22.3881	15.9798	20.0989	4.29726	9.1422	9.99668	15.751	15.7168	12.7443	23.0774	63.2928	44.8853	66.4362	77.317	38.4043	51.6082	39.2621	53.4203	86.3086	18.2597	40.398	61.1482	111.664	86.4789	77.7439	98.8004	95.3541	38.5628
23.00_339.3191m/z		339.319	1	23.0021	0.0383	1	0.0133346	0.0215116	10.977	DCM	Normal	100	30.0457	153.51	0	0	0	0	0	11.1809	0	0.727599	0	0	0	0	0	31.6889	0.197124	0	0	0	0	0.0117196	0.124398	0	0	0	0.0137677	0	4.26275	32.5801	0	0	0	0.0204187	0	4.47421	0
8.37_256.2585m/z		256.259	1	8.37238	0.0838667	1	0.00331746	0.00795909	5.68742	DCM	Normal	100	135.517	54.28	11.7301	14.6307	22.9239	0	31.1932	63.1796	8.34509	57.2525	0	43.551	13.8049	0	0	29.4668	42.5867	42.5768	35.6707	51.6918	0	33.6876	9.57755	86.625	43.5433	47.9444	109.119	125.503	18.035	37.853	156.986	178.536	115.852	175.988	252.638	179.326	241.78
7.08_333.0679m/z		333.068	1	7.0834	0.154633	1	0.000294754	0.00123576	2.13736	Normal	DCM	100	820.272	51.36	397.931	1632.67	441.638	1237.12	712.39	641.041	1019.41	397.929	725.5	336.19	284.403	1253.5	1029.02	502.427	1233.03	1280.14	190.475	991.987	1509.02	326.057	839.106	377.25	927.221	233.045	101.809	839.497	155.353	221.897	1104.99	7.20383	75.0546	53.878	0	934.534	0
7.07_179.0723m/z		179.072	1	7.06808	0.0778	1	0.0143586	0.0225717	2.75224	Normal	DCM	100	100.498	80.89	54.4048	261.978	43.5906	211.886	66.0088	50.4737	49.2052	46.6656	107.029	0	307.133	48.4573	77.6643	87.382	171.981	24.1134	32.9163	107.173	64.953	39.0527	92.6381	62.6664	162.044	0	8.47526	14.471	89.0348	31.7823	0	38.7398	74.8845	26.8127	138.58	0	135.162
2.69_232.1651m/z		232.165	1	2.69022	0.413583	1	0.0258186	0.0328773	2.16431	DCM	Normal	100	1480.37	71.93	949.022	250.534	459.438	1501.73	409.153	256.756	385.077	294.574	381.301	997.662	2481.42	498.793	118.968	143.848	784.572	1031.04	3062.81	1602.84	1830.72	612.214	671.381	1530.15	371.59	964.356	430.216	382.643	3174.82	2284.42	1608.5	439.305	639.149	619.538	903.445	552.124	318.068
16.77_339.3261m/z		339.326	1	16.7674	0.421733	1	0.00810702	0.0151438	10.1086	DCM	Normal	100 - 21.7	2398.31	96.09	60.2892	21.7168	37.5159	150.471	246.53	117.947	222.401	589.744	342.121	168.479	202.916	78.7165	125.405	597.38	52.056	782.369	224.398	82.11	64.3788	244.812	291.128	217.914	559.016	822.361	500.191	85.0328	3591.89	6236.9	235.729	264.922	111.335	2708.11	77.1774	371.531	190.997
15.89_353.2458m/z		353.246	1	15.8857	0.209683	1	0.0178806	0.0261314	6.30916	DCM	DM	100 - 20.3	5511.88	64.84	5313.55	46.4043	597.435	517.705	690.779	230.85	367.778	80.9233	143.452	310.35	933.211	891.144	2554.91	444.917	2949.59	1677.85	1069.64	1698.46	717.782	556.712	248.613	1488.19	252.109	1959.07	347.951	737.893	681.248	725.921	1247.84	390.054	1511.92	888.255	1203.28	653.805	1201.38
6.04_196.0468m/z		196.047	1	6.0388	0.0234833	1	8.37e-06	7.22e-05	40.3583	Normal	DCM	100 - 34	11.8645	120.87	39.7072	35.5881	19.8759	28.5676	2.62093	2.4451	3.57632	11.37	0	0	32.5798	3.50001	3.59428	6.40765	0	0	0	0	0	0	0	0	0	0	0	2.90132	0	4.11469	0	0	0	0	0	0	0
0.91_198.1109m/z		198.111	1	0.90835	0.0454333	1	0.047535	0.0472509	Infinity	DCM	Normal	100	19.42	182.17	0	0	0	0	0	0	0	0	0	0	0	0	0	0	0	0	0	0	0	0	0	0	0	0	0	0	23.0444	111.602	0	0	0	0	0	0	0
23.20_339.3260m/z		339.326	1	23.1961	0.306483	1	0.0129528	0.0211044	12.7271	DCM	Normal	100 - 47.9	1542.92	59.55	75.5699	11.9739	17.567	181.265	62.3326	100.998	90.1785	185.14	53.5831	155.321	253.941	147.632	89.8841	244.773	124.057	145.493	314.089	90.9647	85.265	76.3628	88.7196	303.085	172.332	429.398	58.1771	90.9514	6960.44	6561.61	746.429	202.826	255.815	126.458	31.7455	854.282	28.2185
9.76_589.3886m/z		589.389	1	9.75728	0.10985	1	6.68e-06	6e-05	3.64134	DCM	Normal	100 - 73.3 - 12.2	1045.25	28.47	362.893	212.752	672.872	254.12	101.94	150.271	127.681	703.119	43.5023	155.091	377.702	73.187	270.824	501.742	314.021	271.114	772.569	422.028	696.521	288.907	787.391	806.364	845.076	839.175	929.994	979.146	642.987	578.275	1603.33	421.914	807.698	1173.04	1152.54	4195.32	1618.1
17.21_154.0149m/z		154.015	1	17.2086	0.0141333	1	5.72e-11	3.07e-09	21.7506	Normal	DCM	100	12.1	63.35	21.964	24.9007	8.05267	19.1485	14.9394	24.087	6.98069	16.0743	18.2057	4.63017	6.44444	6.0786	8.7327	6.86783	1.92559	4.56776	0	0	0	0	5.22645	0	2.24121	2.54398	0	8.28873	0	0	0	0	0	0	0	3.49678	0
9.44_410.0945m/z		410.094	1	9.43593	0.272967	1	0.00363299	0.00848477	Infinity	DCM	Normal	100 - 8.75	683.977	272.76	0	0	0	0	0	0	0	0	0	0	0	0	0	0	0	0	0	0	0	0	0	0	0	0	0	0	0	0	0	0	0	2.84838	102.448	0	0
8.30_340.2780m/z		340.278	1	8.29855	0.155717	1	0.00592759	0.0121423	2.02773	DCM	Normal	100 - 4.84	1798.15	50.83	1353.6	546.092	425.139	520.595	456.938	400.679	881.158	508.3	652.741	152.388	1030.36	423.953	3062.5	1996.12	990.515	787.41	831.813	576.079	1607.56	739.417	1038.11	813.46	523.539	412.419	603.953	1171.95	1508.2	2318.35	2299.98	884.731	645.755	283.286	1486	2558.06	2316.46
9.44_409.1915m/z		409.191	1	9.43593	0.05955	1	0.00650952	0.013034	2.21919	DCM	Normal	100 - 13	798.371	30.95	129.822	244.022	299.663	377.604	381.714	505.64	483.569	404.133	279.238	235.391	402.349	312.179	536.384	461.902	284.427	418.102	223.119	285.504	253.133	507.27	514.534	346.664	610.978	404.218	724.955	674.952	230.183	341.498	837.323	996.839	734.973	1082.2	1341.45	710.102	895.877
2.96_349.0521m/z		349.052	1	2.95907	0.8637	1	0.0165548	0.0248593	2.52064	Normal	DCM	100 - 14.4	38999.3	24.77	53559.8	55758.6	50649.3	52382.2	42493.1	40635.4	37985.6	30837.1	39471.2	31516.5	31142.9	33060.9	39729.2	29743.4	29335.8	25687.2	19801.8	24168.4	24928.4	27631.4	22970.2	21663	19855.8	22268.9	21716.4	27034.3	7.04241	4.97519	17861.1	21295.9	22593.6	20009	26605.9	24402	34227.4
1.33_179.0492m/z		179.049	1	1.32728	0.188183	1	0.0316282	0.0372748	2.14791	DCM	DM	100 - 53.1	224.153	58.26	281.165	178.21	229.309	26.3407	436.451	166.934	147.056	190.208	403.266	57.6191	102.402	186.274	483.996	265.242	273.812	145.118	43.6286	269.365	53.9448	35.8525	72.2775	177.342	68.277	117.972	36.811	234.819	56.8634	85.1512	96.3028	146.123	203.818	71.7975	229.025	161.687	882.453
11.48_383.2854m/z		383.285	1	11.4787	0.028	1	0.0136706	0.0218931	2.9513	DCM	Normal	100 - 64.1	300.335	89.72	398.627	83.8523	53.6926	116.665	38.5334	34.7255	38.8434	52.5436	48.874	68.8959	184.698	49.6084	80.6694	64.9025	175.544	137.539	546.821	307.871	338.632	143.849	60.7947	194.277	62.5822	119.669	54.1621	80.3898	679.536	734.102	234.574	75.7498	147.403	111.247	42.159	78.4568	194.482
8.78_664.1416m/z		664.142	1	8.78438	0.27775	1	0.0398028	0.0428252	49.1276	DCM	Normal	100 - 29.9 - 3.88 - 0.187	3165.25	151.36	20.2431	15.023	20.5539	15.8368	23.1075	31.0173	9.97927	212.459	12.7476	47.0287	34.2797	23.9332	62.9017	24.9969	43.6995	433.059	42.3907	35.5424	109.41	437.88	39.0056	70.4394	60.4367	59.5199	61.823	39.0282	706.936	13.7057	29.3223	47.0561	51.5648	660.993	6.19273	187.473	885.538
8.25_192.1169m/z		192.117	1	8.24725	0.1818	1	6.95e-05	0.000397713	2.24595	DCM	Normal	100 - 8.15	1772.75	30.85	449.485	642.112	692.399	1701.07	697.583	703.581	631.583	749.882	588.173	842.319	1113.86	702.094	717.331	679.876	951.286	766.327	1397.6	1011.77	1523.46	937.512	2075.02	1410.71	1990.2	2199.19	1901.53	2043.9	1200.88	898.983	1078.54	1852	1555.32	1646.69	5286.62	1067.56	757.023
11.57_1038.0204m/z		1038.02	1	11.5653	0.0728333	1	0.0077728	0.0147195	3.37306	Normal	DCM	100	84.6566	87.19	18.5204	16.671	18.0924	0	57.9912	81.2485	247.248	23.8614	59.7981	75.6605	207.367	69.7902	201.433	99.4009	74.5428	102.881	33.1309	110.777	0	28.1611	8.53611	40.5198	97.2262	68.0943	27.7155	41.6745	5.15074	0	23.5246	125.679	68.1955	32.7822	0	27.0237	0
8.30_175.0078m/z		175.008	1	8.30475	0.156017	1	1.66e-05	0.000126041	14.3489	Normal	DCM	100	192.803	95.51	387.495	578.89	401.473	250.137	234.272	148.683	154.895	71.8002	118.825	20.5658	514.256	28.8828	46.5485	55.4034	53.0845	19.6343	7.27658	7.62011	30.8721	60.6705	123.425	31.9654	3.78511	64.9841	472.078	20.0043	0	3.62349	0	33.3729	12.2042	19.9522	6.50202	13.6113	9.46972
3.15_483.9949m/z		483.995	1	3.14682	1.36108	1	0.000120108	0.000617376	3.42803	Normal	DCM	100 - 42.5	8616.19	44.66	13985.6	17775.7	13272.4	14367.8	8873.07	9457.22	7146.43	6482.79	7939.31	5558.76	5475.74	5683.84	6120.98	5686	5529.66	4503.86	3942.73	4751.49	5016.61	5325.87	4303.74	4337.57	4287.47	4518.07	4122.05	5430.69	224.771	384.146	2706.16	3624.66	3528.73	2751.77	2881.57	4240.68	3491.83
6.37_370.0353m/z		370.035	1	6.36562	0.111933	1	0.0198525	0.0278945	4.15538	DM	DCM	100 - 27	137.88	152.57	119.331	0	13.0215	118.329	7.05571	3.24265	5.01127	2.39412	0	171.571	454.662	10.5964	0	0	165.202	12.6222	688.287	217.713	360.84	101.212	14.3258	228.883	3.14247	24.3719	10.0193	0	0	5.76216	103.58	0	0	0	19.8919	0	0
2.64_837.0416m/z		837.042	1	2.63685	0.20395	1	0.00891029	0.016204	2.88369	Normal	DCM	100 - 47.1 - 11.8 - 11.4 - 2.11	2716.41	36.88	4643.88	4234.6	3071.33	3650.46	3063.93	3601.36	3358.3	2763.05	2599.67	2408.82	1734.89	1786.57	1353.14	1787.44	1752.53	1652.54	1106.48	1628.82	1161	1140.17	1662.55	1085.01	675.268	1768.11	836.715	1136.56	0	0	1266.9	1581.56	1440.61	1775.62	1495.42	1278.11	1463.33
8.71_315.2334m/z		315.233	1	8.7149	0.0473167	1	0.00105393	0.0033183	Infinity	DCM	Normal	100	34.9898	128.9	0	0	0	0	0	0	0	0	0	0	0	0	0	0	0	0	10.3471	0	0	6.29162	0	0	8.97811	6.90093	0	19.2021	106.197	203.434	13.3564	0	0	0	147.163	0	0
3.09_295.1128m/z		295.113	1	3.09345	0.525133	1	8.97e-06	7.68e-05	16.7047	DCM	Normal	100 - 17.6	9366.88	50.96	347.147	107.057	312.41	452.657	372.984	306.699	876.481	277.7	487.518	900.575	450.69	626.131	1157.85	775.954	740.678	779.181	1084.16	1387.56	1075.91	1666.11	1390.26	1366.78	1074.91	1437.32	751.485	1052.45	13458.6	6664.31	1061.46	1774.28	1719.8	1404.09	1206.44	1523.73	2691.85
8.45_721.5054m/z		721.505	1	8.44558	0.196183	1	0.0492101	0.0480369	2.09657	DCM	DM	100 - 41.4	2591.52	96.46	28.4646	2782.86	2791.74	1893.09	3570.63	8859.15	3589.52	2505.57	1469.51	546.682	1290.58	0	535.494	6647.18	2776.36	602.371	0	0	2281.01	3049.41	35.2558	3.29865	3981.15	102.561	272.273	864.583	1279.78	2963.55	204.916	904.268	910.176	1468.23	3465.73	1129.76	558.301
1.19_182.0131m/z		182.013	1	1.1904	0.116983	1	0.0439715	0.0451415	Infinity	DCM	Normal	100	117.862	170.15	0	0	0	0	0	0	0	0	0	0	0	0	0	0	0	0	0	0	0	0	0	0	0	0	0	0	137.034	869.491	0	0	0	0	0	0	0
1.16_263.0578m/z		263.058	1	1.15538	0.0458	1	0.0330884	0.0382629	Infinity	DCM	Normal	100	32.7132	342.26	0	0	0	0	0	0	0	0	0	0	0	0	0	0	0	0	0	0	0	0	0	0	0	0	0	20.6668	0	0	0	0	0	0	436.641	0	0
9.67_1045.4807m/z		1045.48	1	9.67378	0.0892833	1	0.00714171	0.0139013	5.67898	DM	DCM	100 - 31.7	124.248	215.88	0	0	0	8.48555	0	0	364.407	0	0	0	0	0	113.384	0	0	0	41.8376	5.8157	11.3485	921.93	52.7507	341.327	0	10.8679	9.11017	0	66.8157	29.1696	0	0	0	0	0	2.82403	7.85854
8.73_175.0078m/z		175.008	1	8.72668	0.0761667	1	2.65e-07	4.44e-06	22.0916	Normal	DCM	100 - 7.85	155.812	140.69	233.855	336.24	244.754	162.349	114.153	89.498	79.7826	50.9169	83.301	30.6977	900.506	40.6245	38.2986	50.9853	11.8288	25.2055	0	4.40971	3.24671	27.6877	32.2391	10.6605	5.5904	33.8683	134.282	23.2281	0	0	0	8.3609	13.0336	0	14.1786	0	0
7.35_283.1504m/z		283.15	1	7.35232	0.162317	1	0.00885185	0.0161344	Infinity	DCM	Normal	100	243.94	209.76	0	0	0	0	0	0	0	0	0	0	0	0	0	0	0	0	14.339	0	0	0	0	0	0	0	0	0	120.063	28.0741	0	0	0	0	0	0	0
9.67_335.0490m/z		335.049	1	9.66842	0.224883	1	4.56e-06	4.34e-05	2.54343	Normal	DCM	100 - 32.7 - 12.1 - 4.55 - 0.0966	3382.5	43.01	5240.64	8704.08	5068.35	5418.75	2296.06	3154.87	2097.31	2555.67	3047.75	2734.93	2645.43	1534.92	2522.67	2438.5	2671.03	1989.05	936.443	2262.49	1200	918.283	2174.58	1339.67	2782.33	780.007	1682.92	1927.5	1164.89	926.636	798.255	2232.29	1553.26	492.137	886.552	679.71	2205.93
11.84_524.2826m/z		524.283	1	11.838	0.0781833	1	0.00790737	0.0148878	2.15537	DCM	Normal	100 - 29.2	3692.8	30.09	2606.67	888.711	2481.11	2359.77	1703.88	1274.79	1229.81	1260.1	1901.79	2164.81	1559.04	1246.96	1574.56	2195.52	1605.04	1360.22	1230.55	1107.61	1502.53	2115.01	1968.31	1465.74	1272.47	1831.78	3387.05	1615	3116.41	6400.06	1721.46	2536.83	1767	1753.81	2418.85	1136.14	2117.25
7.36_190.1359m/z		190.136	1	7.36393	0.09985	1	0.0141039	0.022319	5.0165	DCM	Normal	67.4 - 100	298.332	91.05	134.194	8.22719	36.5231	169.805	60.5034	19.1282	2.25733	43.3277	0	19.9184	151.84	43.9467	117	29.0708	89.8566	25.9239	509.291	46.5948	376.05	116.198	56.4784	143.257	77.8413	4.00675	15.328	257.576	564.668	376.475	52.5835	46.9711	55.5055	300.788	146.772	17.2407	640.484
8.40_367.3295m/z		367.329	1	8.40007	0.0898	1	0.0251905	0.0323053	3.25501	DCM	Normal	100 - 81.2 - 4.23	1386.17	40.68	482.052	221.689	427.921	530.262	214.016	339.075	277.277	358.709	153.926	261.567	684.532	197.939	1054.13	593.557	828.896	188.16	1325.39	494.576	848.709	574.566	681.698	741.582	446.978	368.289	941.773	401.197	1109.11	898.667	366.017	473.817	550.921	701.046	2302.99	549.066	1883.95
14.04_1101.6064m/z		1101.61	1	14.0437	0.121333	1	0.0212236	0.0291191	10.5415	DCM	Normal	100 - 76.4 - 39.1	453.525	161.1	113.702	0	0	549.993	7.55148	0	0	0	0	6.37351	10.7459	0	0	0	0	0	281.15	20.0748	97.184	0	33.3024	18.6484	0	0	233.775	51.1038	1413.86	1495.86	0	0	0	81.0078	374.531	71.0265	0
6.25_318.1149m/z		318.115	1	6.25047	0.0509833	1	0.0195435	0.0276414	75.8421	DCM	Normal	100 - 23.7	125.65	190.6	0.0167549	0	0	0	0	26.491	0	0	0	0	0	0	0	0	0	0	14.4341	0	1.19327	0	0	0	0	0.386861	0	0	11.214	3.98552	0	1.62566	0	61.4819	1.11954	0	1767.25
1.11_313.0750m/z		313.075	1	1.1053	0.315367	1	0.00308151	0.00749519	3.5716	DCM	Normal	100 - 4.72	4879.74	20.23	1459.66	749.586	1536.16	1287.71	1116.31	1262.74	1450.93	1749.95	1041.03	1159.78	1400.25	1894.59	1275.9	1482.61	1566.79	1426.18	1221.58	1358.36	1017.19	1208.59	1413.18	1231.02	1068.44	1096.29	1047.74	2288.41	6619.83	9467.42	1792.85	1687.2	1397.59	1837.32	4552.46	1997.05	2284.35
17.10_338.3057m/z		338.306	1	17.1043	0.08525	1	0.0387838	0.0421463	2.22285	DM	DCM	100	122.285	89.58	23.6052	37.5573	9.51462	9.80441	117.333	0	173.487	0	103.498	105.501	44.5079	76.3231	520.89	50.8333	10.4535	18.1005	114.043	89.1607	116.947	13.7488	270.047	196.318	36.1674	49.8396	14.7952	302.722	263.632	0	10.718	391.93	12.7521	144.193	20.2663	12.1357	0
8.40_323.3107m/z		323.311	1	8.40007	0.0673833	1	0.00381487	0.00879056	6.4624	DCM	DM	100 - 29.9	112.007	50.47	45.2485	33.9449	15.6878	30.459	54.2851	34.8152	35.9089	32.8172	65.5689	0	24.2992	16.6537	66.8358	58.0861	57.2692	31.2287	0	0	0	0	125.018	7.58302	1.26106	23.4982	4.07675	38.6511	1.15091	6.74564	27.8011	81.9629	94.3392	18.5283	144.138	109.593	106.359
6.35_237.1101m/z		237.11	1	6.34963	0.167233	1	0.00189238	0.00519923	36364	DCM	Normal	100 - 12.1 - 11.4 - 2.59	1462.08	283.09	0.148168	0	0	0	0	0.00775991	0	0	0	0	0.00259349	0	0	0	0	0.484787	7.37323	1.37496	7.8737	0	0	1.9349	0	22.2402	0	476.034	45.7994	11.7604	0	0.780628	0	0	20798.8	0	171.134
11.85_481.2504m/z		481.25	1	11.8496	0.0773667	1	0.0209567	0.0289151	2.50333	DCM	Normal	100 - 6.47	618.503	47.3	441.772	208.768	475.677	416.823	280.582	169.51	106.513	212.559	289.829	307.857	107.181	149.341	179.902	285.935	178.35	142.551	178.568	132.589	154.977	270.639	244.294	159.442	122.484	185.245	541.886	129.01	428.556	1037.42	232.382	351.132	198.086	193.709	322.035	106.947	338.6
1.22_201.9841m/z		201.984	1	1.22088	0.1098	1	0.0290634	0.0353414	Infinity	DCM	Normal	100	87.916	159.37	0	0	0	0	0	0	0	0	0	0	0	0	0	0	0	0	0	0	0	0	0	0	0	0	0	0	11.211	311.031	0	0	0	0	0	0	0
7.33_414.3600m/z		414.36	1	7.32857	0.123817	1	2.43e-05	0.000171268	665.233	Normal	DCM	100 - 20.4	383.681	148.68	913.781	1792.71	0	1587.94	206.468	0	0	12.7742	6.94734	78.7905	453.35	517.855	0	341.767	133.612	92.9096	0	0	0	0	15.7387	4.87851	123.384	226.838	0	0	16.2825	0	0	0	0	0	8.65144	0	0
2.63_318.1670m/z		318.167	1	2.63303	0.210633	1	1.19e-05	9.65e-05	2.54752	DCM	Normal	100 - 57.2	1191.53	35.61	459.036	307.496	449.033	1157.26	269.441	372.286	500.997	212.546	409.706	812.856	478.004	412.382	309.7	208.786	419.513	704.498	706.77	936.345	570.844	379.88	986.274	610.825	387.842	974.086	366.845	356.639	1145.92	1112.72	1273.91	1065.61	1002.02	1337.41	228.005	764.666	878.784
8.79_371.1373m/z		371.137	1	8.79002	0.20115	1	0.00198766	0.00540031	16408.2	DCM	Normal	100 - 23 - 7.91 - 1.74 - 0.128	17215.9	169.36	5.79213	0.281422	0	1.75259	0	0	2.946	0	0	0.024515	1.44084	0	0.381768	0	4.16833	0	40.9348	3.6874	53.3346	0	2.53455	14.0496	0.0554209	157117	0	0	129.072	67.4775	1.71977	169586	0	6.33182	0.0977691	2.99771	31.623
9.67_355.2967m/z		355.297	1	9.67378	0.214133	1	0.0139981	0.0222155	3.75207	DM	DCM	100 - 26.5	48488.8	111.07	10057.8	7711.23	10578.8	25477.3	3876.96	8311.79	99416.7	31216.9	5021.95	20932.3	8509.28	20657.2	68964	13395	41406.3	4567.2	8585	14690.8	31835.7	145052	130691	140635	32104	11590.2	23660.1	24398.3	13279.7	5343.8	6501.92	46575.9	4707.4	5642.34	4915.63	40066	32968.2
7.08_377.0942m/z		377.094	1	7.07837	0.0267833	1	0.0488271	0.0478854	2.80315	Normal	DCM	100	55.9772	97.96	9.9311	131.818	0	127.542	45.2013	39.0443	88.7829	0	9.45482	0	0	88.6231	98.051	7.76222	98.9891	150.435	0	88.5946	136.752	0	50.0877	0	108.181	0	0	29.4325	0	0	89.3076	0	0	0	0	58.1074	0
9.97_324.0558m/z		324.056	1	9.9674	0.0845	1	0.00648563	0.012998	4.31226	DCM	DM	100 - 12	75.1398	52.1	36.3081	108.873	44.3467	49.7207	44.1274	17.9588	69.2107	33.9369	93.7238	34.0387	16.4427	33.5308	71.3269	51.5115	55.7497	28.1054	0	19.2722	19.1903	40.2832	7.95219	14.732	22.3191	50.7165	14.0622	20.5687	0	0	8.49247	14.2755	27.8068	19.0653	12.0216	28.4162	16.5723
3.04_230.0481m/z		230.048	1	3.03912	0.01525	1	0.00329482	0.00792041	2.47612	Normal	DCM	100 - 16.6	46.5187	29.75	65.5264	71.7993	48.7277	55.8455	48.9002	60.997	19.6799	55.8139	50.7404	29.8974	32.9269	42.7367	32.8107	44.9768	44.9182	38.0014	24.2004	20.4282	32.2613	37.712	30.2807	22.6426	32.747	23.4147	45.5926	36.6456	0.661637	0.26468	27.8823	15.5656	17.6148	14.5796	34.3602	37.2245	12.3235
7.52_1056.4373m/z		1056.44	1	7.52443	0.1327	1	0.0105602	0.018269	159.348	DCM	Normal	100	230.725	188.23	11.6976	0	0	0	0	0	0	0	0	0	0	0	0	0	0	11.4695	0	9.66262	0	0	0	0	0	9.76872	0	0	0	469.396	15.1542	0	0	0	0	0	0
2.68_483.9952m/z		483.995	1	2.67877	0.3274	1	2.65e-05	0.000183538	6.86187	Normal	DCM	100 - 42.7 - 10.6	1347.17	36.51	4008.59	3663.88	2876.55	2319.98	1357.38	2376.01	937.138	856.527	866.262	513.423	385.135	427.788	272.544	408.302	78.5464	206.636	473.757	375.601	261.423	588.371	525.212	256.646	491.099	181.07	569.444	392.509	177.296	83.8654	249.117	122.987	122.732	162.787	350.834	88.3078	135.194
24.05_556.2760m/z		556.276	1	24.0546	0.03105	1	0.034512	0.0392693	18708.6	DCM	Normal	100 - 34.4 - 7.71	357.563	184.49	0	0	0	0	0.305795	0	0	0	0	0	0	0	0	0	0	0	0	0.000504511	0	0	0	0	0	0	0	0	1178.94	0	0	0	1016.58	1957.07	0	786.478	0
16.87_498.2955m/z		498.295	1	16.8653	0.16615	1	0.0403111	0.0431611	9.36287	DCM	Normal	100 - 23.3 - 7.07	6495.4	18.85	961.649	539.233	720.34	690.646	730.006	637.635	609.581	686.181	658.114	825.61	728.489	364.286	674.051	814.864	765.145	694.021	655.031	523.732	774.834	335.636	367.14	659.642	540.562	539.623	446.312	473.568	7810.12	10778.5	828.565	437.356	677.47	440.25	413.703	708.781	784.161
6.96_812.7028m/z		812.703	1	6.96097	0.140183	1	0.0226243	0.0302531	1536.2	DCM	Normal	100	278.735	174.18	0	0	0	0	0	0.0104401	0	0	0	0	0	0	0	2.89268	0	0	0	0	0	0	0	0	0	0	0	0	0	328.875	0	0	0	0	0	0	0
1.35_467.9998m/z		468	1	1.3459	0.3302	1	0.00177443	0.00495566	11.8434	DCM	Normal	100 - 74.4 - 17.5	4149.55	56.08	147.025	453.36	307.245	572.745	639.249	506.68	354.299	674.272	491.688	179.659	256.219	102.648	42.9856	322.997	139.754	415.083	637.35	283.352	154.968	815.128	939.277	484.97	949.958	285.918	432.779	1336.11	11473.1	7375.79	1052.11	610.268	386.002	932.717	1562.43	227.048	109.18
5.44_638.6437m/z		638.644	1	5.44447	0.0515667	1	0.0279577	0.0346179	Infinity	DCM	Normal	100 - 3.16	104.54	151.2	0	0	0	0	0	0	0	0	0	0	0	0	0	0	0	0	0	0	0	0	0	0	0	0	0	0	18.9911	285.078	0	0	0	0	0	0	0
0.94_404.0264m/z		404.026	1	0.943667	0.1067	1	0.0348862	0.0395519	Infinity	DCM	Normal	100	121.871	164.05	0	0	0	0	0	0	0	0	0	0	0	0	0	0	0	0	7.46614	0	0	0	0	0	0	0	0	0	174.088	160.327	0	0	0	0	0	0	0
6.45_95.0174m/z		95.0174	1	6.45307	1.29093	1	9.41e-06	7.95e-05	2.02034	Normal	DCM	100 - 36.9	2826.21	28.95	4058.3	4973.7	4241.01	3439.16	2705.18	2887.96	2400.81	2317.76	3027.53	1757.62	3853.51	2054.79	1992.39	2075.68	1829.96	1603.95	1511.44	1761.36	1614.16	2378.78	1930.22	1539.99	1717.1	1671.62	1651.14	2175.65	762.45	800.455	1422.99	1655.74	1636.32	1576.97	1442.1	1670.42	2129.49
9.55_175.0094m/z		175.009	1	9.54507	0.0345833	1	1.03e-09	3.87e-08	115.633	Normal	DCM	100 - 9.91	34.3858	100.29	106.048	103.513	79.0284	62.3993	33.4796	31.1753	27.5889	18.8127	26.217	12.1934	11.9426	16.8545	3.2511	11.8411	5.82889	0	0	5.12081	4.85845	4.95369	13.8207	0	0	5.97547	4.26125	5.23478	0	0	0	0	0	0	0	2.37288	0
11.86_355.2606m/z		355.261	1	11.8612	0.02215	1	0.0188229	0.0269602	7.18632	DCM	Normal	100 - 15.2	32.8912	128.49	0	0	0	57.159	0	0	0	0	0	0	0	11.6715	0	0	4.40024	0	90.2051	0	0	6.67994	2.60275	26.6204	9.94593	0	0	0	42.9495	86.8765	34.1504	0	4.57159	0	0	0	0
7.54_384.1305m/z		384.131	1	7.53637	0.157283	1	0.00539809	0.0113509	1629.49	DCM	Normal	100 - 18.7	414.889	246.74	0	0	0	0	0	0	0	0	0	0	0.00364597	0	2.61061	1.45956	0	0	0.450868	0.113825	0.941321	0	0	0.569317	0	0.325961	0	0	135.568	65.1362	0	0	0	1.48392	0	0	5837.57
8.69_163.1069m/z		163.107	1	8.69112	0.0822667	1	0.00246787	0.00634829	8.72197	DCM	Normal	100 - 18.3	127.829	88.33	20.357	2.4396	11.1048	17.1006	40.6752	0.205025	4.20084	0.267158	8.68302	0.527418	42.2307	5.08323	4.11188	0.941785	64.1317	12.4361	111.52	28.9689	130.831	6.3152	40.579	28.2298	14.6258	25.4681	19.4536	10.1268	63.7755	68.2556	12.3339	25.7343	6.91264	0.722498	25.6046	1296.64	28.0792
15.73_245.2370m/z		245.237	1	15.7316	0.13605	1	0.000710385	0.00244963	44.944	DCM	Normal	100 - 8.8	162.637	166.2	30.1055	0	0	9.41008	0	0	0	8.12026	0.0769884	0	0.586399	0	0.117756	8.79374	0	0.687594	4.08811	9.96219	8.43242	6.16992	7.16292	0	14.8153	7.5084	2.14258	8.49935	930.881	761.629	21.5651	13.6876	37.2088	31.6208	0	40.5804	3.38623
22.65_540.5331m/z		540.533	1	22.648	0.587733	1	0.000335981	0.00137264	3.46267	Normal	DCM	100 - 36.1 - 6.65 - 0.34	46087.6	69.9	51534.9	47837.5	22746.5	15693.7	96501.7	68909.5	49271.3	16462.8	53231.2	32595.6	19939	37725.8	130288	17956.5	14623.3	62084.5	6112.24	40786.1	8231.9	12445.6	8830.63	7466.4	4530.94	147136	142956	8456.47	4663.99	5455.22	6582.33	21412.6	74389.8	11348.4	14227.2	15695.5	2321.73
7.08_259.0746m/z		259.075	1	7.0834	0.0726333	1	0.00686612	0.0135052	2.6955	Normal	DCM	100 - 6.5	180.761	72.2	80.5872	427.308	91.1315	399.583	103.437	166.557	262.661	8.72114	57.8647	22.0094	47.4169	268.223	226.839	179.952	256.455	293.435	11.1203	181.508	369.023	0	113.77	20.9349	449.997	0	0	131.816	4.75856	0.448818	162.062	0	0	0	89.5209	181.237	0
8.62_95.0176m/z		95.0176	1	8.62085	0.088	1	0.0382135	0.0417638	3.75537	Normal	DCM	100 - 35	59.0923	58.81	154.436	156.025	159.178	72.4829	80.6946	47.9044	56.2026	35.421	36.7065	0	24.8437	10.2995	36.5683	33.3793	14.2784	27.056	6.11491	18.9635	10.5289	23.7744	54.7493	32.29	22.1335	22.6482	31.9435	26.9183	0	1.84727	8.39113	17.8828	26.7337	18.3191	26.6371	8.21423	18.138
8.19_785.1173m/z		785.117	1	8.18743	0.275383	1	0.0292955	0.0355108	9100.77	DCM	DM	100 - 53.2 - 22.3 - 3.75	2103.24	280.41	0	0	0	0	0	0	0	0	0	0	5.39356	0	0	0	0	0	0	0	0	0	0	0	0	0	0	0	2.77132	0.00195034	0	0	0	23.7523	0	0	0.547944
8.58_309.2786m/z		309.279	1	8.57627	0.127317	1	0.0394533	0.0425808	7.78942	DCM	DM	100 - 17.2	574.871	55.86	62.7817	818.292	113.535	1282.44	453.409	618.295	162.782	166.267	62.9621	24.6236	65.5137	555.253	404.004	40.3273	507.965	361.964	93.5232	25.0829	108.297	70.6733	62.1531	127.252	80.5413	34.7855	9.05318	34.9965	107.957	131.303	1095.99	2569.19	37.0283	77.8148	72.0953	524.053	16.5958
6.15_339.1436m/z		339.144	1	6.14845	0.1453	1	0.00026219	0.00113158	5.16852	DCM	Normal	100 - 13.4 - 1.46	1969.38	73.3	549.315	95.1196	296.633	264.567	205.817	124.068	326.591	280.422	249.325	196.044	470.518	221.71	592.828	335.308	1229.94	658.337	1402.34	902.491	1177.18	326.491	307.031	1043.76	198.861	1000.21	470.708	422.492	3450.93	4044.3	656.866	794.027	565.868	520.132	2049.08	553.908	979.532
7.08_396.0785m/z		396.079	1	7.07837	0.0213333	1	0.010933	0.0186906	30.2759	Normal	DCM	100 - 9.59	31.6489	137.12	6.15595	117.999	0	131.387	6.61957	12.3983	45.0589	0	0	0	0	21.7441	59.601	0	77.6283	27.7893	0	70.002	64.6716	0	34.6014	0	114.25	0	0	0	0	0	0	0	0	0	0	5.40852	0
8.56_289.0468m/z		289.047	1	8.55832	0.198533	1	0.00137315	0.00407138	4.38849	Normal	DCM	100 - 18.1 - 9.5	2112.95	166.71	1182.1	1609.53	667.973	26.836	863.037	1416.62	511.303	559.658	1735.9	0	510.705	12300.2	1168.3	9575.04	1456.23	223.649	26.8098	0.42445	130.726	52.7176	0	0.554401	3471.84	2304.39	1.8047	0.74225	0.0276557	0	97.8219	139.54	575.347	77.5978	842.814	1339.74	193.537
1.34_127.0858m/z		127.086	1	1.34007	0.252667	1	1.93e-05	0.000142324	21.2122	DCM	Normal	100	193.852	76.58	8.41321	11.7178	9.29524	5.06584	5.52242	15.8088	0	22.291	3.0158	9.58418	1.99562	6.42808	19.3351	8.02469	19.7212	0	22.9947	17.6488	12.9624	131.765	33.1928	2.43975	19.8702	17.1434	88.047	2.18254	19.3614	308.496	138.62	189.675	5.54744	158.19	119.771	1.63735	15.5582
6.16_374.2112m/z		374.211	1	6.16408	0.0473667	1	0.0234324	0.0309156	20.7369	DCM	Normal	100 - 8.57 - 4.67	2737.01	81.46	289.488	74.2251	76.9345	294.787	74.5794	62.2158	51.3449	41.6777	45.2632	138.244	396.345	101.807	70.3302	57.5484	204.176	132.836	867.386	335.622	460.515	91.3201	175.981	379.605	71.0642	17650	64.5109	38.9775	1137.98	1188.39	212.848	22701.2	80.4306	97.2393	122.409	54.4474	81.5315
13.96_207.1531m/z		207.153	1	13.9619	0.165867	1	0.00023252	0.00102824	11.7071	DCM	Normal	100 - 11.4	295.923	163.61	106.572	3.02608	0.920086	43.5144	0.403069	1.41013	0.119332	0.45469	0.0577489	11.5259	193.653	2.63875	0.874134	3.55857	25.6082	10.1002	365.792	66.3214	121.361	25.1553	15.0529	139.374	15.5533	9.54341	12.4593	8.18426	1650.77	1029.49	39.66	20.4743	14.991	10.3733	12.2594	10.7634	23.4554
8.54_304.0766m/z		304.077	1	8.54035	0.122067	1	0.0178268	0.026081	Infinity	DCM	Normal	100	107.665	313.82	0	0	0	0	0	0	0	0	0	0	0	0	0	0	0	0	0	0	0	0	0	0	0	0	0	0	0	0	0	0	0	169.983	1317.15	0	0
22.96_339.3218m/z		339.322	1	22.9633	0.0326333	1	0.0328715	0.0381325	17.4939	DCM	DM	100 - 45.6	35.5486	186.96	0	0	0	0	0	0	5.77e-05	0.294998	0.197276	0	6.27569	0	0.104014	14.8609	10.7589	2.94135	0.110783	0	0.320187	0.958964	0	0.0289563	0.00412208	0.0243252	0	1.95e-05	20.9239	2.01343	0	1.05817	0	2.75682	0	0.900697	0
15.30_525.0228m/z		525.023	1	15.3023	0.0503833	1	0.00567976	0.0117827	3.00843	Normal	DCM	100	635.69	53.62	1318.48	376.579	760.289	26.34	661.856	786.052	958.76	692.591	398.269	464.747	201.078	488.344	1120.17	394.149	573.789	949.554	613.943	456.269	333.953	240.66	218.48	447.218	159.062	651.234	300.201	188.999	262.398	64.6346	253.464	85.8638	214.333	0	228.487	238.694	56.0032
11.67_615.7643m/z		615.764	1	11.6727	0.0443167	0	0.00192109	0.00526494	4.10839	Normal	DCM	100	15.8308	100.86	18.6861	39.4583	57.9388	0	29.2795	29.7696	12.4546	9.96749	11.0396	6.84612	4.11734	9.45251	0	4.21006	16.3207	3.75214	0	3.67972	0	26.4447	0	6.53186	0	4.51649	0	0	0	6.99296	10.4247	8.96739	0	0	6.48285	0	0
12.01_1138.9825m/z		1138.98	1	12.0106	0.0735	0	0.00057015	0.00207673	2.27766	Normal	DCM	100 - 54.2 - 21.3	272.83	37.64	451.189	399.951	420.906	164.774	411.821	277.389	217.709	277.414	292.793	164.249	198.623	322.098	119.58	206.274	238.564	201.94	189.342	121.162	167.707	267.441	214.32	153.105	109.047	245.811	238.837	137	20.7106	46.5376	172.979	175.98	95.7844	63.281	133.61	71.275	83.6392
11.82_1188.4361m/z		1188.44	1	11.8205	0.120067	0	5.49e-05	0.000331832	2.67731	Normal	DCM	100 - 73.6 - 44.8 - 28.8	7642.23	50.09	8769.84	21760	12080.6	2905.96	9727.34	9991.16	7560.2	4555.44	8445.79	3492.37	3314.2	7733.66	4987.11	5425.92	5432.06	6093.94	2481.9	3811.54	5727.08	5950.88	4371.14	3600.9	2180.57	4105.78	2610.49	1543.77	1107.3	493.652	4280.31	2572.25	2979.4	2647.39	4260.74	3321.79	2884.25
11.82_863.9121m/z		863.912	1	11.8205	0.05495	0	0.000129084	0.000649857	8.28873	Normal	DCM	100 - 36.7	164.198	76.22	220.301	511.895	214.711	0	261.133	267.537	168.122	60.119	154.105	40.7192	10.6645	148.921	70.9804	132.741	160.989	204.235	24.0704	40.1496	96.4317	36.6525	45.9687	26.789	0	30.9896	0	0	0	0	61.7477	16.6871	22.6792	0	3.82663	53.2028	0
11.82_1183.9662m/z		1183.97	1	11.8205	0.05645	0	2.54e-05	0.000177173	9.24216	Normal	DCM	100 - 90.8 - 12.3	153.76	80	39.9215	436	126.807	0	282.828	298.605	134.316	58.1097	234.928	55.127	62.4235	294.629	29.0124	166.592	134.284	106.57	11.1677	40.1035	137.497	117.944	23.0298	37.396	0	40.9313	1.909	0	0	0	91.4681	16.2829	0	0.223867	0.229829	0	0
11.75_289.2548m/z		289.255	1	11.7535	0.131583	0	0.0499216	0.0483936	2.24373	DM	DCM	100 - 9.62	377.839	90.49	14.7643	215.511	140.927	428.188	0	0	900.227	1006.9	0	233.486	24.4273	9.95297	239.761	198.05	329.527	11.9035	460.341	88.8409	103.448	227.079	999.071	1078.39	250.439	88.2102	206.578	543.174	363.29	125.21	8.12588	1098.43	107.1	197.09	8.37931	13.6153	220.718
12.01_889.2695m/z		889.27	1	12.0106	0.17245	0	0.0172528	0.0255729	2.1436	Normal	DCM	100 - 23.4	1228.66	16.95	1278.59	1241.4	1455.68	1208.37	1742.06	1123.79	961.31	1188.63	1133.49	968.83	1033.25	1349.08	1294.68	955.188	1316.31	1407.96	1163.53	799.902	1242.35	1869.09	928.557	812.721	467.985	1118.83	960.283	851.394	0.219149	0.368505	639.774	773.193	756.991	418.979	503.648	976.406	1311.26
12.01_874.8789m/z		874.879	1	12.0106	0.0992833	0	0.000474552	0.00179463	3.81768	Normal	DCM	100 - 16.5 - 6.97	165.833	44.53	352.475	245.302	244.096	182.095	233.068	200.236	108.915	157.991	224.406	102.815	107.278	127.697	72.4042	161.945	58.2291	74.3711	84.6897	40.202	55.9668	71.7601	45.4667	84.7351	65.6064	81.1673	76.765	62.741	0	27.5736	118.514	57.1872	71.4362	8.18196	16.646	36.6182	0
11.82_907.8963m/z		907.896	1	11.8205	0.0674	0	0.0181931	0.0263715	2.73571	Normal	DCM	100 - 59 - 4.46 - 1.42	419.503	60.19	217.142	1009.86	397.242	9.01391	556.851	525.277	334.872	195.851	655.694	143.222	189.639	736.524	320.968	464.601	419.228	536.067	126.718	209.221	387.105	357.206	260.038	181.649	74.5801	237.637	54.911	0	0	0	425.228	102.925	169.808	93.4328	192.857	186.369	82.6534
12.01_867.8635m/z		867.864	1	12.0106	0.11885	0	2.6e-07	4.38e-06	3.92355	Normal	DCM	100 - 56.9 - 48.8 - 19.4 - 22.6	519.893	42.34	1165.69	932.777	981.983	696.984	526.647	550.918	355.546	374.438	642.445	286.511	263.805	440.217	261.631	375.39	260.835	202.477	194.634	186.907	147.211	286.931	203.851	174.537	264.622	268.896	184.719	219.301	34.5403	51.6022	210.17	200.372	217.189	90.2605	48.6231	68.7741	86.5033
12.01_294.6673m/z		294.667	1	12.0106	0.134117	0	3.52e-06	3.54e-05	13.4106	Normal	DCM	100	38.4359	106.1	164.658	108.82	50.4319	75.567	60.6953	26.095	13.744	27.4102	13.3566	14.2675	13.0722	16.6477	11.7113	8.02402	10.4739	0	1.56568	0	0	10.7958	10.1583	0	0	5.78737	4.4061	9.97783	0	0	4.4997	0	5.21802	6.20946	0	0	0
12.01_631.7420m/z		631.742	1	12.0106	0.0891333	0	8.04e-05	0.00044911	Infinity	Normal	DCM	100	42.0464	164.7	231.161	133.278	147.025	68.1489	42.0007	28.5812	10.1112	0	6.2461	0	0	0	0	0	0	6.1901	3.85793	0	0	0	0	0	0	0	0	0	0	0	0	0	0	0	0	0	0
11.84_865.8903m/z		865.89	1	11.838	0.084	0	0.000499878	0.00187111	4.00758	Normal	DCM	100 - 44.6 - 6.11 - 12 - 2.24	778.651	52.91	946.353	1929.8	1212.53	317.42	1036.2	1059.89	760.767	508.48	888.446	349.183	366.539	847.156	482.551	562.578	607.38	583.142	214.36	283.197	433.506	435.378	343.035	286.904	176.699	319.426	92.4832	65.3837	5.02057	0	391.69	207.525	221.889	137.068	213.809	445.267	136.397
12.03_887.2548m/z		887.255	1	12.0271	0.18125	0	0.00812968	0.01517	2.89368	Normal	DCM	100 - 27.4	1211.02	28.95	390.651	1876.12	945.002	1220.85	1053.47	1217.89	1290.15	1213.41	1616.71	1170.85	1406.96	1162.68	1706.87	1217.54	1067.41	819.785	753.555	1282.46	705.097	822.552	574.734	811.083	1385.23	887.57	512.014	965.841	0	0	327.763	624.165	662.369	542.479	380.507	765.569	1315.29
12.03_711.2133m/z		711.213	1	12.0325	0.122517	0	0.00989854	0.0174405	2.5408	Normal	DCM	100 - 29.4	575.368	44.57	911.476	875.023	913.796	586.789	920.358	638.768	375.857	724.542	732.853	338.727	282.047	651.646	191.998	452.065	267.576	342.36	340.266	179.57	241.175	568.257	258.66	149.575	112.654	423.659	522.84	372.673	0	31.5696	383.599	319.6	270.465	188.75	278.311	107.845	70.2741
12.03_687.2188m/z		687.219	1	12.0325	0.242433	0	3.8e-06	3.76e-05	2.23397	Normal	DCM	100 - 31 - 0.327	1676.66	28.93	1777.82	2406.16	1840.18	2040.75	1763.69	1907.44	1643.76	1881.24	2652.81	1438.53	1271.32	1581.7	1200.79	1678.57	958.024	783.858	814.896	1192	725.669	995.455	695.021	678.739	986.282	997.021	1094.59	1424.67	326.96	370.888	899.461	1141.28	1183.83	770.85	1069.36	532.408	509.742
11.83_232.1823m/z		232.182	1	11.8263	0.10775	0	0.000568136	0.00207368	2.27555	DCM	Normal	30.2 - 100	246.78	60.58	66.9425	69.6448	65.0409	277.6	65.0307	73.6709	171.38	186.569	42.7258	133.965	204.089	63.0648	61.9592	66.9692	109.372	77.1503	530.617	134.488	155.602	130.257	234.083	209.642	125.489	142.141	76.1044	200.959	417.463	328.288	167.575	225.549	172.591	133.749	190.321	110.265	100.639
12.07_312.6794m/z		312.679	1	12.0677	0.111083	0	0.0017721	0.0049533	4.06314	Normal	DCM	100 - 94 - 23.2	367.697	63.67	383.291	895.532	858.369	350.44	543.332	540.867	287.446	256.499	356.381	242.087	213.783	297.546	150.05	84.8663	181.186	241.475	117.105	96.9038	108.67	167.985	69.9483	69.559	45.5399	333.288	411.198	104.014	0	0	88.2927	65.6779	117.022	114.117	78.4114	102.607	59.0391
11.75_357.5050m/z		357.505	1	11.7535	0.160667	0	0.0340703	0.0389837	2.46324	DM	DCM	100 - 17.9	1971.2	137.12	381.992	1511.34	749.645	2410.31	30.5872	243.294	6986.53	8038.79	0	1902.3	43.7193	12.6785	1709.36	1502.43	2632.27	119.904	684.031	54.7158	212.495	2063.76	7742.8	8003.01	376.89	681.862	1267.55	2517.71	49.5888	0	0	7105.23	97.189	170.98	0	19.318	2299.84
12.01_609.7472m/z		609.747	1	12.0106	0.0690667	0	0.00103914	0.00328109	109.061	Normal	DCM	100	24.1532	170.82	121.226	100.778	93.6366	23.0115	21.3324	14.7798	0	3.72969	4.50474	0	3.45135	0	0	0	0	0	0	0	0	0	0	0	0	0	0	0	10.2341	2.46337	0	0	0	0	0	0	0
11.82_889.8817m/z		889.882	1	11.8205	0.093	0	0.00248024	0.00636335	3.95478	Normal	DCM	100 - 27.2 - 3.15 - 0.0506	759.25	65.32	716.815	2220.77	1059.36	109.032	1048.84	1072.41	753.287	351.538	945.557	261.251	261.612	965.853	536.118	573.487	598.231	673.839	172.1	275.224	511.466	448.609	327.336	260.126	98.3	290.814	87.9453	10.7024	0	0	442.269	153.818	204.982	74.677	251.575	264.34	128.955
11.84_840.9015m/z		840.902	1	11.838	0.103983	0	0.000154734	0.000748174	5.15255	Normal	DCM	100	85.0028	88.15	200.32	232.816	126.391	238.952	67.6489	55.5314	24.7762	36.9964	58.1599	10.6939	34.3183	83.2934	26.1122	52.5988	83.1613	28.2758	41.4805	13.5475	31.2208	11.807	13.477	18.3192	7.1821	51.2853	0	5.41344	17.5566	0	20.2235	12.2999	19.205	0	0	19.6175	0
12.07_669.2479m/z		669.248	1	12.0677	0.138467	0	0.000693294	0.00240767	2.3171	Normal	DCM	100 - 29.3 - 3.12 - 1.65	1169.11	43.19	1048.91	2160.86	2052.8	1306.6	1607.38	1582.84	919.083	1133.8	1566.68	1002.55	700.972	1109.41	540.145	587.151	652.779	733.734	583.132	471.255	436.618	860.96	465.259	431.344	476.679	1110.55	1306.53	589.729	89.7151	55.5384	612.582	752.504	666.786	682.978	435.701	264.727	282.032
11.82_605.7776m/z		605.778	1	11.8205	0.1034	0	9.95e-06	8.33e-05	2.71898	Normal	DCM	100 - 26.9 - 3.92 - 0.178	1028.17	49.95	1255.13	2542.09	1476.79	501.154	1352.91	1244.31	939.649	634.447	1231.75	441.991	537.535	1100.04	648.997	861.737	839.919	842.198	398.303	437.462	685.322	665.21	591.525	451.291	281.165	448.018	242.221	135.235	182.872	51.5993	575.821	347.487	363.302	236.606	452.585	479.568	379.654
11.71_251.0478m/z		251.048	1	11.7098	0.0254833	0	0	0	504.587	DCM	Normal	100	89.8142	21.2	0	0	0	0	0	0	0	0	0	2.84792	0	0	0	0	0	0	70.6709	74.4782	65.9765	119.658	127.592	85.8766	84.733	75.5557	114.403	74.2418	55.1971	64.3497	82.663	89.9341	86.1996	86.8554	103.009	112.267	136.547
12.02_587.7764m/z		587.776	1	12.0162	0.07965	0	0.00678969	0.0134296	3.65174	Normal	DCM	100	46.7207	42.62	100.677	145.803	124.982	74.1218	78.0639	52.3303	10.698	47.8463	27.1986	23.6079	31.255	12.5323	11.3451	0	3.62126	3.44835	22.2624	48.1659	26.2388	37.8661	22.9611	15.5659	14.3667	25.5564	29.6811	22.932	47.4385	14.6642	2.73211	10.4666	7.61141	28.74	5.78248	0	0
11.84_345.6293m/z		345.629	1	11.838	0.04585	0	0.00228181	0.00597623	30.201	Normal	DCM	100 - 24.8	40.2913	134.91	176.719	104.299	128.668	72.607	42.4585	35.6021	0	6.11147	53.6761	0	18.1099	0	0	6.40825	0	0	3.0454	3.74575	0	0	0	0	3.48789	0	8.25293	17.3006	0	0	0	8.14922	2.69571	0	0	0	9.16663
11.82_935.2419m/z		935.242	1	11.8205	0.0774333	0	0.00801566	0.0150293	2.78698	Normal	DCM	100 - 34.7	527.948	32.76	188.914	513.186	354.19	332.237	712.674	612.449	580.492	457.781	748.157	371.31	315.764	757.888	663.41	575.813	670.277	592.633	400.902	417.453	534.41	583.479	398.284	366.086	232.319	461.131	171.935	142.698	0	0	270.463	232.561	280.673	155.725	149.886	393.954	370.466
11.83_318.6605m/z		318.66	1	11.8263	0.0774333	0	0.000191455	0.000880259	7.48386	Normal	DCM	100	29.3637	99.2	41.9661	112.263	62.5003	2.90762	48.657	41.818	21.6046	4.16315	33.2243	0	4.05824	33.3787	20.3276	8.57872	30.0827	4.29036	8.54317	12.4255	3.77911	9.61986	0	19.9777	3.79246	4.73475	0	0	0	0	6.5557	0	3.04369	0	0	3.69613	15.8798
11.83_663.2407m/z		663.241	1	11.8263	0.0997	0	0.00489491	0.0105612	2.28362	Normal	DCM	100 - 38.5	511.374	27.43	426.702	763.62	665.4	371.368	613.614	712.124	576.908	377.705	657.504	345.95	299.415	540.071	454.843	482.401	473.37	420.983	248.323	269.73	385.128	356.681	298.154	242.531	215.664	313.299	245.492	120.109	5.36141	0	349.763	219.47	306.756	161.544	342.355	288.159	143.29
11.83_784.3953m/z		784.395	1	11.8263	0.249567	0	2.12e-06	2.38e-05	6.11902	Normal	DCM	100	762.667	17.34	819.552	903.311	912.126	536.905	720.291	680.667	939.867	591.774	743.53	633.812	655.8	792.311	826.306	706.497	1006.91	733.005	874.073	450.998	411.151	265.801	291.807	634.6	179.863	324.812	69.7745	52.9925	1977.7	585.266	181.27	58.746	0.180865	15.3137	49.4697	184.842	96.6278
11.71_349.0248m/z		349.025	1	11.7098	0.0404667	0	0	0	Infinity	DCM	Normal	100	124.736	32.78	0	0	0	0	0	0	0	0	0	0	0	0	0	0	0	0	82.4499	80.8881	70.1598	169.14	175.642	108.421	170.787	101.974	168.108	156.359	94.7081	83.3281	106.546	116.459	98.8362	121.072	100.461	155.972	233.609
12.03_1035.4680m/z		1035.47	1	12.0325	0.233633	0	0.0428174	0.0445544	3.23152	DCM	Normal	91.3 - 100	432.422	83.84	38.8919	15.1232	50.2247	113.899	93.4239	162.808	284.584	41.8021	17.0236	56.8016	204.278	69.0491	229.315	85.3674	333.804	344.627	244.52	152.182	217.831	112.543	187.319	273.027	61.0604	150.475	69.5638	176.217	1314.59	1579.39	136.843	150.914	130.299	544.655	47.8299	406.615	69.8345
11.83_878.8940m/z		878.894	1	11.8263	0.0984833	0	0.0024795	0.00636335	3.90524	Normal	DCM	100 - 56.2 - 33.9 - 13.1 - 5.45	3145.14	76.77	2433.16	10853.1	4220.59	372.938	3892.4	4226.36	4043.08	1369.08	3299.1	879.463	853.056	3552.12	2039.47	2127.52	2806.27	3354.6	810.042	1001.17	2278.22	1486.68	1174.08	1252.98	303.78	1046.21	213.494	28.2085	85.4243	10.0588	1808.37	662.993	711.24	278.93	1022.64	1330.16	530.782
11.69_711.2135m/z		711.214	1	11.6944	0.143983	0	0.00525609	0.0111348	2.33982	Normal	DCM	100 - 28.3 - 0.437	1103.16	31.83	1552.25	1535.56	1692	1086.46	1444.3	1340.58	800.384	1062.55	1377.96	821.163	533.613	1145.76	665.028	911.455	847.205	834.314	622.37	531.716	578.687	1053.36	687.023	394.439	289.166	797.58	863.474	693.542	17.6287	23.425	756.37	553.839	665.995	421.075	661.03	685.359	330.423
11.83_310.6735m/z		310.674	1	11.8322	0.0836667	0	1.15e-08	3.21e-07	25.3953	Normal	DCM	100	81.6192	102.05	146.556	331.536	196.908	64.65	102.359	82.3283	72.6299	36.0729	59.1226	13.6385	24.2017	70.6895	41.1549	30.9772	13.9744	19.1083	8.71606	14.4432	29.2245	20.0828	9.91366	15.311	0	0	0	0	0	0	6.50404	0	0	0	10.6014	0	6.24678
12.02_1149.9748m/z		1149.97	1	12.0162	0.0649167	0	0.00301217	0.00738096	2.26069	Normal	DCM	81.6 - 100 - 7.39	132.639	47.63	258.848	149.987	231.088	60.6855	232.689	127.519	111.014	127.39	148.393	44.6569	79.4711	160.67	32.9751	118.636	146.867	91.3299	98.7527	54.3083	64.5423	128.344	107.818	89.3266	21.6427	93.0416	83.3789	86.0682	22.3403	29.5785	120.587	85.0754	47.7485	22.411	62.3312	28.695	15.124
12.02_881.8954m/z		881.895	1	12.0162	0.0592167	0	0.000140289	0.000694739	2.50474	Normal	DCM	100 - 39 - 2.43	110.825	36.42	56.0599	106.306	126.325	41.8701	102.144	115.77	76.4992	115.862	160.27	113.135	107.335	194.034	75.804	174.367	117.157	90.2662	79.2049	66.634	45.2457	117.716	75.8528	60.3722	67.5568	90.4425	70.4513	121.111	11.6412	28.7296	85.0703	100.165	79.2662	38.6986	19.8953	36.4161	9.17913
12.02_864.8733m/z		864.873	1	12.0162	0.07005	0	1.62e-05	0.000123568	4.69889	Normal	DCM	93.7 - 75 - 100	234.901	53.71	438.933	496.227	432.382	188.964	378.858	257.058	132.64	222.368	279.335	152.67	99.5287	197.459	72.1175	130.074	170.334	109.46	91.9215	74.6832	73.6763	169.066	105.853	67.6015	81.5279	114.121	91.7148	59.4475	11.7241	11.7091	97.5302	56.8617	57.5988	40.4516	22.3053	7.77583	0
12.03_603.7702m/z		603.77	1	12.0271	0.0581167	0	5.16e-05	0.000315967	4.54298	Normal	DCM	100 - 22.5	61.4189	55.06	143.717	140.323	114.207	14.996	90.3559	83.5541	57.2058	74.3805	68.1023	26.7056	25.6152	42.0861	21.4124	30.473	32.2411	17.3274	29.1018	13.7558	18.1621	28.833	10.4897	27.0889	17.8446	13.1285	27.2749	38.5156	4.52542	4.69308	15.9122	23.0755	24.0156	0	15.5283	5.33747	0
11.82_913.2653m/z		913.265	1	11.8205	0.0937	0	0.00892532	0.0162213	2.53432	Normal	DCM	100 - 43.8 - 4.03	1292.21	27.88	725.457	1714.4	1246.58	704.071	1539.96	1527.66	1425.44	985.161	1709.84	879.715	807.119	1629.07	1582.65	1208.33	1536.4	1453.52	873.216	1033.05	1307.75	1119.84	857.432	903.371	534.796	1018.78	400.014	338.267	1.69097	0.568688	700.202	623.497	737.121	420.246	543.896	1079.65	907.299
11.83_296.2023m/z		296.202	1	11.8263	0.0814	0	0.004799	0.0104096	2.23284	Normal	DCM	100	68.658	46.52	28.6877	140.406	70.0848	26.3911	73.3526	95.5282	57.4158	42.4292	64.2665	40.589	20.2679	93.8728	77.1771	89.9466	94.9521	83.1597	23.1198	34.4811	65.7166	76.0941	30.081	32.1308	77.3916	37.2616	16.7677	41.2959	0	0	73.3321	33.9158	25.5033	59.774	12.0141	73.6389	0.925136
11.72_292.1485m/z		292.149	1	11.7199	0.0304333	0	7.06e-06	6.29e-05	419.96	DCM	DM	100	25.8851	146.2	0	0	0.209576	0	0	0	0	0	0.138864	0.107369	0.171287	0	0.320203	0.187424	0	0	0	0.00056483	0	0	0	0	0.309051	0	0.140557	0.289472	0	0	0.338414	0	0	0.196254	6.43948	30.2378	1.76973
11.83_571.2329m/z		571.233	1	11.8322	0.0342167	0	6.62e-05	0.00038251	Infinity	Normal	DCM	100	70.21	123.53	0	274.271	0	0	81.652	94.6502	202.584	0	34.5145	0	0	105.254	31.4446	0	119.051	179.94	0	0	33.3225	0	0	0	0	0	0	0	0	0	0	0	0	0	0	0	0
11.73_141.1221m/z		141.122	1	11.7349	0.0631333	0	0.00746678	0.0143187	3.60234	Normal	DCM	100 - 3.68	48.9161	91.21	104.343	99.6267	69.5734	122.154	25.5329	21.4931	102.395	113.625	7.69267	24.3997	29.7924	0	11.7279	5.56258	35.5177	9.22104	95.3349	4.30215	10.7667	7.1093	73.107	66.6271	0	11.1819	0	12.2278	28.6936	30.5033	15.4804	51.4344	5.90844	0	0	41.2793	16.0049
11.67_1036.0216m/z		1036.02	1	11.6727	0.0278333	0	0.000269665	0.00115347	Infinity	Normal	DCM	100 - 31.2	20.7562	145.15	7.79376	19.3121	0	0	24.8534	0	86.7385	0	0	0	30.6211	28.4184	19.6151	0	97.5012	17.2457	5.14146	0	0	6.64575	0	0	0	0	6.58362	0	0	0	0	0	0	0	0	0	0
11.83_1136.1415m/z		1136.14	1	11.8322	0.0517333	0	0.000313857	0.00130016	10.958	Normal	DCM	100	314.334	126.59	0	1059.86	50.8251	0	228.681	475.073	1151.02	0	183.343	0	0	299.69	194.421	28.4593	411.508	946.455	0	0	354.616	0	0	17.673	0	0	0	0	0	0	50.9186	0	0	0	0	0	0
12.06_295.1967m/z		295.197	1	12.0578	0.0361667	0	0.00294967	0.00726819	2.82424	Normal	DCM	100 - 33.4	109.772	74.85	79.3385	313.941	88.2226	179.933	113.602	15.3711	182.126	40.8514	63.1426	27.4015	191.013	30.8597	130.274	99.5623	177.425	23.2969	12.4768	99.8512	8.61775	6.4137	46.9665	12.5703	27.1108	7.11067	0	248.193	11.8124	7.80551	29.3429	43.3671	75.8254	3.6989	23.9096	0.120727	0.49381
12.02_878.8779m/z		878.878	1	12.0216	0.0752	0	0.000589805	0.00212719	3.48838	Normal	DCM	100	33.8004	61.28	50.4007	58.42	71.2194	28.7474	52.6055	35.7341	43.8773	6.42195	46.6437	39.3586	5.21387	20.5523	4.33085	42.1351	29.1279	6.01734	17.6003	10.2584	26.0293	34.9534	11.5957	18.3873	33.6061	32.1089	9.45797	7.11865	0	6.72722	33.575	17.749	20.158	0	9.70794	5.41811	0
11.74_374.3935m/z		374.393	1	11.7434	0.2219	0	0.0117974	0.0196961	2.83833	DM	DCM	100 - 21.1 - 1.02	4789.05	49.26	4532.77	4600.33	5711.49	2949.8	1953.83	1894.27	1808.07	2325.33	4332.86	2405.08	6990.88	3974.31	3967.45	1397.55	2622.76	1485.7	16631.5	2982.39	7623.25	2004.64	3233.85	6720.94	5076.68	5069.01	3952.43	3381.47	181.685	610.73	3168.04	2294.35	3536.33	1898.74	2754.29	206.902	1479.48
11.82_1172.9713m/z		1172.97	1	11.8205	0.0731167	0	0.00111001	0.00345898	5.42224	Normal	DCM	83.4 - 100 - 25.6 - 0.909	511.51	75.43	266.374	1620.15	733.59	5.18316	701.084	824.905	525.857	227.127	643.24	185.44	72.5572	685.449	303.353	344.264	475.133	570.456	88.605	152.403	378.565	261.529	179.675	205.898	13.8549	263.457	4.73495	0	11.7709	0	294.261	74.0122	75.6099	0	97.5887	128.031	20.1683
12.02_588.7729m/z		588.773	1	12.0162	0.0998167	0	0.000438158	0.00169041	3.75652	Normal	DCM	100 - 17.1	83.4345	55.26	148.784	275.951	178.643	94.6046	67.3385	109.636	82.9117	59.7601	89.9766	59.2313	48.4932	58.8165	16.3055	22.4362	17.2856	4.77617	25.4892	60.8116	23.7024	26.6613	5.14929	29.4037	61.9159	20.5503	24.1168	34.5636	65.9811	59.8971	4.31806	12.8096	30.0051	32.8849	6.47328	6.84654	3.28794
12.02_600.7663m/z		600.766	1	12.0216	0.103483	0	2.78e-07	4.66e-06	12.1487	Normal	DCM	100	48.6641	73.32	162.905	141.165	134.636	50.2434	53.0176	55.7216	30.1558	35.2596	31.6493	14.0152	16.4333	14.1647	5.7141	5.61321	9.45073	18.4811	19.5284	13.484	31.4583	44.5966	11.5241	9.06598	8.984	14.4727	9.37041	0	28.0101	10.6273	14.7953	0	0	0	0	0	0
11.82_665.2408m/z		665.241	1	11.8205	0.0886333	0	1.35e-05	0.000106076	2.96847	Normal	DCM	100 - 9.17	256.342	46.99	301.391	586.231	408.268	213.177	345.149	306.431	241.739	189.444	306.257	97.854	136.078	253.093	157.469	184.245	195.852	178.796	141.722	115.932	164.101	170.039	117.963	98.4707	69.8065	135.398	64.8804	40.1647	17.7684	9.34672	146.271	61.0976	111.136	25.8959	113.573	114.044	47.7293
12.02_646.2426m/z		646.243	1	12.0216	0.0784	0	4.44e-05	0.000281188	4.43886	Normal	DCM	100 - 0.614	97.6519	62.59	201.878	171.969	162.747	208.535	137.284	78.464	45.3663	57.0702	127.293	45.7614	29.519	78.2243	58.7555	72.7225	53.1216	33.721	22.3874	41.9664	14.5954	82.7756	62.894	19.2144	39.5936	32.5334	4.53694	14.5882	11.1892	7.23267	61.8305	51.3049	17.929	0	41.7068	11.2432	0
12.00_853.8903m/z		853.89	1	11.9997	0.14935	0	1.08e-05	8.87e-05	2.78544	Normal	DCM	100 - 62.3 - 42.5 - 33.4 - 6.43 - 10.8	1086.73	48.96	2314.34	2141.04	1898.1	1438.38	1453.57	985.798	682.942	842.516	940.172	635.629	614.222	968.472	440.207	680.129	616.125	736.038	465.574	407.593	496.948	883.899	612.229	367.353	336.049	547.73	465.96	365.243	68.5276	147.024	565.322	430.248	332.093	206.286	279.381	296.288	194.838
11.76_738.2672m/z		738.267	1	11.7583	0.1153	0	0.0210045	0.0289448	2.80219	Normal	DCM	100 - 34.3 - 0.418	337.66	113.91	76.5612	412.42	136.548	706.868	25.0808	38.069	1078.85	1199.02	0	372.519	34.0726	6.69933	482.831	262.506	550.504	20.0092	101.872	16.1065	10.3026	404.858	989.182	1156.17	185.338	164.423	131.758	390.019	46.2767	93.6801	2.56509	899.265	5.37824	5.87054	0	0	332.471
11.86_1088.1415m/z		1088.14	1	11.8555	0.0622167	0	0.00654523	0.0130965	4.17716	Normal	DCM	100 - 0.258	1291.12	76.68	104.969	3013.98	920.99	0	1287.15	1985.21	3365.07	609.916	1396.13	395.931	75.7014	1413.28	1396.45	974.269	1533.05	2185.82	100.963	445.799	1177.24	503.21	189.243	649.619	28.8164	636.156	0	0	0	0	604.795	472.061	233.936	0	485.826	778.067	0
11.89_1042.8998m/z		1042.9	1	11.8885	0.1093	0	0.00362387	0.00846571	3.12685	Normal	DCM	100	402	49.31	123.587	590.632	297.406	74.752	375.798	775.914	761.454	540.119	443.997	436.344	361.284	333.852	467.787	367.302	202.907	278.864	189.431	386.641	228.111	287.833	165.595	260.032	379.693	397.3	189.905	315.04	0	0	132.064	476.956	223.754	216.549	289.974	193.685	45.1871
11.79_337.1407m/z		337.141	1	11.7932	0.167983	0	4.1e-11	2.28e-09	2.43369	DCM	Normal	100 - 20 - 0.43	4263.66	20.39	1338.2	1197.82	1213.81	2706.41	1487.33	1528.79	1413.07	1721.81	2060.42	1798.11	1834.43	2390.66	2394.82	2079.13	1425.07	1441.06	2672.91	3432.58	2688.73	3332.02	4225.84	2301.7	3333.95	3473.97	3343.34	4432.88	2361.36	3250.6	3376.43	3957.34	4277.65	6144.56	5183.14	3937.15	6765.16
11.89_1043.7195m/z		1043.72	1	11.8935	0.0874667	0	0.0064807	0.0129944	3.51795	Normal	DCM	100	1669.05	57.71	149.987	2193.23	719.05	0	1415.35	2706.24	3464.61	2433.11	2481.92	2421.75	1429.83	1290.54	2231.34	1793.08	924.95	1049.75	657.196	1973.72	629.457	667.729	328.809	1290.03	1882.93	894.532	397.473	1662.17	0	0	314.789	1394.03	1244.13	784.982	1125.23	1023.06	0
11.81_1157.8584m/z		1157.86	1	11.8148	0.0284	0	0.00262466	0.00665657	23.2091	Normal	DCM	100	41.3879	109.24	0	42.8247	0	0	99.3605	111.075	33.9125	0	78.8829	0	0	109.942	0	26.1886	56.8363	103.183	0	0	102.021	0	0	0	0	40.8145	0	0	0	0	26.7488	0	0	0	0	0	0
11.82_256.6270m/z		256.627	1	11.8205	0.05565	0	0.00308095	0.00749519	8.74006	Normal	DCM	100	12.3147	135.72	27.3954	62.4263	30.7426	0	19.866	17.5046	4.9648	3.64928	9.03301	0	3.68403	12.8836	4.88504	0	0	0	0	0	6.49104	8.4805	0	0	0	3.49897	0	0	0	0	5.59456	2.51894	0	0	0	6.03887	0
11.90_544.4623m/z		544.462	1	11.9036	0.03695	0	0.000239971	0.00105513	5.51344	Normal	DCM	100	429.027	73.44	1196.5	282.275	985.353	245.036	720.141	467.847	86.2531	229.113	313.953	260.874	287.038	260.56	231.461	421.225	153.796	723.013	164.068	47.6113	239.776	504.137	320.436	166.819	0	141.551	235.271	61.9203	52.4077	19.3773	41.538	215.851	90.7702	19.484	73.0432	47.0213	234.459
11.90_1063.7124m/z		1063.71	1	11.9036	0.042	0	3.76e-06	3.73e-05	7.40176	Normal	DCM	100	107.721	79.82	361.357	41.9222	211.683	99.3837	166.156	125.827	41.1218	113.56	124.828	56.8902	67.3564	31.772	24.9185	114.933	30.5142	111.317	0	0	0	158.614	34.9472	52.7218	0	51.7127	146.478	0	0	0	0	88.9971	0	40.9509	46.7952	0	0
11.86_1031.9986m/z		1032	1	11.8555	0.0505167	0	0.00155944	0.00449124	5.41119	DCM	Normal	100 - 35.5	99.9964	98.48	0	0	11.2284	27.3488	0	0	8.21575	33.2961	10.8864	80.7821	30.7464	3.64675	78.8799	10.6423	0	0	33.7331	29.2383	0	14.3413	15.8721	17.9807	75.7843	68.9091	200.938	113.896	31.9927	128.816	18.8477	117.232	75.0975	59.5213	44.367	0	127.99
11.86_841.8957m/z		841.896	1	11.8555	0.105517	0	1.03e-06	1.35e-05	2.90422	Normal	DCM	100 - 73.1 - 20.6 - 42.8	1339.22	42.47	2423.9	2784.1	2427.87	1416.22	1640.1	1400.45	991.617	921.021	1264.63	654.499	764.711	1173.92	922.245	802.757	975.966	863.439	578.52	559.234	782.223	897.03	807.42	641.221	429.073	636.947	445.402	322.638	177.433	97.8567	642.111	422.284	464.309	378.542	539.099	571.331	484.364
11.91_523.2277m/z		523.228	1	11.9138	0.0150167	0	3.37e-06	3.43e-05	3.28141	Normal	DCM	100	1622.24	32.16	1016.54	2286.26	398.411	598.859	1736.76	1533.23	2476.17	2289.76	549.38	1840.78	1691.69	1853.76	2511.1	1831.33	1946.86	1394.86	1355.81	1677.76	1094.27	1761.14	1095.42	1447.83	1249.39	1658.48	1758.44	2060.85	636.553	680.025	1870.86	909.763	1730.82	0	0	0	0
11.86_502.7034m/z		502.703	1	11.8555	0.118883	0	0.00106677	0.00335154	27.8029	DCM	Normal	100 - 4.93	732.044	152.01	103.927	1.05005	67.2484	24.5456	9.95709	1.1293	9.28908	2.45216	0	133.818	0	0	0	60.0535	0	7.80607	0	1.88076	17.3819	122.188	53.7231	32.8356	5.84482	157.661	518.807	16.0661	73.7139	903.976	104.294	266.187	70.2377	60.0064	159.498	0	158.764
11.93_1063.7127m/z		1063.71	1	11.9287	0.0752333	0	0.000181996	0.00084695	5.67274	Normal	DCM	100	275.081	51.96	452.295	353.191	329.883	59.8287	584.099	399.719	402.987	241.764	135.057	230.413	113.903	184.7	173.492	208.788	366.753	164.423	181.297	92.3034	107.052	335.785	57.7603	57.7241	22.6823	111.511	40.1634	122.072	0	0	53.0818	102.337	81.5306	73.1345	87.8671	29.7617	91.3481
11.85_1140.4552m/z		1140.46	1	11.8496	0.120617	0	1.37e-06	1.68e-05	2.01365	Normal	DCM	100 - 79.3 - 48.2 - 27.2 - 15.5 - 9.98 - 23.2 - 21.6 - 11.5	11742.5	32.92	15280.4	25421.7	17044.7	8999.37	13557.4	14416.5	12048.7	7855.69	12626.8	6829.65	6380.58	10607.6	8130.94	9164.49	9596.94	9918.64	5162.37	6132.78	8868.88	8873.49	8453.68	6616.85	4705.35	6515.89	5447.91	4316.57	3307.95	3401.16	6970.4	5287.19	5479.84	5024.58	6762	9038.31	5884.53
11.93_1078.0084m/z		1078.01	1	11.9337	0.249233	0	1.45e-05	0.000112339	2.03876	Normal	DCM	100 - 75.4 - 45.8 - 23 - 9.94	52465.5	30.98	87526.7	106068	82113.5	47997.7	58584.7	59274.7	46410.3	45801.6	49229.5	38527.4	37330	39254.1	37398.7	39181.4	34403.4	30346.2	30795.7	30183.2	32205.8	43013.3	30890.4	28686.1	23314.8	32650.2	37085.3	37808.1	13599.5	12465.5	26378.8	34284.6	30929.6	28824.5	38596	29598.4	35809.9
11.85_1119.9967m/z		1120	1	11.8496	0.0902	0	0.000664858	0.00232822	2.47689	Normal	DCM	100 - 60.7 - 56.7	748.067	28.61	651.324	1197.17	994.72	470.525	813.919	887.886	861.429	488.298	948.546	454.967	446.924	763.73	699.659	796.879	824.961	668.134	326.531	359.982	491.321	550.554	530.168	381.087	307.929	475.784	223.631	297.265	74.3287	6.66113	585.331	307.178	418.35	192.519	307.069	543.427	140.526
11.85_1113.9985m/z		1114	1	11.8496	0.110583	0	0.000113392	0.000591132	2.97651	Normal	DCM	100 - 86.9 - 46.1 - 45.3 - 29 - 15.7	6272.18	55.2	6498.04	16681.2	9378.47	2193.96	6939.84	8149.36	8314.63	3851.52	6813.78	3074.7	2480.67	5326.21	5123.58	4681.53	5273.99	5573.49	2116.24	2923.46	4234.09	3425.28	2727.76	3155.51	1587.23	3151.25	1376.85	855.141	454.526	63.0195	3349.53	2668.2	2285.78	1241.81	3067.74	3240.61	1589.47
11.86_1088.3085m/z		1088.31	1	11.8555	0.0341167	0	1.04e-06	1.36e-05	97.4337	Normal	DCM	100	307.231	121.84	0	1021.18	45.6693	0	252.202	404.866	1202.64	39.5486	163.661	0	0	331.466	283.676	67.2954	376.517	726.98	0	0	245.48	0	0	0	0	0	0	0	0	0	47.2984	0	0	0	0	0	0
11.94_523.2277m/z		523.228	1	11.9385	0.0151167	0	7.98e-06	6.99e-05	4.19106	Normal	DCM	100	1043.34	51.76	478.838	406.51	277.841	612.854	1224.7	0	2043.8	1425.7	1175.16	1406.88	1233.14	1356.55	1509.91	1364.81	1108.66	1068.04	997.198	1305.16	252.97	654.871	1054.34	1041.05	902.525	1238.5	1296.79	1557.72	277.305	129.059	990.945	1002.26	983.086	270.246	0	318.951	0
11.80_711.2246m/z		711.225	1	11.7985	0.0491333	0	0.0014229	0.00419204	5.04932	Normal	DCM	100 - 58.7	84.3964	76.91	43.2478	130.031	80.1931	21.9651	186.26	220.212	96.7173	74.3663	164.057	28.0925	0	118.849	37.8088	92.1968	22.9524	33.3947	16.4417	5.61602	0	38.5308	46.2715	13.7587	17.47	43.3477	17.6831	8.91765	0	0.0343149	52.0377	4.4908	31.9838	7.37735	38.1704	7.91737	0
11.81_1151.9645m/z		1151.96	1	11.8148	0.0505833	0	0.00234209	0.00609061	4.35247	Normal	DCM	89.7 - 100 - 46.9	168.552	67.14	53.2651	439.907	261.423	0	280.962	191.874	242.63	67.106	186.405	84.0699	52.3635	253.963	65.0575	175.457	161.89	180.464	0	56.0885	132.945	79.5167	51.5246	26.8359	22.0982	129.104	4.43516	0	0	6.82815	107.729	37.8419	53.7101	0	36.8867	71.0682	1.91842
11.81_900.8707m/z		900.871	1	11.8091	0.0665833	0	0.000164656	0.000786639	6.12009	Normal	DCM	100 - 10.1 - 7.09 - 8.82 - 6.67	257.817	69.58	215.468	656.517	258.647	11.274	493.467	387.106	159.689	109.049	385.784	42.9338	80.6459	448.672	107.312	281.741	203.556	283.21	23.3949	101.292	194.169	126.739	108.4	20.9443	34.6256	86.8029	5.8168	0	0	0	145.706	18.9046	52.5168	0	19.4252	22.7714	0
11.86_502.8204m/z		502.82	1	11.8612	0.0730333	0	0.0147106	0.0229083	Infinity	DCM	Normal	100 - 71.5	278.069	193.62	0	0	0	0	0	0	0	0	0	0	0	0	0	0	0	0	7.96318	0	4.84637	0	0	0	0	0	0	0	256.638	369.108	0	0	0	0	0	0	0
11.81_735.2082m/z		735.208	1	11.8091	0.09615	0	0.00399851	0.00909937	2.74044	Normal	DCM	100 - 27.1 - 0.964	640.637	41.52	865.177	1232.3	891.136	713.808	824.46	832.715	364	460.692	900.411	347.578	408.247	696.677	332.244	540.18	435.206	405.36	348.034	284.956	344.589	521.425	309.786	201.28	215.062	334.07	298.126	204.47	19.6439	0	401.878	231.636	306.875	234.941	325.959	304.139	211.53
11.87_503.9342m/z		503.934	1	11.8667	0.04475	0	0.00623946	0.0126225	Infinity	DCM	Normal	100	98.737	229.42	0	0	0	0	0	0	0	0	0	0	0	0	0	0	0	0	0	0	0	0	0	0	0	0	0	0	0	0	0	0	0	0	0	0	0
11.81_369.6252m/z		369.625	1	11.8091	0.0498833	0	5.61e-05	0.000336092	Infinity	Normal	DCM	100	25.9808	155.61	78.4067	140.124	81.1653	27.8779	34.7658	23.8454	0	3.35096	18.7978	0	0	3.47577	0	3.88275	0	0	2.76495	0	0	0	0	0	0	6.13725	0	0	0	0	0	0	0	0	0	0	0
11.87_817.9042m/z		817.904	1	11.8721	0.25405	0	9.29e-07	1.24e-05	2.07582	Normal	DCM	100	3256.02	24.88	4834.55	5946.52	4404.19	4265.09	3157.31	3434.04	2649.2	2777.61	3643.78	2510.84	2810.05	2592.66	2567.98	2834.33	2087	1581.14	1822.77	2053.81	1713.15	2112.69	2063.42	1762.26	2252.18	1783.28	1965.66	2629.37	1008.87	1041	1565.55	1837.27	2029.39	1924.26	2318.81	1764.47	2027.55
11.87_1021.8463m/z		1021.85	1	11.8721	0.085	0	0.00215597	0.00571641	3.61499	DCM	Normal	100 - 4.41	655.767	65.16	151.327	0	336.572	25.7357	217.57	96.3012	265.465	122.678	172.931	497.593	103.867	44.5605	246.372	278.579	139.643	203.242	78.7335	220.414	216.172	459.549	141.964	213.554	204.234	496.309	1145.18	216.352	135.431	452.11	288.677	840.475	329.785	319.225	582.236	80.8437	781.193
11.81_276.6396m/z		276.64	1	11.8091	0.0674	0	3.81e-07	6.06e-06	12.1898	Normal	DCM	100 - 57 - 51.8	91.7637	89.48	225.674	299.64	192.658	40.5329	107.348	135.964	81.0287	34.667	113.805	15.85	12.9493	43.1474	56.3565	41.5778	37.5737	29.4457	14.328	5.17777	28.538	15.3542	6.65724	16.6092	4.65202	18.5406	3.19604	0	0	0	16.2058	0	3.57278	5.96631	10.865	15.6687	0
11.81_339.2687m/z		339.269	1	11.8148	0.165517	0	0.0265353	0.0335169	15.8463	DCM	Normal	100 - 25.2 - 7.04	10139.2	58.09	597.574	450.847	364.833	794.727	245.523	213.224	1074.79	1277.65	122.032	612.702	443.855	422.75	715.684	553.87	1353.14	994.316	1659.91	404.261	408.961	573.122	1326.37	1173.99	393.885	436.259	361.921	863.838	1445.79	1552.97	472.8	1476.63	468.361	448.576	214.023	1247.22	703.043
11.86_330.3148m/z		330.315	1	11.8612	0.145633	0	0.000279084	0.00118474	2.33685	DCM	Normal	100 - 7.21	744.25	28.18	428.929	164.224	474.094	357.855	341.203	267.65	277.611	236.104	393.415	433.956	258.947	204.502	367.873	361.376	233.776	294.234	259.972	279.879	227.558	473.663	315.024	272.131	247.09	438.78	758.574	283.18	586.382	1283.56	393.599	629.358	370.847	616.619	559.497	229.503	737.714
11.86_253.6321m/z		253.632	1	11.8612	0.0707167	0	0.0344551	0.0392334	7.40456	Normal	DCM	100	15.9683	129.58	32.4068	41.1068	36.5288	90.7062	14.3954	5.4384	10.4803	8.53662	0	4.36922	6.02889	0	0	0	0	5.49488	3.12534	5.54561	0	0	16.0363	7.53062	6.04827	0	0	8.52541	0	0	0	4.57407	6.20353	5.36339	0	7.4738	0
11.87_1040.0196m/z		1040.02	1	11.8721	0.0399333	0	0.000364824	0.0014633	2.3682	Normal	DCM	100 - 1.26	11688.4	40.25	13798.5	11842.3	13581.6	4242.03	9324.87	18623	6736.42	7987.56	19587.6	10448.7	11523.3	5783.69	14984.3	17571.2	6659.56	14320.4	3748.84	5476.19	7172.03	6789.43	5435.31	9386.41	5983.38	3860.34	6505.44	8276.17	2276.58	1698	1686.86	8950.14	6637.15	11402.4	7731.58	8993.05	9523.88
11.88_791.9377m/z		791.938	1	11.8834	0.195367	0	7.62e-07	1.06e-05	2.35245	Normal	DCM	100 - 23 - 8.69 - 0.532	1823.2	34.86	2987.61	3614.18	1873.56	1911.62	1314.65	1955.49	1568.01	1470.5	2169.05	1517.55	1652.98	1444.24	1653.09	1961.1	1309.23	768.359	855.526	1196.99	758.565	791.267	900.951	996.412	1510.57	837.842	897.962	1410.29	425.782	506.008	794.428	1069.26	1156.07	1138.66	1147.19	989.948	917.637
11.86_1093.9941m/z		1093.99	1	11.8555	0.0953333	0	2.65e-06	2.85e-05	2.48236	Normal	DCM	100 - 65	1219.34	38.46	1747.01	2293.51	2044.07	732.188	1239.11	1408.02	1346.5	836.741	1281.2	728.754	652.556	918.792	1117.28	1095.15	1034.52	1034.1	431.632	699.021	732.497	836.803	681.771	628.976	421.25	798.987	478.01	330.087	158.687	127.32	599.652	699.944	563.876	322.814	696.964	648.272	485.768
11.88_1066.0102m/z		1066.01	1	11.8834	0.244317	0	1.32e-05	0.000104662	2.16116	Normal	DCM	100 - 64.9 - 47.5 - 20.1 - 11.8	60830.1	32.12	77624.5	133004	77296.3	61292.8	54862.3	74745.9	61999.7	53409.2	70610.6	49380.7	49640.4	43636.3	50452.1	51083.3	37481.8	26761.6	32469.7	44832.2	32135.7	36421.2	32377.9	34914.1	49565.2	35462.9	39444.2	53478.2	17094.2	15035.9	26665.3	39721.9	41646.1	40403	44562.2	34428.6	37662.7
11.89_70.4726m/z		70.4726	1	11.8885	0.0209167	0	0.0338733	0.0388442	3.05047	DCM	Normal	100	58.3847	100.1	4.22327	0	17.8362	0	15.6229	25.2369	57.9403	6.8235	0	88.9854	9.88507	0	44.1394	7.85049	22.5967	5.09328	0	63.8754	30.5108	9.62984	13.934	18.4988	10.5294	60.9172	124.229	49.2312	0	7.01262	36.7636	145.412	45.0263	33.5871	103.102	7.35282	182.497
11.89_523.2277m/z		523.228	1	11.8885	0.0505167	0	0.000488427	0.00183919	3.2927	Normal	DCM	100	3054.17	27.47	3118.78	3592.54	2816.28	1312.72	3125.69	1709.93	2417.29	2510.58	4204.98	3384.96	3434.35	3148.63	4107.32	4347.2	2515.94	3119.61	1781.75	2128.28	1564.63	1834.23	2470.5	2893.72	2437.43	1988.16	2601.46	2927.21	1125.33	621.327	1408.35	2624.23	2538.38	1594.31	461.738	1346.22	0
11.89_805.9191m/z		805.919	1	11.8885	0.222283	0	4.36e-07	6.72e-06	2.37194	Normal	DCM	100	1631.26	32.02	2225.51	3193.6	2006.65	1764.31	1558.49	1830.96	1489.76	1478.93	1840.77	1411.83	1393.98	1266.13	1390.53	1378.17	1084.36	786.176	846.79	1096.44	714.377	834.606	913.289	830.758	1231.39	798.829	907.185	1203.74	420.967	339.03	715.245	960.109	964.807	969.379	1019.4	810.163	836.791
11.78_332.3686m/z		332.369	1	11.7781	0.03945	0	0.0467686	0.046817	Infinity	Normal	DCM	100 - 11.6	24.2526	209.65	0	15.2188	0	0	2.65923	133.789	0	4.92469	0	0	156.003	0	75.4468	0	0	0	0	0	3.69605	0	0	34.0486	0	0	0	0	0	30.0677	0	0	0	0	0	0	0
11.82_302.6683m/z		302.668	1	11.8205	0.10835	0	5.51e-05	0.000331832	6.13956	Normal	DCM	100	169.742	70.28	353.226	562.141	351.713	115.304	192.328	199.466	163.275	83.848	135.329	72.4966	56.4751	102.7	101.979	82.6564	71.5196	71.4179	46.9211	52.4864	89.77	78.7927	55.9148	55.7352	33.3885	59.9268	16.7283	7.25752	5.1908	0	56.607	22.5154	30.7292	5.01359	46.043	61.9647	16.7901
11.82_311.6726m/z		311.673	1	11.8205	0.134717	0	1.7e-07	3.1e-06	3.16021	Normal	DCM	100	1434.83	34.28	2754.55	4252.74	2769.13	973.263	1642.98	1591.13	1200.21	754.601	1213.19	699.143	732.247	1051.09	926.479	817.064	827.733	751.735	463.334	564.36	673.636	745.423	634.851	566.291	402.587	564.024	419.012	318.431	195.32	144.695	593.193	479.722	441.302	334.145	580.244	556.42	546.218
11.82_572.8528m/z		572.853	1	11.8205	0.0346667	0	0.00611935	0.0124338	12.5925	Normal	DCM	100	155.995	113.38	0	504.703	0	0	196.004	194.595	505.407	0	136.17	0	0.205435	282.013	111.626	0.285179	250.74	314.17	0	0.00676413	241.123	0.035356	0	0	0.000852908	28.0976	0	0.271988	0	0.759225	44.1423	0	0	0.671938	0	1.39047	0.641986
11.77_563.4235m/z		563.423	1	11.7682	0.153383	0	0.00193697	0.00529693	4.96791	Normal	DCM	100 - 17.5	379.449	85.13	349.321	37.3671	523.719	1975.23	350.307	42.0195	595.627	352.617	49.7012	520.14	72.3976	50.9203	309.767	369.385	59.355	413.305	57.5648	409.203	20.6387	0.00964631	333.563	381.939	497.491	237.433	176.342	34.2144	79.6786	176.649	169.668	3.47156	249.129	7.72726	1.0958	374.928	1.21241
12.00_840.8894m/z		840.889	1	11.9997	0.129283	0	1.22e-07	2.39e-06	2.47149	Normal	DCM	100	423.679	29.97	617.469	620.005	628.176	521.419	497.902	450.318	337.812	363.782	489.761	326.067	276.698	410.18	283.483	367.245	344.874	243.678	174.481	179.399	232.329	256.111	276.7	146.842	164.167	227.08	213.772	276.136	72.5773	106.44	235.219	216.684	205.034	139.447	189.124	128.066	196.59
11.84_854.8999m/z		854.9	1	11.8437	0.120617	0	7.18e-05	0.000409559	3.50562	Normal	DCM	100 - 60.8 - 42 - 29.6 - 12.1	3538.68	59.43	3876.97	10025.9	5345.63	1456.88	4208.19	4708.89	4311.1	2069.18	3742.34	1602.67	1337.99	3226.69	2347.93	2523.26	2837.87	2997.35	1109.89	1290.2	2174.74	1850.97	1388.05	1575.68	746.879	1476.52	633.701	281.493	207.516	22.6695	1811.76	1166.19	996.738	531.573	1441.78	1583.34	823.193
11.84_581.7822m/z		581.782	1	11.8437	0.135033	0	1.53e-08	4.09e-07	2.60698	Normal	DCM	100 - 41.1 - 3.02	769.941	29.92	1299.53	1630.68	1303.28	726.415	884.45	940.069	548.355	591.562	822.905	476.842	521.114	706.698	349.15	521.793	538.58	457.624	348.502	348.69	434.893	505.883	444.687	312.002	224.621	336.597	215.521	225.443	322.762	195.814	343.124	229.368	249.999	224.634	358.013	325.143	240.542
11.84_270.6679m/z		270.668	1	11.8437	0.115317	0	0.0006894	0.00239604	2.30175	DCM	Normal	100 - 2.25	258.859	32.96	160.349	48.1408	187.349	155.012	88.1197	76.2764	61.0615	103.368	109.717	144.582	121.752	86.7786	124.978	119.936	111.2	100.764	93.6829	81.645	78.9597	166.445	148.735	97.9992	120.623	143.228	242.073	121.728	121.86	312.338	149.382	193.846	143.016	135.096	225.06	74.251	187.639
12.00_1125.9917m/z		1125.99	1	11.9997	0.1544	0	0.00155981	0.00449124	2.48646	Normal	DCM	100	227.99	47.61	483.477	346.456	406.511	270.343	273.096	196.581	159.654	159.757	214.982	158.699	139.764	267.238	98.4987	98.6257	198.274	175.891	172.168	110.595	196.073	256.602	195.396	99.0065	98.9141	166.203	187.184	118.083	14.0013	23.6684	140.564	88.7579	94.3196	121.281	64.3357	93.5455	76.5495
11.82_575.7816m/z		575.782	1	11.8205	0.0956667	0	0.0021706	0.00574245	4.4334	Normal	DCM	100 - 5.26	698.519	67.04	429.861	1187.04	720.382	38.9643	889.95	1414.07	1016.87	149.728	996.912	164.83	46.2565	543.979	596.948	638.966	777.84	1563.7	55.4018	124.169	835.743	208.878	161.054	41.35	25.3903	305.616	18.9358	0	166.823	184.94	116.271	111.405	43.838	8.91632	151.744	440.783	136.547
11.84_1137.9885m/z		1137.99	1	11.838	0.0846	0	0.00333144	0.0079861	3.60176	Normal	DCM	99 - 100 - 54 - 35 - 19.7 - 11.1	3956.63	68.5	2789.02	12066.2	5437.33	512.377	4813.55	5680.31	6017.74	1954.18	4289.65	1619.65	1112.66	3757.84	2675.9	2721.55	3649.3	4208.85	898.797	1382.96	2965.54	1969.9	1597.15	1918.94	631.668	1632.28	525.03	168.014	47.9276	0	2185.85	1184.08	983.627	423.085	1617.64	2106.45	548.658
11.82_590.7497m/z		590.75	1	11.8205	0.0505833	0	0.0193822	0.0274883	4.52786	Normal	DCM	100	122.86	60.8	31.1347	227.99	32.7867	0	198.48	159.373	241.536	104.423	121.399	47.6699	40.0649	176.434	113.902	138.567	173.402	158.603	76.6216	46.3656	146.108	99.3217	219.142	128.117	20.0542	85.0392	5.98302	0	0	0	60.5855	58.3313	16.51	15.2131	0	20.525	31.2295
12.01_631.2411m/z		631.241	1	12.0051	0.06465	0	4.58e-05	0.000288621	30.0908	Normal	DCM	100 - 14.2	89.3649	61.09	342.585	319.281	276.888	102.443	119.912	112.286	20.873	47.5545	43.4966	5.61056	7.38841	13.7639	0	4.70067	13.0566	0	14.6939	8.67027	6.76576	4.70662	6.44971	8.34497	0	4.1651	12.0162	7.06431	3.9474	2.4983	10.2785	0	0	0	0	0	0
12.01_879.8562m/z		879.856	1	12.0051	0.09395	0	2.24e-05	0.000161124	11.5291	Normal	DCM	100 - 46.3	134.625	73.5	531.629	305.416	356.528	227.608	156.555	103.258	46.9728	49.196	67.7414	63.9756	51.9991	70.1815	15.987	28.1304	64.1654	14.6646	25.432	29.0104	27.9643	53.5508	45.0377	27.7815	0	35.0617	25.3644	14.3254	0	0	42.5809	22.6453	7.52057	5.4231	8.10971	8.23766	0
11.84_1031.4668m/z		1031.47	1	11.838	0.15035	0	0.00189344	0.00520051	2.46849	DCM	Normal	100 - 73.2 - 48.6 - 34.3	1267.44	44.64	860.834	278.229	742.289	696.667	522.697	209.413	404.855	361.146	253.993	666.301	646.032	349.755	963.733	460.517	526.031	272.706	638.126	634.094	599.604	364.718	1242.95	787.351	638.116	607.304	656.564	661.664	1453.67	3980.58	482.017	950.248	532.458	664.014	406.767	2074.46	913.17
11.84_905.8829m/z		905.883	1	11.838	0.05645	0	3.08e-05	0.000207609	42.3964	Normal	DCM	100 - 72.1	45.0685	161.54	29.4396	294.249	52.9255	0	103.519	52.5481	16.7049	0	43.1301	5.44754	14.6911	71.2677	0	4.0418	5.4233	27.7083	0	0	8.1914	26.2488	0	5.29886	5.28142	0	0	0	0	6.84501	7.6892	0	0	0	0	0	5.13105
11.84_883.8972m/z		883.897	1	11.838	0.0735333	0	0.00150724	0.00437555	3.68748	Normal	DCM	100 - 48.4	281.107	51.19	256.765	675.361	330.597	57.4622	394.145	357.893	252.232	210.737	383.144	146.657	183.045	371.278	109.682	259.682	244.17	264.865	104.913	117.339	179.195	216.898	205.689	127.746	61.3798	137.75	64.5489	15.791	4.32307	0	171.096	79.1053	120.163	29.4338	122.008	133.239	28.5753
11.82_604.7821m/z		604.782	1	11.8205	0.0230833	0	0.000347545	0.00140876	12.6941	Normal	DCM	100	8.9153	108.18	0	35.2198	14.4656	7.19707	20.007	7.22003	8.55323	11.2946	9.09922	4.90379	0	19.4458	0	0	5.23874	0	5.2747	0	4.03591	18.4543	0	0	0	0	0	0	0	0	0	0	0	0	0	0	0
12.01_1198.5972m/z		1198.6	1	12.0051	0.108933	0	0.000142813	0.000703677	20.7819	DCM	Normal	100 - 38.5	235.219	84.21	0	0.354916	0	2.76808	1.72198	8.35915	1.56366	15.8115	17.8815	22.528	23.5503	10.5256	24.0705	23.8194	18.763	9.37771	11.2391	23.4902	65.6788	8.82623	16.8353	21.9963	24.2084	15.7438	1523.7	591.677	41.6214	226.432	20.9437	12.4698	20.7022	120.176	2166.68	25.5167	281.694
11.84_1131.0007m/z		1131	1	11.8437	0.0789333	0	0.00643026	0.0129164	3.20538	Normal	DCM	100 - 36 - 8.65	609.033	51.15	408.118	1347.76	775.895	108.905	691.279	805.732	913.218	390.368	761.228	288.103	187.436	661.596	448.081	450.656	694.231	811.923	207.15	230.968	507.953	400.799	289.636	348.477	88.9118	314.772	59.2537	25.0081	0	0	390.99	174.124	189.436	102.539	224.447	401.65	73.4507
11.99_543.5674m/z		543.567	1	11.994	0.10395	0	0.0405005	0.0432219	5.39848	Normal	DCM	100	37.2904	81.53	0	0	0	7.96868	30.053	76.4283	68.9961	50.2802	87.7097	52.0384	17.4974	22.0048	32.0898	75.7038	62.3024	13.5734	26.4548	6.41418	31.4016	0	24.604	15.818	36.2248	79.5134	22.2893	15.3489	0	0	14.2538	22.3104	8.5557	7.43629	15.1526	5.82314	0
11.99_542.2467m/z		542.247	1	11.994	0.204217	0	3.71e-06	3.69e-05	2.72009	DCM	Normal	100	737.315	26.94	191.31	407.248	135.73	204.289	151.278	261.057	306.371	418.715	38.5629	262.554	216.986	199.187	186.451	376.18	417.551	563.524	515.218	809.278	611.4	507.525	472.353	524.018	748.404	736.871	1031.7	639.354	725.31	423.307	669.365	996.136	765.769	1136.8	1097.42	839.36	1618.45
11.99_345.6282m/z		345.628	1	11.994	0.128967	0	8.3e-08	1.72e-06	23.7838	Normal	DCM	100	175.058	87.34	461.016	581.436	359.698	287.257	194.369	187.316	116.36	126.266	165.258	69.4147	74.3234	58.115	27.3608	50.5545	32.6845	9.49229	21.6252	61.6114	21.8067	10.735	38.3846	7.80952	38.1543	30.5554	0	37.0955	0	0	0	16.3265	25.8321	4.14225	0	5.60423	0
11.94_1090.0042m/z		1090	1	11.9385	0.2548	0	8.29e-05	0.000460921	2.01417	Normal	DCM	100 - 76.7 - 46.5 - 24.7 - 6.5	40541.3	35.84	77179.4	79767.3	72727	29834.9	54295.5	43896.8	33031.2	33337.2	32493.5	24597.7	23692.8	31893.7	25714.6	26109.5	28408	31682.3	24013	18228.9	28167.2	41229.4	24170.5	20236.2	11407.2	25231.7	27536.6	20334.7	8999.09	7877.3	22766.8	23736.7	19450.6	16459.1	27264.7	21763.1	25540.9
11.95_547.2972m/z		547.297	1	11.9487	0.05045	0	9.63e-06	8.11e-05	2.34892	Normal	DCM	100 - 91.4 - 48.9	6062.61	35.41	7224.81	15991.9	8103.46	6529.54	4814.98	7180.24	7315.37	4497.63	6611.7	4665.89	5128.99	3817.03	4911.01	5054.36	3026.51	2128.34	2616.92	4876.91	2714.1	2479.73	2886.05	3083.21	5139.08	3166.65	3192.77	5182.06	1967.02	1942.34	2272.26	3535.61	4290.66	4051.06	4068.27	2628.91	2883.76
11.95_1039.7183m/z		1039.72	1	11.9487	0.0564667	0	0.000633817	0.00224905	4.10247	Normal	DCM	100	216.286	45.25	42.1921	371.046	305.281	33.1717	251.819	306.062	300.805	336.99	172.667	268.888	177.441	227.801	150.831	172.225	185.617	157.737	73.387	118.508	121.093	127.617	129.576	114.766	37.9382	174.017	36.9045	186.408	0	0	31.5654	122.124	197.433	24.7981	46.708	115.882	80.2031
11.85_1003.4779m/z		1003.48	1	11.8496	0.361833	0	0.000449063	0.00171892	1.99511	DCM	Normal	100 - 73.7 - 31.7 - 6.98 - 8.41 - 7.34	14644.5	33.2	6628.54	4765.96	10279.3	4524.7	5635.37	6013.28	10675.8	5304.41	7688.15	10772.6	4938.25	5335.29	11964.9	8523.98	7870.66	6522.26	4371.79	6344.21	6058.84	7048.2	6777.3	7811.55	7766.64	9732.61	13915.3	4981.44	8843.86	19096.8	7455.47	16680.5	7401.09	7467.1	12739.6	8653.29	15150.5
11.97_263.2461m/z		263.246	1	11.9727	0.159183	0	0.0185677	0.026729	2.85757	DCM	Normal	100 - 13.5 - 30.5	1076.77	37.34	259.026	301.86	268.165	809.369	324.632	399.684	386.09	232.204	447.479	284.201	488.864	309.738	446.398	354.056	452.673	264.595	787.493	388.022	375.932	442.973	744.025	554.828	640.285	252.134	337.602	515.815	1885.12	3564.54	663.119	653.917	546.166	485.544	422.19	698.151	209.71
11.85_887.2526m/z		887.253	1	11.8496	0.0672833	0	0.00435309	0.0096883	3.05073	Normal	DCM	100 - 14.4	161.762	54	70.3052	40.1555	56.1978	549.945	125.947	122.381	86.4489	193.534	183.992	137.631	215.394	217.242	169.276	159.788	151.141	108.819	185.15	197.484	116.189	186.027	155.911	110.174	158.517	143.115	101.234	215.089	0	0	24.9359	49.6235	87.6664	94.9329	23.676	124.551	214.266
11.98_253.6309m/z		253.631	1	11.9781	0.10425	0	0.00329645	0.00792041	7.42553	Normal	DCM	100	30.7425	90.89	77.303	114.686	54.3774	77.9048	10.1717	25.2603	26.1204	15.3427	26.7144	7.34714	17.1572	7.54628	24.7043	7.24505	0	0	17.8798	0	0	3.02458	11.2302	29.9722	16.5299	11.9198	10.6451	9.06401	0	6.97403	7.84223	15.5347	8.04769	4.96031	0	4.83632	7.03041
11.98_829.8990m/z		829.899	1	11.9835	0.2639	0	7.56e-07	1.06e-05	2.01327	Normal	DCM	100	2539.02	25.12	4379.26	4499.78	4000.07	2911.56	2990.82	2681.6	1867.92	2138.09	2397.22	1652.51	1864.25	2185.44	1765.6	1927.33	1797.53	1565.33	1449.65	1266.41	1439.19	2067.56	1779.53	1294.23	1051.09	1419.19	1644.38	1474.96	704.545	715.031	1368.83	1314.24	1350.81	1166.92	1527.19	1258.88	1604.46
11.76_217.4180m/z		217.418	1	11.7583	0.16465	0	0	0	Infinity	Normal	DCM	100	353.187	23.16	272.554	276.025	256.497	387.603	389.097	497.621	286.965	328.587	434.351	369.714	317.888	394.809	291.559	521.348	363.825	262.554	0	0	5.2389	0	2.92293	0	0	20.9996	2.97986	0	0	0	0	0	0	0	0	0	0
11.98_865.2764m/z		865.276	1	11.9835	0.187383	0	0.0181811	0.0263584	2.14248	Normal	DCM	100 - 40.6	3060.57	18.98	1946.16	3465.68	2680.95	3122.34	2792.46	3191.95	3253.3	2904.72	4153.87	3163.52	2826.19	3153.42	4174.53	3136.17	2832.07	2171.76	2450.45	3397.58	2654.59	2535.68	1980.75	2397.65	2856.01	2693.7	2074.41	2997.61	3.24144	7.54916	1493.92	2414.9	2584.33	2028.1	1794.85	2345.69	2983.72
11.98_1186.5996m/z		1186.6	1	11.9835	0.0726167	0	0.00390156	0.00894349	174.119	DCM	Normal	100 - 20.2	90.7541	242.04	0	0	0.376853	5.15799	0	0.384228	0	0	0	0.150028	0.125869	0	0.0599926	0.0886445	1.86906	0.126838	0.431319	0.016273	4.83205	0.103794	0	0	0.0317966	0.00125859	560.572	207.035	15.5317	33.1917	3.28301	4.31342	0.0258703	25.26	1215.8	0	8.5685
11.85_859.8964m/z		859.896	1	11.8496	0.0952667	0	0.000751536	0.00256738	3.40341	Normal	DCM	100 - 46.1 - 19.6 - 14.8 - 3.6 - 1.36	528.344	51.58	621.196	1296.81	886.087	365.908	678.799	649.137	429.391	357.953	548.209	213.967	306.162	633.62	244.104	413.52	408.805	399.83	189.042	193.598	280.458	463.9	294.934	201.388	142.006	200.576	62.4575	114.708	40.2282	0	266.273	115.621	198.721	137.703	204.029	400.543	62.4852
11.85_852.8864m/z		852.886	1	11.8496	0.02815	0	0.000351348	0.00142012	5.36132	Normal	DCM	100 - 90.3	76.2839	90.97	54.8563	280.957	57.7166	162.634	110.58	38.4024	130.041	51.3548	38.6949	9.8354	35.1921	96.7556	11.2269	33.0334	76.7823	32.4791	53.2326	48.6598	17.9692	68.8325	18.3329	21.8446	17.3661	20.5784	0	12.5754	0	0	45.3618	5.45789	35.6528	0	30.699	9.70596	0
11.85_687.2170m/z		687.217	1	11.8496	0.05725	0	0.00506678	0.0108408	2.83335	Normal	DCM	100 - 23.4	130.742	64.4	228.155	150.891	145.165	552.451	144.133	111.718	10.7016	156.347	117.117	59.4541	133.415	118.609	20.0266	81.6081	32.5068	29.5724	83.5881	46.0264	27.7052	104.007	104.088	26.6634	135.115	53.8502	127.882	165.255	19.7831	31.0437	64.5521	19.0107	74.9589	142.262	66.7388	36.8502	36.7039
11.85_570.7936m/z		570.794	1	11.8496	0.130467	0	1.04e-06	1.36e-05	2.31746	Normal	DCM	100 - 41.4 - 28.3 - 7.4 - 2.32 - 15.8 - 0.242	4946.5	34.26	7148.2	13097.3	7573.44	3716.06	5657.39	5715.09	5377.92	3311.11	4523.45	2580.41	2664.96	4347.71	3139.08	3110.12	3847.14	3334.66	2204.85	2442.3	3277.67	3162.76	2607.13	2727.42	1777.46	2391.11	1906.08	1477.24	1246.43	863.661	2849.71	2076.26	2078.91	1535.64	2776.3	2513.76	2285.36
11.77_213.1979m/z		213.198	1	11.773	0.125517	0	0.000461486	0.0017573	2.42229	DCM	Normal	100 - 3.9	427.057	49.02	68.5965	112.102	54.4717	305.107	197.18	78.6317	229.914	191.995	76.4451	119.293	252.439	228.399	227.545	144.421	196.866	337.44	442.918	211.936	203.873	133.545	344.284	252.773	352.119	130.659	411.918	441.762	398.172	782.999	702.042	401.017	219.846	178.504	529.796	341.745	241.383
11.99_298.6768m/z		298.677	1	11.994	0.114433	0	0.0099883	0.0175725	26.2462	Normal	DCM	100	35.5002	181.68	227.565	124.468	100.638	20.5069	67.2782	10.0912	0	9.18972	3.32728	2.69092	2.24793	0	0	0	0	0	4.85115	0	0	15.2504	4.99161	0	0	0	0	0	0	0	0	0	0	0	0	0	0
11.84_1143.9931m/z		1143.99	1	11.8437	0.0789333	0	0.00482438	0.0104517	2.84965	Normal	DCM	100 - 40.3 - 36.9	492.019	44.64	363.74	981.768	665.751	129.993	683.626	688.919	509.325	372.821	669.214	237.326	306.276	585.993	223.605	433.254	501.283	519.411	140.187	209.721	314.77	395.684	335.41	234.901	176.626	242.589	104.93	108.142	5.91544	0	355.408	157.162	212.026	121.075	151.871	434.73	58.9256
11.78_217.2322m/z		217.232	1	11.7781	0.03945	0	2.92e-08	6.89e-07	Infinity	Normal	DCM	100	24.9777	101.21	0	46.6494	6.7298	40.6523	53.5534	83.2257	37.403	48.2727	8.04056	10.183	7.6934	0	0	40.9655	16.2745	0	0	0	0	0	0	4.44703	0	0	0	0	0	0	0	0	0	0	0	0	0
11.86_788.8996n	788.9	830.906	1	11.8612	0.185	0	2.01e-07	3.59e-06	2.2086	Normal	DCM	100 - 67.7 - 35.6 - 32.8 - 15.8 - 14.9 - 7.08 - 6.72 - 1.89 - 2.35	8926.23	31.23	12683.5	18642.6	13616.1	6658.97	9496.14	10204.9	8479.24	6244.41	9647.69	5288.12	5468.89	8096.19	7498.87	7280.4	6992.11	6521.57	4038.72	4714.2	5507.04	5781.58	5228.9	4829.55	4042.65	4781.19	3891.57	3462.07	1852.67	1699.92	4809.68	4846.09	4596.43	3542.4	5543.58	4995.59	4480.37
0.02_355.8837m/z		355.884	1	0.0233833	0.11055	0	9.39e-06	7.94e-05	2.55151	Normal	DCM	100 - 38	310.847	31.23	488.388	579.497	457.404	351.928	402.018	432.877	251.531	330.92	308.547	189.398	238.643	262.745	78.2644	257.393	209.394	134.596	232.153	141.638	271.027	304.852	183.177	236.012	241.853	164.599	266.455	260.133	66.9321	190.201	113.677	114.277	101.978	85.946	174.336	167.489	113.59
12.07_909.2396m/z		909.24	1	12.0726	0.1066	0	0.00297602	0.00732157	3.15415	Normal	DCM	100 - 44.1 - 65.2 - 8.62	831.46	86.95	65.6341	3241.53	729.386	543.733	860.65	763.843	711.221	1024.91	909.761	789.509	1465.52	431.925	599.495	578.121	174.527	413.589	214.937	620.679	234.318	998.707	101.943	155.808	1266.86	372.844	503.668	396.633	0	0	65.1426	149.419	144.182	81.8304	103.747	41.7163	781.415
12.78_1058.9984m/z		1059	1	12.7774	0.0617167	0	0.00169014	0.00477169	2.977	Normal	DCM	100 - 32.3	117.084	64.26	195.174	131.916	298.696	34.1541	89.0039	145.763	234.298	47.8697	129.628	153.991	39.3749	62.9815	72.5661	111.246	75.7625	50.9217	27.1035	23.0113	49.6692	83.348	83.6564	64.6703	53.7758	82.1726	95.1128	13.7086	0	0	40.2403	147.31	93.0431	20.3345	0.0374681	30.774	0
12.78_1093.0240m/z		1093.02	1	12.7774	0.0887333	0	0.0391155	0.0423759	2.86675	Normal	DCM	98.3 - 100 - 48.3 - 17.9 - 6.16	1486.64	78.15	2537.52	499.655	5887.28	292.89	1266.91	2578.55	1238.01	1584.65	791.734	1163.09	922.25	514.088	1039.72	1234.32	779.597	1455.93	1332.14	418.468	1862.38	1124.64	1288.68	800.204	804.3	2456.79	813.53	348.381	0	0	706.317	1137.42	1019.98	747.102	131.537	511.221	674.78
12.78_1123.0355m/z		1123.04	1	12.7774	0.0919333	0	0.0248882	0.0320492	2.31046	Normal	DCM	100 - 35.7 - 6.32 - 14.5	633.294	60.14	600.286	201.692	1674.79	68.1792	469.539	1187.39	731.731	790.286	453.715	593.784	456.978	406.894	616.302	767.397	369.571	744.169	357.264	85.8461	482.545	456.151	684.183	328.402	354.258	952.573	296.542	143.274	0	0	203.311	508.366	548.572	486.803	133.129	245.73	267.477
12.78_1154.6960m/z		1154.7	1	12.7774	0.0611167	0	0.00764917	0.0145709	17.3157	DCM	Normal	100 - 54.3 - 42.1 - 18.5	333.681	162.7	0	74.1749	0	5.27817	6.61975	7.89406	0	0	7.15537	56.8957	0	0	90.4221	0	0	59.8866	0	7.32408	0.59348	518.061	10.4681	0	0	311.203	762.492	0	31.0161	34.0522	3.1838	28.1487	15.5105	2536.01	343.947	28.5681	1299.84
12.78_720.8946m/z		720.895	1	12.7833	0.02285	0	0.0210894	0.0290164	Infinity	DCM	Normal	100	13.4888	171.45	0	0	0	0	0	0	0	0	0	0	0	0	0	0	0	0	0	0	0	0	0	0	0	0	0	0	19.7492	60.8593	0	0	0	0	17.3727	0	0
12.78_820.9211m/z		820.921	1	12.7833	0.139717	0	0.0109096	0.0186672	3.20023	Normal	DCM	100 - 63.4 - 30.4 - 8.89	1731.58	65.17	3260.58	1484.17	5284.06	1140.03	1534.47	2659.85	1390.44	1611.67	1258.02	1299.37	1173.61	986.067	1052.36	1350.04	960.148	1260.31	1186.78	626.226	1495.34	1088.22	1235.86	858.782	853.301	1898.93	557.939	473.212	5.43618	0	771.473	1073.76	972.349	726.227	191.992	629.333	776.558
12.78_954.9738m/z		954.974	1	12.7833	0.0339333	0	0.0187268	0.0268598	16.0935	DCM	Normal	100 - 28.7	15.5618	157.72	0	0	0	0	0	0	4.53513	0	0	0	3.59521	0	0	0	7.34107	0	0	6.48488	0	0	4.62254	0	0	0	16.9875	0	13.3468	68.1358	0	0	0	6.77668	9.5664	0	5.73589
12.78_987.4697m/z		987.47	1	12.7833	0.179733	0	0.0039956	0.0090951	2.43874	DCM	Normal	100 - 83.6	1051.84	24.85	534.305	374.522	358.067	547.715	346.641	284.855	415.411	254.938	610.119	451.135	470.204	439.97	430.843	393.837	628.855	359.49	512.012	377.906	617.752	499.455	343.101	495.822	452.851	315.211	645.232	205.183	1898.9	2740.78	529.468	470.755	532.643	525.643	847.463	779.176	597.771
12.78_1098.0335m/z		1098.03	1	12.7833	0.0673833	0	0.0293182	0.035515	2.23034	Normal	DCM	100 - 42.6 - 11.8 - 4.26 - 4.05	506.014	36.22	441.279	158.385	910.359	224.26	458.294	751.818	583.474	659.548	524.816	424.093	441.115	446.866	532.754	648.304	428.545	462.323	253.845	152.333	385.573	470.507	537.514	292.157	381.788	406.701	253.821	297.813	0	0	283.29	413.01	423.617	328.284	147.942	293.756	267.422
12.78_1127.0207m/z		1127.02	1	12.7833	0.0391167	0	0.00683487	0.013486	3.61171	Normal	DCM	100 - 67.6	48.4891	76.24	13.1031	7.96076	119.089	0	28.3768	104.097	87.506	100.875	52.0517	11.7146	39.2445	36.0442	48.9086	64.811	27.6594	34.3842	46.1945	4.56764	0	35.6592	46.5548	27.9365	13.1121	0	4.76101	18.2174	0	0	4.01489	19.5991	37.3847	26.5812	0	9.17948	33.5899
12.79_549.3070m/z		549.307	1	12.7889	0.0226667	0	4.65e-08	1.03e-06	2.82196	Normal	DCM	52.9 - 100	539.181	24.3	1378.72	868.601	1187.79	558.86	572.216	565.724	350.157	405.127	391.408	388.883	261.272	244.284	439.884	318.954	329.212	365.797	204.644	177.778	301.89	263.098	369.19	234.664	191.448	262.387	194.8	239.559	145.471	108.818	183.029	183.37	224.431	186.23	170.232	199.1	255.651
12.79_549.8078m/z		549.808	1	12.7889	0.11425	0	0.00502673	0.010776	2.38457	Normal	DCM	44.3 - 100 - 2.95 - 0.878 - 0.214	1626.51	70.97	2286.61	1023.68	5113.86	826.982	1718.46	3074.81	1278.57	1727.08	702.958	1750.37	938.866	550.702	900.981	1347.15	707.179	2075.89	1823.18	582.336	2155.31	1568.13	1809.83	993.282	970.711	3541.16	1230.19	514.257	214.387	163.225	1035.78	1598.73	1242.06	840.682	279.201	456.539	628.1
12.79_663.2231m/z		663.223	1	12.7889	0.0838833	0	0.000416397	0.0016257	2.94103	Normal	DCM	100 - 18.6	369.512	58.68	474.437	783.405	286.582	981.575	387.388	267.386	277.672	346.926	484.383	173.692	228.08	395.112	243.613	284.205	186.052	111.686	103.95	162.2	84.6295	182.919	195.85	117.384	182.868	13.4476	138.354	345.927	20.4292	27.9044	138.957	130.084	141.968	165.165	242.969	198.605	147.261
12.79_728.8807m/z		728.881	1	12.7889	0.04525	0	0.00980036	0.0173115	47.4844	DCM	Normal	100	25.0386	158.59	0	0	0	0	0	0	8.43682	0	0	0	0	0	0	0	0	0	0	0	0	0	0	0	0	4.25105	0	0	28.6009	89.4058	0	0	0	4.30796	20.3666	0	0
12.79_817.9035m/z		817.904	1	12.7889	0.0227	0	0.000125954	0.000638113	5.53948	Normal	DCM	100 - 24.1 - 78.5	168.606	60.16	351.146	359.757	303.105	222.074	216.13	188.018	138.891	163.602	128.177	39.6475	61.5023	73.3784	117.327	183.075	100.205	51.6575	65.6585	62.9528	37.3616	124.684	67.4342	42.4446	68.1443	33.8932	44.6492	46.0682	0	0	32.1181	40.9955	119.894	5.51703	11.6967	71.8984	26.5355
12.79_824.9284m/z		824.928	1	12.7889	0.0732333	0	0.0134189	0.0215882	2.31967	Normal	DCM	100 - 49.8 - 18.8 - 1.51	561.219	18.09	697.689	521.49	784.312	540.905	521.421	623.046	501.223	578.186	634.639	461.702	474.482	578.61	528.881	672.196	476.339	384.381	306.851	241.242	261.296	413.414	473.51	293.71	404.509	335.004	203.057	380.206	0	0	356.713	383.893	398.293	315.218	221.568	319.509	239.877
12.79_1053.0607m/z		1053.06	1	12.7889	0.0729833	0	0.00468207	0.0102138	1.99838	Normal	DCM	62.6 - 100 - 48.1 - 16.6 - 2.86	1380.44	25.7	1883.95	1472.46	2386.48	1332.53	1347.41	1628.7	1381.12	1375.06	1297.41	1188.63	1014.66	959.257	1201.77	1415.71	1053.74	1148.17	1024.09	691.32	1115.38	1072.6	1317.45	859.835	972.9	1526.23	951.128	763.846	79.0465	44.9181	845.352	1161.95	1083.54	867.833	613.064	807.9	799.815
12.80_1043.0263m/z		1043.03	1	12.8003	0.128067	0	0.00148251	0.00432855	2.10101	Normal	DCM	100 - 80.1 - 51.4 - 22.3 - 11.7	7147.79	42.17	13522.5	8382.54	15829.6	7607.67	7174.14	8632.87	5868.09	6383.23	5865.38	5755.96	5048.68	4583.61	4777.1	5828.83	4330.89	4773.57	5326.81	3438.05	5921.35	5634.9	6017.11	3873.13	4316.63	6882.19	5001.17	4128.36	862.255	445.954	4035.55	4932.44	4464.22	4527.73	3066.72	3567.77	4055.11
12.80_863.2591m/z		863.259	1	12.8003	0.08705	0	0.0104474	0.0181266	2.52302	Normal	DCM	100 - 20.9	396.685	42.51	123.068	384.786	202.302	822.372	415.158	268.106	320.618	422.385	582.177	345.635	336.559	544.559	560.274	375.358	386.1	257.5	181.943	320.529	230.343	336.334	253.615	206.51	298.755	144.563	196.457	386.446	0	0	165.724	262.328	222.229	192.439	144.057	382.763	385.59
12.80_795.9215m/z		795.922	1	12.8003	0.122617	0	0.000324332	0.00133496	2.23747	Normal	DCM	100 - 77 - 40.6 - 13.5	3896.07	41.12	7040.65	4801.74	8369.36	4088.94	3998.74	4474.17	3136.64	3669.61	3251.16	3003.41	2930.22	2808.07	2794.56	3105.32	2350.95	2513.65	2858.52	1934.29	2893.59	2800.91	3208.52	2069.7	2322.89	3299.85	2354.82	2330.56	513.703	250.37	2170.77	2495.53	2401.33	2179.77	1366.02	1938.31	2097.8
12.80_794.9209m/z		794.921	1	12.8003	0.100417	0	0.00755245	0.0144415	2.4693	Normal	DCM	100	159.406	33.01	250.377	169.462	290.708	188.083	176.549	154.106	162.11	134.429	151.755	161.97	92.19	107.664	109.522	167.9	135.477	98.1957	71.429	29.7273	53.1674	89.6905	133.086	106.001	143.979	200.533	94.2269	65.9138	7.53966	0	106.273	135.824	110.012	43.5321	15.9987	64.8947	47.1499
12.80_792.9088m/z		792.909	1	12.8003	0.0521667	0	0.012476	0.0205505	2.49735	Normal	DCM	100 - 18.4	162.024	58.46	141.922	151.286	280.567	435.968	211.276	191.613	150.692	188.774	182.464	88.7639	52.0122	90.0836	86.3541	171.003	89.0148	80.5928	123.867	77.7508	64.3648	98.6238	101.947	53.9222	128.517	40.3217	99.926	108.979	0	0	89.2554	95.9409	104.188	56.8394	60.6617	62.3193	106.727
12.80_741.9180m/z		741.918	1	12.8003	0.0701667	0	0.0096747	0.0171719	2.99042	DCM	Normal	100 - 16.9	235.683	58.12	48.1619	46.5528	76.8213	24.4727	42.9932	29.1278	136.484	30.395	180.122	135.665	39.8255	79.4788	81.5531	139.624	109.259	60.4683	0	59.9104	79.3472	109.211	85.4332	121.306	106.048	138.487	239.865	18.9619	241.593	359.704	150.319	166.839	140.576	151.505	383.187	45.4305	163.248
12.78_831.9140m/z		831.914	1	12.7774	0.0938333	0	0.00216037	0.00572633	4.19198	Normal	DCM	100 - 40.8 - 12 - 1.54	751.791	47.4	1305.05	580.979	1792.69	483.945	693.776	1095.41	686.49	763.94	688.785	582.914	531.201	596.272	556.838	689.177	444.17	537.012	371.749	200.248	338.531	458.478	462.483	285.51	349.965	486.301	248.244	286.89	0	0	234.792	345.509	306.723	249.708	54.9739	196.331	167.406
12.80_291.4117m/z		291.412	1	12.8003	0.0701667	0	1.62e-07	3.03e-06	11.2882	DCM	Normal	100	99.0889	95.18	0	0	0	117.708	0	0	0	12.1338	0	0	10.6076	0	0	0	0	0	8.39135	25.1829	11.5742	46.9525	56.6379	3.25465	53.8744	9.8977	17.487	97.4031	16.8293	9.37587	41.0923	0	9.48666	79.6202	69.9594	86.9686	558.702
12.79_1073.0233m/z		1073.02	1	12.7945	0.131083	0	0.00495403	0.0106617	2.02424	Normal	DCM	100 - 49.1 - 17.4 - 14.6 - 4.43	1471.4	37.45	1692.1	1003.97	3306.92	1333.42	1409.17	1922.24	1521.92	1253.34	1442.87	1510.37	1068.82	1151.66	1196.59	1543.03	1029.23	1156.72	838.71	497.859	946.118	1011.01	1407.41	862.612	1185.13	2178.05	1015.65	813.234	59.8238	62.7464	906.716	1262.05	1286.86	885.213	568.037	702.115	479.043
12.79_972.0155m/z		972.016	1	12.7945	0.03975	0	0.00206236	0.00553375	16.0167	DCM	Normal	100 - 18.4	90.742	116.58	0	0	0	2.42808	4.48704	0	21.3511	0	7.16837	8.61255	0	0	4.42511	10.0733	25.48	6.62187	0	0	0	0	0	17.4597	15.1258	10.1088	47.6751	5.52976	116.354	226.478	33.3099	45.78	15.2983	20.2753	151.556	0	0
12.79_532.8095m/z		532.809	1	12.7945	0.0509333	0	0.0109447	0.0186982	2.31833	Normal	DCM	100	29.2276	62.96	5.26473	85.4478	41.07	55.1378	9.18447	28.8452	32.3982	33.0021	19.5809	38.9954	17.1751	12.4164	29.4343	16.9578	26.0258	16.7064	4.04835	15.717	7.49948	3.74853	18.6341	18.0528	23.8723	13.6939	0	9.0536	25.5651	14.8696	13.5386	0	12.8962	7.96952	0	6.94364	4.8778
12.79_324.6279m/z		324.628	1	12.7945	0.0456	0	3.73e-06	3.71e-05	131.676	Normal	DCM	100 - 6.66	41.0848	148.2	173.506	179.73	69.3966	112.046	38.832	21.721	15.5179	13.9559	18.7974	4.30863	0	6.34717	3.19829	0	0	0	0	3.60274	0	0	0	0	3.90464	0	4.09987	0	0	0	0	4.6802	0	0	0	0	0
12.79_1107.0196m/z		1107.02	1	12.7889	0.0618167	0	0.0125136	0.0205874	2.55124	Normal	DCM	100 - 20.9	124.705	43.37	56.2729	30.9902	242.096	79.7156	136.297	122.55	105.874	112.651	177.802	80.5096	152.886	143.785	154.645	196.556	122.338	80.3152	51.8283	56.4861	72.9813	83.4677	103.897	92.5861	93.3489	63.9077	35.044	91.2993	0	0	52.5884	67.9499	83.1695	62.3476	40.8898	68.7713	29.3045
12.79_1061.0410m/z		1061.04	1	12.7889	0.0567667	0	0.0365514	0.0406597	2.01426	Normal	DCM	100 - 23.6 - 13.6	371.018	27.13	399.088	266.734	633.05	215.703	371.257	534.407	362.943	373.14	357.362	359.39	351.447	262.091	369.7	416.025	292.368	371.583	290.568	179.965	420.14	286.019	411.252	211.152	293.366	634.053	229.687	204.451	0	22.2658	235.628	380.368	357.644	222.511	146.526	235.242	135.32
12.79_1199.0946m/z		1199.09	1	12.7945	0.04525	0	0.0308626	0.0366771	9.24122	DCM	Normal	100	15.4377	178.2	26.7285	0	0	0	0	0	0	0	0	0	0	0	0	0	0	0	0	0	0	0	0	0	0	0	3.49371	0	9.34319	44.6194	0	0	0	0	45.1009	0	0
12.81_165.1100m/z		165.11	1	12.8059	0.0620667	0	3.8e-05	0.000247794	2.80199	DCM	Normal	100	130.435	41.72	21.0085	36.3826	12.7823	155.409	46.9545	36.7394	39.9351	57.3059	31.9798	21.7668	65.5311	27.5929	72.5299	17.0687	66.4537	35.3712	145.586	105.197	95.805	103.401	95.2532	41.3592	67.0358	18.3296	46.6964	117.361	100.354	104.425	106.75	57.3957	78.0044	136.865	91.1442	160.941	350.812
12.77_436.5171m/z		436.517	1	12.7719	0.0725333	0	0.00897469	0.0162894	53.7936	DCM	Normal	100	62.6657	144.75	0	0	0	0	0	0	7.75023	0	0	10.8886	0	0	0	0	0	0	0	0	0	7.81291	0	0	0	44.8812	86.9656	0	71.6581	213.362	3.74187	20.2355	0	0	129.23	0	0
12.77_929.4773m/z		929.477	1	12.7664	0.139667	0	0.000492102	0.00184829	3.18022	DCM	Normal	100 - 37.6 - 19.1	2938.25	29.88	943.764	843.141	989.576	700.585	661.503	618.205	1256.39	434.408	1328.01	1432.64	927.92	856.816	1052.38	981.636	1121.27	634.354	685.072	746.592	1029.1	1023.61	870.506	1121.79	978.893	1097.14	2123.45	546.665	4197.33	6985.22	1324.47	1712.13	1308.2	1435.64	3567.4	847.665	951.105
12.74_291.6771m/z		291.677	1	12.7442	0.122917	0	0.00162179	0.00463073	4.4466	Normal	DCM	100	197.996	61.06	502.253	320.033	524.867	204.488	193.718	259.316	140.525	159.089	100.076	135.724	110.678	108.924	100.863	119.07	79.4739	108.829	123.518	48.6431	122.049	110.457	139.177	67.5524	96.8463	164.067	108.208	53.2788	0	0	63.9946	82.9474	74.7222	49.871	8.96835	57.199	42.5784
12.74_571.8118m/z		571.812	1	12.7442	0.0863167	0	0.00561052	0.0116749	2.63404	Normal	DCM	100	334.441	54.28	645.912	329.348	869.546	229.628	339.933	506.472	248.493	335.977	219.63	272.684	256.034	198.469	241.465	225.103	167.808	264.556	208.855	120.274	244.586	222.898	276.658	155.614	190.4	350.125	181.333	133.922	16.8572	25.7249	159.22	190.518	194.434	153.184	32.9637	120.073	148.761
12.74_572.8081m/z		572.808	1	12.7442	0.144133	0	0.00245662	0.00633371	2.36076	Normal	DCM	100 - 24.7 - 21.1 - 10.6 - 4.98 - 1.79 - 0.266 - 0.0467	8492.68	55.77	15270.3	7217.35	22906.6	6855	8608.24	12674.8	6381.53	8246.37	5733.98	6978.99	5890.84	4963.75	6373.47	6623.54	4479.12	6678.91	6625.92	3031.1	6200.78	5766.49	8194.87	4203.86	5104.15	10033	4915.41	4097.15	703.492	296.593	4228.21	5649.76	5725.69	4433.56	1978.17	3774.12	4958.23
12.74_573.3098m/z		573.31	1	12.7442	0.149983	0	0.000462798	0.00175849	2.07636	Normal	DCM	100 - 54.1 - 24.1 - 12.6 - 1.99	7526.41	43.07	13325.8	6582.74	19639.5	5905.21	7701.84	10664.4	5915.91	7205.06	5314.36	6368.69	5487.19	4497.14	5984.25	5682.18	4184.12	5964.14	5687.21	3106.93	5651.26	5167.27	6575.16	3880.56	4473.9	8462.52	4368.82	4037.67	1238.88	1162.46	4120.11	4967.97	5201.73	4299.38	2226.65	3672.28	5100.57
12.74_844.9219m/z		844.922	1	12.7442	0.0869333	0	5.6e-05	0.000335757	5.68015	Normal	DCM	100	176.725	89.08	397.774	101.879	642.938	73.4709	197.969	321.866	129.328	191.187	83.2127	155.984	87.8291	53.4944	59.067	121.616	50.8051	159.177	95.5119	13.045	119.07	55.2114	141.267	29.4257	45.7663	246.104	23.7535	24.2897	0	0	11.5134	93.0006	98.6615	23.0867	0	19.1113	14.2325
12.74_845.9251m/z		845.925	1	12.7442	0.129117	0	0.0379528	0.0415769	2.9269	Normal	DCM	100 - 57.1 - 32.5 - 12.1 - 18.3 - 7.92 - 1.75	4655.34	76.01	7673.3	2132.6	16046.3	2206.66	4505.31	8205.78	3249.28	4834.72	2522.17	4095.32	3050.92	2300.95	3349.9	3719.45	2134.17	4458.66	4044.23	1127.56	3745.57	2934.57	4907.98	2101.87	2475.62	8086.17	2074.7	1535.62	0	0	2157.8	3123.5	3183.25	2120.9	383.486	1680.07	2160.4
12.74_829.9324n	829.932	871.925	1	12.7442	0.119167	0	0.00344785	0.00820036	3.40655	Normal	DCM	100 - 19.2	393.586	69.75	703.461	112.271	1108	154.085	414.321	786.867	274.545	515.899	185.128	369.644	205.861	160.965	279.758	390.641	166.826	469.093	354.023	32.0157	283.746	234.211	506.045	146.576	215.965	777.638	88.7911	26.6768	0	0	189.417	272.107	255.934	117.155	3.65729	109.058	72.4827
12.74_1118.0273m/z		1118.03	1	12.7442	0.10785	0	0.0412221	0.0436375	3.04002	Normal	DCM	100 - 88.2 - 41.6 - 16.9 - 7.68	3974.39	91.67	5961.03	853.423	18906.6	928.399	3255.89	7736.79	2490.87	3945.67	1410.34	3741.61	2153.47	1155.12	2453.53	2678.48	1387.47	4531.61	3906.79	590.122	4219.22	2463.85	4763.64	1664.74	1976.75	10866.7	2042.83	806.877	0	0	1571.38	2834.88	2610.8	1935.3	274.177	945.237	1597.8
12.74_1178.9988m/z		1179	1	12.7442	0.0637667	0	0.00569309	0.0117965	6.67291	Normal	DCM	100	49.5145	113.38	124.151	0	188.343	0	55.9796	129.74	44.6147	93.8888	0	20.9281	11.0913	7.81057	19.1066	53.1546	14.9951	28.428	17.732	0	36.6243	0	110.129	19.4792	20.4994	102.682	42.2016	5.54781	0	0	0	0	4.03493	7.93826	33.2931	0	0
12.75_240.1477m/z		240.148	1	12.7498	0.097	0	0.00149312	0.00434654	3.21307	Normal	DCM	100 - 0.555	394.875	54.3	840.076	574.516	969.624	379.788	400.259	490.827	328.606	338.996	301.72	299.775	271.832	204.451	245.031	231.702	195.071	245.731	248.288	149.225	256.695	238	292.456	186.096	196.191	388.136	209.831	183.327	12.1895	7.58525	138.515	210.42	216.439	177.03	43.5593	136.423	154.872
12.75_549.2573m/z		549.257	1	12.7498	0.04385	0	0.0174588	0.0257811	5170.13	DM	DCM	100	216.024	167.12	0	0.049613	1224.91	0.120575	164.56	657.809	0	222.916	0	309.053	0	0.445057	0	0	0	552.042	427.792	0	426.238	164.154	360.721	0	0	1213.24	0	0	0	0.141395	0	0	0	0	0	0	0
12.75_549.4254m/z		549.425	1	12.7498	0.0552667	0	0.00095374	0.00307548	6.56211	Normal	DCM	100	233.11	88.91	249.561	13.9039	836.243	0	292.741	531.504	228.967	307.137	26.1835	325.401	155.161	0	178.358	219.402	29.2467	335.952	279.392	25.2368	355.362	227.218	278.766	137.042	64.4557	418.584	170.933	20.7089	0	0.009334	89.0278	174.519	115.537	0	0	0	0
12.75_869.9180m/z		869.918	1	12.7498	0.08575	0	0.00560209	0.0116601	2.30967	Normal	DCM	100 - 57.9	197.678	53.42	378.736	68.7384	341.068	59.8994	200.683	393.596	178.972	280.006	142.251	147.807	190.643	95.8591	208.252	245.473	94.4671	136.392	51.4402	0	76.2401	60.4699	304.129	92.205	163.291	249.782	27.3978	45.2523	0	0	44.5841	219.481	199.382	103.6	8.38206	70.6853	64.5023
12.75_879.9073m/z		879.907	1	12.7498	0.0540833	0	5.09e-05	0.000313079	18.8436	Normal	DCM	100	32.3961	101	63.993	12.2736	102.115	0	66.007	95.6721	23.3598	25.9595	14.1023	27.9014	6.78379	3.16975	0	10.754	25.9168	40.329	5.07773	0	11.6138	29.9796	27.7556	0	15.2543	37.3149	0	0	0	0	0	5.8252	0	0	0	0	0
12.75_891.2862m/z		891.286	1	12.7498	0.133517	0	0.0126369	0.0207242	2.19638	Normal	DCM	100 - 45.6 - 5.02	2256.68	18.96	1968.56	1444.45	3206.01	2008.86	2306.82	2840.32	2053.46	2446.67	2227.53	2291.2	1959.13	1990.54	2886.66	2118.43	2054.18	2303.98	2285.98	1844.61	2168.32	2324.08	2081.65	1677.8	1721.7	2674.87	1398.26	1689.3	6.43575	16.2911	1201.57	1785.21	1871.38	1246.54	508.295	1780.54	2187.83
12.75_1129.0138m/z		1129.01	1	12.7498	0.0919333	0	0.00727063	0.0140466	3.69836	Normal	DCM	100 - 92.9 - 23.5 - 7.13 - 1.33	929.782	84.76	1374.31	199.91	3382.92	175.284	916.1	1855.47	868.099	1119.38	476.151	871.937	582.585	298.638	650.801	728.107	425.203	951.623	611.114	42.2489	674.68	529.461	1076.38	384.001	524.341	1504.69	471.13	156.056	14.614	0	217.666	482.196	579.377	369.199	140.965	153.598	215.306
12.75_1174.0017m/z		1174	1	12.7498	0.07485	0	0.0124568	0.0205282	3.983	Normal	DCM	100 - 63.9 - 3.73	153.029	98.56	204.369	8.35196	491.719	0	197.085	497.305	70.6656	194.041	12.543	158.756	79.975	23.2798	148.873	136.124	62.1178	163.26	124.399	6.27819	100.41	20.3272	255.089	23.0387	33.5022	347.923	16.6932	2.80656	0	4.67491	20.5974	59.2214	62.5021	47.2433	5.07958	12.0688	0
12.77_907.5016m/z		907.502	1	12.7664	0.150083	0	0.000344324	0.00139893	3.82721	DCM	Normal	100 - 47.5	15525.9	42.33	2934.67	3055.16	5246.6	2180.33	2865.97	2911.7	6474.07	1731.61	6809.6	7591.96	2613.1	4075.35	3980.56	4502.47	4544.18	3390.26	2082.78	3286.69	4310.28	5907.8	3951.79	5160.77	5185.37	8288.26	12945.8	1697.33	20952.6	40333.7	6506.66	9555.56	6754.63	6960.87	19299.6	3801.53	4223.45
12.77_454.6920m/z		454.692	1	12.7664	0.115683	0	0.000660549	0.00231774	4.85326	DCM	Normal	100 - 24.5	2830.69	71.85	171.6	472.547	523.254	192.174	427.442	385.639	1324.57	116.262	1187.3	1503.67	178.976	549.619	426.485	759.197	681.968	431.385	97.8346	400.708	547.847	1250.16	617.787	925.755	888.226	1936.66	3247.1	96.3776	3374.77	6465.42	1214.87	2060.42	1237.39	1201.95	4433.13	486.494	391.174
12.77_454.6079m/z		454.608	1	12.7664	0.0887333	0	0.000955579	0.00308028	11.9019	DCM	Normal	100 - 7.48	1553.32	112.15	0	82.2987	43.3522	0	59.0259	0	510.012	0	327.819	578.779	0	85.0026	21.6074	156.196	167.201	56.8603	0	62.1771	107.163	407.204	126.585	314.522	251.71	863.663	1766.11	0	1889.97	4279.14	404.817	881.901	409.848	397.777	2504.72	59.6391	33.461
12.77_454.5272m/z		454.527	1	12.7664	0.169833	0	0.000389999	0.00154387	2.32412	DCM	Normal	100 - 9.1	7950.72	33.04	2230.73	3010.45	3993.18	2372.43	2740.03	2859.25	4792.46	1740.14	5473.14	5384.94	2182.74	3797.55	3466.26	4159.75	3668.75	2863.65	1494.36	2759.8	3225.16	5089.98	3723.46	4033.7	4292.88	5842.02	8519.62	1616.5	8538.94	14098	4937.5	6605.05	5178.3	5144.1	11175.6	3474.37	3612.92
12.77_246.6702m/z		246.67	1	12.7664	0.135983	0	0.000189012	0.000873133	2.02289	DCM	Normal	100 - 0.491	727.497	27.45	236.698	385.018	336.168	301.582	297.085	270.373	424.928	225.145	589.95	479.711	270.802	417.917	388.498	451.852	380.075	298.309	164.148	286.247	307.964	489.919	377.359	416.437	459.609	436.997	748.021	262.683	620.227	1101.38	502.562	617.218	543.993	509.163	1065.21	427.993	342.505
12.76_852.9415m/z		852.941	1	12.7607	0.0611167	0	0.000648934	0.0022861	4.82228	Normal	DCM	100 - 14.9 - 3.89	100.06	68.25	102.115	24.7991	203.536	0	107.774	161.6	224.711	148.209	78.3584	50.5226	13.9033	38.9343	115.428	151.082	41.3395	138.648	12.0113	6.929	54.1787	91.8944	30.1472	22.1362	9.44086	95.3193	3.83333	11.5984	0	0	0	11.1597	88.9004	20.7172	7.86947	37.6367	4.68818
12.77_945.4496m/z		945.45	1	12.7664	0.205117	0	0.0407938	0.0433981	3.1158	DCM	Normal	97.8 - 100	1228.47	53.64	846.217	393.006	397.33	663.197	246.24	308.735	250.912	118.332	205.092	439.939	719.212	240.63	363.022	175.64	613.747	327.116	830.845	450.599	942.957	359.546	290.822	568.981	242.416	240.671	800.383	435.226	3252.99	4456.23	468.104	291.392	262.206	334.957	993.851	360.015	592.505
12.76_784.3944m/z		784.394	1	12.7607	0.180133	0	0.0131183	0.0212876	2.92978	DM	DCM	100 - 50.9 - 56.9	715.029	149.17	2613.67	196.692	195.461	187.973	197.655	66.4623	124.065	40.8763	179.833	344.717	789.731	47.9979	69.552	41.1343	977.829	34.4375	698.18	424.932	914.995	16.4794	9.52571	644.553	35.3283	52.432	7.51924	0.239802	2742.7	3033.47	0	22.568	0	0	0.429268	0.0504649	20.9869
12.76_745.8999m/z		745.9	1	12.7607	0.0611167	0	7.69e-05	0.000432716	29.9399	DCM	Normal	100 - 6.33	45.1583	117.28	0	0	0	0	0	0	0	0	20.6354	3.49742	0	0	0	0	0	0	0	0	0	0	0	0	2.9715	18.8303	55.8311	0	32.7333	24.4889	6.9484	20.3196	3.20982	0	26.5265	0	0
12.76_1153.0189m/z		1153.02	1	12.7552	0.0756833	0	0.0369868	0.0409984	5.20617	Normal	DCM	73.8 - 100 - 38.7	100.71	124.91	148.414	0	524.146	0	52.9935	259.1	95.2972	148.83	32.1029	51.9794	36.712	4.1757	21.5135	78.6049	34.1191	123.367	96.741	0	57.5498	79.3063	152.771	0	12.2999	198.492	47.1418	0	0	0	0	49.5217	50.4641	21.0524	32.6184	0	0
12.76_1082.9976m/z		1083	1	12.7552	0.114083	0	0.0431627	0.044694	2.10366	Normal	DCM	100 - 78.7 - 34.4 - 72.6 - 11.7 - 14.8	966.779	53.73	1132.42	345.65	2466.68	218.223	879.059	1561.39	1076.31	930.112	947.366	1179.8	605.451	604.837	806.803	958.882	652.504	1102.98	463.122	175.87	870.825	741.807	1035	652.085	791.437	1788.77	870.949	120.894	4.33607	0	462.4	1054.92	873.027	590.43	188.593	435.04	187.807
12.76_810.8935m/z		810.894	1	12.7552	0.0863167	0	0.0178611	0.0261182	2.26184	Normal	DCM	100 - 29.3	304.693	45.35	489.215	260.261	686.076	167.985	346.455	359.812	378.796	170.682	328.97	387.961	170.52	225.366	236.536	248.77	213.151	204.532	90.727	50.4073	150.689	198.007	257.465	168.679	270.463	386.666	230.671	20.6428	0	0	175.12	305.897	218.697	132.74	55.3815	77.4989	26.2769
12.76_349.6321m/z		349.632	1	12.7552	0.06825	0	9.84e-06	8.25e-05	93.8981	Normal	DCM	100 - 37.1	66.4032	112.94	311.773	176.645	182.202	114.344	76.7715	76.3315	24.1394	28.4936	22.8373	0	0	30.6802	14.0189	4.21541	0	0	5.51027	5.6681	1.86678	0	1.28327	0	1.94664	6.36759	6.19055	0	0	0	0	0	0	0	0	4.70485	0
12.76_243.1834m/z		243.183	1	12.7552	0.0501333	0	0.0348843	0.0395519	9.82973	DCM	Normal	100 - 13.9	41.8039	140.7	2.02829	0.126093	0.393622	39.3586	1.28107	1.14645	0.168767	1.54485	1.31343	1.18295	16.4478	0	0.540892	0.0481108	1.8033	0.66068	123.136	24.8565	45.5268	0.698653	0.411287	21.2853	0.557213	7.52564	0.627454	0.0147679	168.78	62.2159	113.298	0.87381	0.37246	0.117809	4.11816	8.43237	1.02841
12.76_753.8831m/z		753.883	1	12.7607	0.0665167	0	0.0437284	0.044997	2.89901	DCM	Normal	100	94.4795	75.02	23.7886	69.5128	98.6479	0	32.0128	4.31531	88.7415	0	68.3786	76.6972	0	7.71418	10.148	20.1059	15.2797	6.10256	0	0	14.6691	33.56	6.15506	28.5488	33.957	73.2464	128.113	0	58.6458	58.4101	57.7943	114.132	46.6384	28.4727	167.746	12.1549	0
12.81_193.9823m/z		193.982	1	12.8059	0.0229333	0	2.67e-06	2.87e-05	3.10658	Normal	DCM	100	52.7606	27.88	91.0127	118.312	91.0601	75.215	60.1121	68.4554	48.9545	44.1679	37.3218	33.2957	31.5848	34.4215	28.524	44.0507	14.3722	23.3094	15.2876	30.5315	24.4747	28.5511	26.0105	19.7425	27.0739	12.8225	20.6378	20.0232	12.256	25.3975	17.1294	35.9533	14.4579	19.5971	5.19612	14.5859	19.3912
12.81_369.3299m/z		369.33	1	12.8059	0.0587	0	0.0121197	0.0201234	9.49282	DCM	Normal	100 - 9.14	56.1458	135.24	11.621	0	8.55853	6.1444	3.03182	0	0.374954	11.1276	0	0	0	0	38.897	13.7173	0	1.16007	8.23383	8.86317	1.32162	18.3297	0	10.6402	3.17036	5.44936	10.416	0	268.828	278.145	2.29176	0	4.04623	18.8231	38.34	22.3288	53.8924
12.81_949.5387m/z		949.539	1	12.8059	0.280533	0	9.59e-05	0.000518258	2.01163	DCM	Normal	100 - 53.4 - 18.4 - 4.67 - 0.721	63968.5	27.24	25989.9	30029.3	41716	18001.9	25445.2	27703.8	42054.2	19188.3	45119.9	45600.2	23775	31411.7	34587.1	36928.7	32792	28446.8	19444.3	26340.9	34418.3	48265.3	30596.3	35300.1	32069	53584.2	71328.3	18627.5	70347	99674.9	40857.7	51831.9	42569.7	52730.5	90058.5	30415.2	61122.5
12.96_816.8762m/z		816.876	1	12.957	0.0978	0	5.68e-05	0.000339074	11.2543	Normal	DCM	100	61.9503	105.96	273.449	253.703	135.795	13.1402	47.0127	23.4422	29.2576	43.36	46.0335	0	8.23089	28.3165	13.4726	37.0532	14.2816	24.6573	14.5131	13.9449	0	7.31109	27.6364	0	12.0943	11.1573	0	11.1335	0	0	16.5102	12.7236	29.0739	0	7.17175	10.9503	0
12.96_830.8989m/z		830.899	1	12.957	0.0764	0	0.00588908	0.0120747	3.08431	Normal	DCM	100 - 25.4 - 26.8	165.591	46.23	271.774	278.073	237.396	9.13167	254.57	202.029	143.494	189.682	165.704	136.255	79.9496	189.054	79.7159	197.517	116.21	98.9009	109.243	83.7196	67.0409	78.0963	130.157	90.161	154.554	73.0414	33.2105	46.9821	0	2.92813	125.915	90.1177	143.144	41.2715	52.7718	56.6551	5.83546
12.96_567.7798m/z		567.78	1	12.9627	0.0761667	0	5.82e-07	8.47e-06	2.54125	Normal	DCM	100 - 7.6	197.731	31.54	298.993	329.009	319.211	83.0231	178.912	207.434	177.023	212.214	269.022	150.732	154.817	187.322	149.558	173.57	165.969	106.89	149.695	146.955	141.013	188.363	130.299	114.049	129.199	88.0401	120.36	146.441	78.6357	41.0775	109.811	113.407	121.665	94.2816	91.5604	82.5562	33.295
12.96_975.5439m/z		975.544	1	12.9627	0.405667	0	0.00102664	0.00324716	2.14458	DCM	Normal	100 - 58.8 - 23.5	12262.6	32.07	7863.52	4709.25	6890.96	1846.13	3952.79	6069.91	6264.36	4863.26	5452.38	7444.38	4754.73	3995.59	9821.48	5375.77	6005.32	6177.28	4145.12	6269.8	5968.98	6682.65	3188.48	5623.33	5375.54	8643.12	9782.35	5800.44	18553.9	28045.8	7027.02	11308.9	6773.95	6682.94	12654.6	5741.94	9598.35
12.96_1090.0000m/z		1090	1	12.9627	0.0764	0	0.0218186	0.0295849	2.64202	Normal	DCM	100 - 24.7 - 24.9 - 2.92	113.236	42.95	134.346	209.186	170.56	4.90099	114.218	136.577	133.939	128.674	135.784	96.9041	92.4893	111.613	55.3777	136.863	103.349	46.9898	73.7533	71.0707	45.3025	112.157	117.169	77.3308	62.664	117.793	14.6539	60.9358	0	0	72.4063	25.8945	73.202	46.9962	49.2925	45.5862	0
12.96_1161.4591m/z		1161.46	1	12.9627	0.0601	0	0.0139102	0.0221268	2.35999	Normal	DCM	67.6 - 100 - 30.9	448.456	52.03	746.985	538.87	778.657	14.3548	647.18	750.035	333.017	504.336	710.803	418.756	377.191	358.379	148.101	177.89	375.565	295.181	243.303	268.067	233.642	403.774	145.793	108.522	149.072	290.361	92.3253	31.281	133.564	290.499	170.166	210.253	126.13	106.584	54.4488	40.0496	174.687
12.97_573.7557m/z		573.756	1	12.968	0.138	0	8.07e-07	1.11e-05	86.4009	Normal	DCM	100 - 36.1	140.919	90.43	512.889	563.125	361.778	303.568	136.04	111.638	66.3518	29.225	73.3721	29.5103	14.8716	34.1173	4.76446	0	13.4617	0	4.50943	7.75029	2.31183	10.2992	16.1887	9.06824	4.72508	5.6813	0	3.95647	0	0	3.90098	4.99842	0	6.54503	0	0	0
12.97_863.2584m/z		863.258	1	12.9734	0.1841	0	0.0175946	0.025866	2.21919	Normal	DCM	100 - 27	1312.85	26.89	399.437	1089.29	991.483	1642.68	1392.16	1288.67	1230.85	1368.02	1793.74	1271.61	1100.74	1678.82	1829.87	1459.37	1382.35	1086.5	938.811	1126.7	887.588	1364.21	1133.54	949.64	1321.74	974.354	792.275	1232.49	0	0	627.077	1030.27	976.908	649.673	424.729	1271.14	1209.99
12.98_324.6264m/z		324.626	1	12.9788	0.08635	0	2.55e-09	8.73e-08	45.0849	Normal	DCM	100 - 8.86	93.4454	63.97	362.795	299.129	244.833	57.0354	127.8	118.139	80.0722	53.5951	72.9655	19.34	24.8155	6.8073	8.25736	6.31695	4.62035	8.603	6.44061	13.7016	5.69641	10.8062	14.7772	21.1931	16.0876	2.45135	7.71311	21.0538	0	8.17914	0	0	5.50955	0	0	0	0
12.98_515.2452m/z		515.245	1	12.9788	0.107667	0	5.22e-07	7.8e-06	52.6235	DCM	Normal	100 - 21.4	411.787	71.29	26.7407	3.77563	12.5969	6.79848	3.8912	4.89645	4.20587	5.52608	4.90141	7.85747	4.0041	9.11506	7.71914	6.86745	8.62718	7.6791	1457	7.49592	21.9105	10.1573	7.39147	10.2852	11.7313	11.2427	23.7779	16.985	60.5261	99.7312	1457.14	291.119	12.0824	24.7932	45.0179	1329.84	41.2531
12.98_564.7765m/z		564.776	1	12.9842	0.08105	0	8.36e-05	0.000463962	3.44254	Normal	DCM	100 - 30.5	127.174	31.74	312.23	213.898	236.641	43.3018	166.053	159.84	128.159	80.9519	132.821	84.3541	80.3742	69.5555	88.6426	89.0578	109.368	39.5404	36.3479	61.5202	53.8036	84.394	45.8969	44.7346	38.9046	78.0661	53.2111	57.7952	41.4064	28.9839	45.6417	33.5808	30.1881	22.1514	19.9609	33.1979	16.4787
12.98_663.2270m/z		663.227	1	12.9842	0.3079	0	2.4e-05	0.0001694	2.07407	Normal	DCM	100 - 34.9 - 12.4	2728.31	28.11	2863.4	3807.89	3324.08	3695.88	3076.71	3135.45	2515.51	2884.57	3589.4	2136.25	2082.17	2909.46	1834.56	2905.17	1853.83	1038.63	1398.76	1357.62	1037.42	1921.3	2237.14	1440.17	2001.46	1713.34	1248.34	1898.82	472.097	525.804	1817.41	1893.78	2098.21	1010.07	1380.92	1455.96	983.837
12.99_480.5453m/z		480.545	1	12.9895	0.113483	0	0.000445459	0.00171033	154.012	DCM	Normal	100	244.257	153.02	0	0	0	0	0	0	0	0	0	19.8091	0	0	5.56634	0	0	0	0	0	0	0	0	0	9.36707	59.0205	120.703	0	192.799	930.269	13.9755	178.507	0	0	38.4953	0	24.2808
12.99_585.2235m/z		585.224	1	12.9895	0.0209833	0	0.0079319	0.0149131	14.8687	Normal	DCM	100	43.381	130.15	140.236	174.436	55.7948	0	86.5573	74.8032	39.9721	0	98.7804	0	0	10.4917	13.0242	0	0	0	8.36351	16.6556	0	0	0	0	0	0	0	39.4516	0	0	0	10.7687	0	0	0	0	0
12.99_1179.0877m/z		1179.09	1	12.9895	0.0588	0	0.00722409	0.0139905	3.13672	DCM	Normal	100	19.1505	114.68	0	0	0	0	0	0	0	0	0	0	0	0	65.9024	0	0	31.7818	0	27.2267	14.2308	0	0	0	0	90.8131	9.92928	0	21.1331	28.8316	5.80471	7.50534	28.1004	40.8049	12.9848	20.3521	31.9814
12.99_653.1974m/z		653.197	1	12.9947	0.0749833	0	0.000704505	0.00243604	9.44182	Normal	DCM	100	105.738	79.98	169.857	341.346	151.303	144.173	128.383	137.299	70.3514	84.526	143.505	29.8066	36.8517	109.948	7.62973	120.127	16.6937	0	12.3779	11.801	12.9922	45.3703	73.3967	19.9507	63.9949	0	30.9058	28.0179	0	0	10.1244	31.6073	27.5864	5.8023	9.70474	15.6691	0
13.02_382.1006m/z		382.101	1	13.0156	0.137017	0	0.00377417	0.00872419	2.28245	Normal	DCM	100 - 15.4	226.796	113.16	130.284	306.132	181.976	1148.51	63.4474	172.406	196.513	266.559	190.993	28.213	95.4868	91.7191	157.775	139.57	226.649	232.508	24.3123	110.137	39.7129	13.5842	54.5359	44.8415	636.5	59.1979	482.583	401.25	0	0	299.26	276.58	68.6958	91.0475	22.1032	117.603	0
13.06_843.9112m/z		843.911	1	13.059	0.1004	0	0.00216662	0.00574118	9.39439	Normal	DCM	100	47.7354	151.75	275.468	38.8371	161.062	0	69.7828	57.9442	40.1939	13.109	0	22.9219	14.1137	9.02233	11.5375	10.7143	20.1752	18.8849	6.56574	9.0473	4.70285	20.65	0	6.88821	0	105.415	2.31076	0	6.85973	0	6.91337	0	5.18477	0	31.6935	6.1152	9.49592
13.06_525.1907m/z		525.191	1	13.059	0.07405	0	0.0293453	0.0355264	9.72412	Normal	DCM	100	118.27	132.49	603.792	0	169.119	0	227.051	216.53	133.957	84.7441	0	105.015	112.139	0	12.7561	0	0	227.222	36.7465	132.232	0	18.9264	0	21.4254	0	1095.72	0	0	0	0	0	0	0	0	84.6138	70.6729	0
13.05_858.9051m/z		858.905	1	13.0536	0.100483	0	0.00176156	0.00493062	6.67079	Normal	DCM	100	108.76	99.85	408.014	116.209	265.152	0	88.0452	97.7032	247.805	101.691	105.882	61.9321	39.3763	54.7314	40.0332	64.9255	13.478	35.1887	29.8962	50.5863	28.2592	67.9961	3.54742	46.0957	0	171.01	13.6117	0	7.64156	0	21.7621	10.5824	45.9405	0	23.0167	53.5657	0
13.05_844.9166m/z		844.917	1	13.0536	0.121033	0	0.0269881	0.0338417	4.03448	Normal	DCM	100 - 51.6 - 19.2 - 4.19	428.114	75.38	1277.28	337.275	938.342	0	499.151	468.783	798.411	406.688	361.285	372.953	226.633	197.832	243.414	250.198	190.105	281.465	169.934	260.167	110.887	294.472	26.0794	203.387	6.36248	853.255	66.4312	38.9367	57.6838	38.4503	79.1002	65.1545	329.117	36.174	188.078	245.629	63.511
13.05_831.9132m/z		831.913	1	13.0536	0.116167	0	0.0284448	0.0349203	4.37666	Normal	DCM	100 - 35.9	260.051	79.91	822.684	159.59	592.545	0	352.714	305.52	440.202	286.845	217.946	182.045	123.7	152.495	181.258	134.984	73.5208	134.77	98.2165	164.386	81.9232	124.45	0	91.913	11.6725	440.279	27.7796	7.46943	82.5846	9.2068	34.7145	55.5116	190.599	69.5061	78.5621	92.9106	44.0773
13.05_809.9331m/z		809.933	1	13.0536	0.156483	0	0.0458368	0.0462312	2.01861	Normal	DCM	100 - 49.1 - 22.6 - 10.7	2125.23	54.15	8076.18	2024.83	3523.49	135.917	2608.83	2234.06	2157.69	1826.36	1674.86	1788.34	1637.46	1097.86	1631.09	1118.25	1025.21	1443.25	1348.7	1547.15	732.743	1295.77	483.728	1165.28	481.781	3914.71	838.351	567.661	848.597	586.803	907.925	1159.68	1705.76	1039.97	2041.92	1577.63	1529.69
12.96_300.6838m/z		300.684	1	12.957	0.155367	0	0.000174173	0.000820086	6.52207	Normal	DCM	99.4 - 100 - 11.2	246.467	72.4	529.273	372.119	646.927	200.97	394.801	421.96	116.888	283.636	190.325	166.542	169.228	131.628	28.2053	101.19	44.5553	145.229	97.5999	31.749	24.1593	193.245	137.521	31.9908	18.3987	64.316	168.978	34.5557	0	0	55.0823	74.2523	86.8133	83.4808	35.8632	18.9474	42.6512
13.05_689.2332m/z		689.233	1	13.0536	0.209117	0	3.82e-05	0.000248649	2.00493	Normal	DCM	100 - 30 - 0.355	2400.49	27.08	3330.16	3210.99	3272.91	1965.86	2908.22	2766.4	2174.98	2649.86	3042.18	2302.24	1932.54	2294.45	1642.67	2130.94	1515.49	1267.91	1299.46	1312.33	950.805	1978.01	1614.5	1231.48	1166.2	1699.45	1295.8	1478.89	452.449	529.59	1395.75	1592.29	1733.59	1397.66	1683.43	1572.91	1144.47
13.05_273.2154m/z		273.215	1	13.0481	0.0899167	0	4.85e-14	3.92e-12	17.8396	DCM	Normal	100	225.42	23.84	13.2996	0	11.8281	17.2696	20.5604	6.68098	15.1252	0	8.78537	9.84796	48.0442	0	13.824	7.75262	25.6816	3.47551	316.782	151.996	164.252	191.13	221.941	159.129	185.275	218.434	160.222	218.75	194.792	265.067	288.89	190.633	201.742	293.082	214.251	217.05	167.246
13.04_646.2544m/z		646.254	1	13.0371	0.136717	0	0.00291975	0.00721337	2.24024	Normal	DCM	100 - 7.65 - 0.393	358.581	36.63	378.571	496.476	530.123	315.738	483.787	488.527	350.022	453.455	445.431	289.534	347.91	405.037	188.216	335.159	155.719	73.5848	394.746	175.324	82.1519	432.747	450.181	286.938	167.436	286.803	266.999	234.827	21.3583	144.319	145.398	239.723	163.581	241.957	87.8052	150.139	54.1641
13.03_172.2187m/z		172.219	1	13.0317	0.0215667	0	0.0195982	0.0276766	2.28325	DCM	Normal	100	17.7108	61.09	0	0	7.50615	11.0402	6.32363	7.0249	3.77475	8.54968	14.1142	11.7136	12.8579	14.9458	12.1287	9.93266	4.19717	0	9.3095	14.1486	15.5	26.0116	34.0653	11.5708	17.0415	3.58953	20.9727	21.4221	3.8838	5.47446	21.6589	30.62	25.1379	15.4691	12.2329	9.07861	22.838
13.03_496.2670m/z		496.267	1	13.0263	0.0266833	0	0.00172011	0.00484387	2.9407	DCM	Normal	100 - 7.41	440.782	41.58	67.4115	71.7111	140.843	0	183.162	153.027	41.3485	180.273	230.009	179.953	163.139	265.872	125.293	238.771	97.4605	259.967	291.115	349.757	398.911	378.248	359.351	140.249	177.443	398.303	262.626	397.54	397.084	838.583	404.002	488.643	361.001	532.148	477.094	345.257	447.97
13.03_207.1893m/z		207.189	1	13.0263	0.0160833	0	1.36e-08	3.76e-07	2.74672	DCM	Normal	100 - 27.8	48.0474	29.02	5.10138	13.1856	14.6859	27.9946	14.1084	8.97613	20.5111	14.2188	26.7426	22.2454	21.5124	19.2618	13.9102	31.0226	15.5676	10.8373	59.9166	41.6912	17.3788	33.2292	65.1806	25.5242	42.1693	16.9282	41.7398	41.5885	36.3688	74.5504	42.505	66.5708	37.4619	66.8583	41.2718	40.3676	32.8309
13.02_727.3019m/z		727.302	1	13.0156	0.332367	0	0.0134526	0.0216226	237.741	DCM	Normal	100 - 47.4 - 19.9	8893.31	233.42	364.482	0	0.421565	0	0	0	8.70164	0	0	3.61072	11.4857	0	0	0	209.819	0	178.162	10813.4	341.32	0	0	67.7654	0	0	0	0	1525.63	3173.21	5.10978	0	0	0	429.715	85925	13467.6
13.05_287.6845m/z		287.684	1	13.0536	0.155583	0	6.69e-05	0.000385587	30.1527	Normal	DCM	100	56.8995	121.79	329.101	162.594	171.733	20.0566	68.8059	50.2243	25.951	28.0742	0	14.2802	18.8648	3.36935	10.5869	0	0	6.75061	5.04525	2.28662	3.04866	0	4.27337	0	3.30506	7.88598	0	0	0	0	0	3.29552	4.45077	0	0	4.43785	3.13702
12.95_826.8906m/z		826.891	1	12.9516	0.14325	0	4.67e-05	0.000293489	2.61896	Normal	DCM	100 - 2.6	329.897	31.3	376.091	568.334	437.406	310.233	333.107	424.566	339.42	294.973	417.26	250.586	220.241	346.837	276.318	333.875	200.214	148.888	194.341	160.455	83.0675	148.72	266.537	162.421	313.038	218.126	175.277	243.838	35.2135	23.4705	205.804	161.832	206.172	114.329	140.517	130.162	32.4817
12.95_812.4251m/z		812.425	1	12.9516	0.0761	0	0.000127912	0.000645435	10.8313	DCM	Normal	100	317.549	106.38	327.304	4.71615	1.36022	23.6139	0	8.2631	10.767	12.3306	10.1869	11.2973	18.3449	2.0658	15.0614	2.21422	9.86232	11.6932	46.5963	14.5228	17.6729	16.7118	0.0286736	1.05497	57.088	0.946184	23.189	18.7567	745.469	892.261	302.831	100.755	48.7408	17.6682	100.987	123.336	85.1521
12.95_1054.0122m/z		1054.01	1	12.9459	0.142867	0	0.00105557	0.00332102	2.31826	Normal	DCM	100 - 51.8	711.341	36.04	1054.48	1176.53	1137.4	493.925	925.597	883.159	612.601	719.07	759.946	588.595	579.562	658.397	413.667	570.186	364.656	443.702	337.665	328.013	318.618	649.564	573.311	343.258	404.323	462.709	448.337	391.163	37.0968	24.8362	387.514	337.856	495.964	405.093	373.553	310.945	354.484
12.86_104.6056m/z		104.606	1	12.8571	0.06375	0	0.000598409	0.00214941	4.58464	DCM	Normal	100	125.079	101.61	59.1372	0	0	0	0	0	38.841	41.8114	0	0	0	0	175.75	0	0	120.976	26.0349	34.5485	156.289	22.118	0	0	0	227.017	31.0252	23.3376	438.679	336.157	33.3222	119.73	66.7038	15.7051	194.032	23.2253	95.5901
12.85_58.6074m/z		58.6074	1	12.8525	0.0632	0	0.00864135	0.0158864	5.03216	DCM	Normal	100	138.081	60.23	22.6779	0	66.9748	0	19.5992	15.7678	19.6553	16.2384	0	0	0	20.2113	65.2523	63.3089	75.2622	54.0883	38.3488	0	89.9006	54.5535	0	71.3244	19.5242	238.034	53.8602	30.9153	425.634	157.006	54.1271	25.154	109.684	89.5307	178.34	237.226	244.648
12.83_771.2047m/z		771.205	1	12.8337	0.151417	0	0.00098109	0.00314072	7.4597	Normal	DCM	100 - 20.6	604.409	57.72	1820.14	1840.1	1160.45	246.546	852.151	707.616	543.763	384.454	472.592	256.705	227.534	322.217	115.832	334.977	278.434	107.025	179.637	239.959	157.851	335.851	228.225	174.574	211.182	267.846	93.0563	237.034	0	0	95.5806	146.897	138.276	72.3634	94.3209	92.9189	56.3675
12.83_770.7034m/z		770.703	1	12.8337	0.134283	0	0.000301124	0.00125706	6.2439	Normal	DCM	100 - 11 - 3.45	561.648	58.02	1693.11	1563.54	878.695	238.609	717.673	650.545	545.787	384.67	486.513	275.606	239.467	303.915	136.317	348.039	350.224	173.653	214.376	255.457	173.065	340.988	194.109	181.656	259.165	202.53	82.1554	164.132	8.52292	0	151.364	239.787	206.847	72.9263	23.4624	94.9001	13.3366
12.83_366.6963m/z		366.696	1	12.8284	0.0465167	0	0.000559726	0.00204723	7.21695	Normal	DCM	100	44.7416	78.48	89.3445	117.83	111.373	87.4369	32.1075	47.1798	39.5142	33.0739	51.3944	24.9123	30.388	21.3953	7.6687	14.3694	0	7.87788	18.4635	10.9741	4.26141	35.9857	28.235	10.2575	13.7642	7.82701	17.982	17.1241	0	0	10.8742	5.67847	0	8.3461	5.74068	4.96479	5.06396
12.82_697.0301m/z		697.03	1	12.8175	0.05335	0	0.000194295	0.000889705	Infinity	Normal	DCM	100	33.6021	179.1	123.328	201.49	42.7738	118.313	21.8431	9.88599	3.64445	12.2476	4.10785	0	0	0	0	0	0	0	0	0	0	0	0	0	0	0	6.89575	0	0	0	0	0	0	0	0	0	0
12.86_496.3565m/z		496.357	1	12.8571	0.0233833	0	0.0321487	0.0376462	9.33378	Normal	DCM	100	328.457	156.31	798.496	1754.75	474.722	1228.59	358.295	197.486	0	0	30.6958	26.9273	26.346	0	0	202.826	25.9338	130.242	180.939	965.267	284.745	218.4	0	0	0	0	0	0	165.149	55.2067	0	0	30.8088	0	0	0	0
12.82_358.0686m/z		358.069	1	12.8175	0.0750167	0	1.06e-06	1.38e-05	29.7287	Normal	DCM	100	87.9133	94.26	310.124	268.532	203.167	199.329	97.6523	85.526	32.1208	36.298	58.3421	16.4671	29.278	30.1174	8.16218	28.5371	2.96041	0	13.0725	3.65056	0	7.76421	4.80162	3.77034	12.269	0	6.39084	11.2089	0	0	8.59657	0	3.96285	12.0738	6.76515	4.24989	0
12.81_1013.8736m/z		1013.87	1	12.8116	0.0691833	0	0.00566797	0.0117722	2.00567	Normal	DCM	100 - 0.348	970.592	43.82	446.087	1153.98	353.17	2062.73	990.77	921.21	718.516	1078.03	1384.25	840.209	950.644	1366.03	774.209	1219.38	837.231	433.026	353.357	441.687	313.452	819.745	946.555	408.111	796.055	260.894	607.745	1126.17	70.7571	114.332	627.979	572.164	489.06	550.786	600.589	590.052	456.857
12.81_203.1591m/z		203.159	1	12.8116	0.0704	0	2.6e-05	0.000180458	2.01662	DCM	Normal	100 - 4.2	224.259	28.1	60.6806	127.597	49.6234	283.419	114.597	80.4765	73.6449	105.527	120.287	87.1407	156.954	84.4195	138.406	121.267	82.1549	93.0892	179.064	120.138	119.918	173.925	198.769	95.306	147.382	73.2813	137.203	209.922	135.44	143.079	198.529	127.612	139.572	187.497	241.02	220.215	517.531
12.81_162.1524m/z		162.152	1	12.8116	0.0564333	0	0.0350129	0.0396598	6.47631	DCM	Normal	100	9.27219	102.64	0	0	0	7.31297	0	0	0	5.38045	0	0	7.63395	0	2.57998	0	0	0	3.30612	13.0707	4.67326	12.144	0	2.18822	3.68663	2.42764	0	2.8838	7.08644	0	12.4555	0	6.03503	4.30663	6.26503	0	66.1498
12.81_990.0257m/z		990.026	1	12.8059	0.0750167	0	0.00130435	0.0039159	2.59165	DCM	Normal	100	277.556	52.3	64.1439	81.9951	92.3421	56.3483	22.1077	99.8916	193.53	39.0126	194.042	187.205	64.1232	116.283	118.865	172.85	137.308	73.4882	23.2675	56.3742	122.354	203.949	123.265	125.82	150.14	192.297	356.16	16.491	286.924	467.479	213.704	246.105	166.35	165.01	341.809	99.6579	257.516
12.81_982.0423m/z		982.042	1	12.8059	0.144317	0	8.72e-05	0.000478151	3.77091	DCM	Normal	100 - 26.8 - 0.315	317.729	67.44	29.422	62.9208	26.6058	25.1322	20.1127	30.7618	141.416	21.8655	171.201	185.974	106.226	117.77	99.2089	114.341	136.48	58.6874	52.1433	78.815	57.4063	155.512	62.2394	118.594	139.422	111.834	589.211	115.065	316.564	479.1	151.674	224.428	121.983	183.272	1001.9	71.6449	190.85
12.81_981.5288m/z		981.529	1	12.8059	0.0852	0	0.000172255	0.000813665	2.47816	DCM	Normal	96.5 - 100	633.995	30.96	259	185.044	245.139	141.987	227.144	124.328	346.695	163.294	311.811	375.957	205.159	253.076	320.044	342.274	351.399	240.971	356.47	241.788	313.467	350.398	252.245	332.869	318.832	288.033	546.346	168.53	842.414	1361.68	372.808	359.293	332.022	379.424	740.507	293.537	441.094
12.82_311.0633m/z		311.063	1	12.8175	0.0338833	0	8.29e-06	7.19e-05	11.605	Normal	DCM	100 - 73.2	45.6142	100.17	144.46	176.324	84.6333	75.1815	47.238	47.9279	22.0848	26.2909	31.298	3.77304	15.6084	26.3023	4.35766	4.61526	14.5559	5.17564	11.1704	11.1173	0	4.78181	16.3499	15.6732	7.12926	0	13.0603	0	0	0	0	0	0	0	14.8259	5.63073	0
12.74_291.1764m/z		291.176	1	12.7442	0.112033	0	0.000729367	0.00250136	3.04835	Normal	DCM	100 - 1.42	421.941	49.97	883.875	562.182	939.342	399.514	434.902	497.733	338.59	380.071	287.969	320.697	206.438	285.592	295.06	336.952	282.286	299.851	218.163	98.4747	246.132	317.01	339.783	153.916	216.411	373.081	245.949	97.5547	3.66477	8.36586	155.06	218.369	282.118	165.184	111.853	123.583	54.6467
12.86_497.7048m/z		497.705	1	12.8571	0.106783	0	6.82e-09	2.11e-07	3.53689	Normal	DCM	100	13556.9	25.77	12629	15004.2	13532.3	3859.39	13966.4	15542.6	16210.6	12884	18056.7	12084.8	11467.7	14983.9	17912.1	15862.3	13956.7	8957.07	7942.06	9102.81	7782.01	11565.5	7404.11	10135.8	7209.39	10191.3	5799.7	3844.42	4871.08	4741.57	3816.62	5316.96	3232.19	5231.7	9022.83	3245.32	8416.16
12.90_366.6942m/z		366.694	1	12.9021	0.0600167	0	4.96e-05	0.000307073	6.3044	Normal	DCM	100	61.151	63.29	188.224	134.456	145.948	21.4745	77.9106	56.3278	78.8815	63.7767	41.2243	33.2372	35.6941	19.0655	29.4319	23.596	9.34699	19.8222	17.0648	30.7088	32.8097	11.9169	12.4227	13.1488	13.4907	39.7458	27.2142	13.4859	0	8.39828	7.04642	18.2108	22.4499	11.6042	10.9431	0	5.79633
12.95_817.8886m/z		817.889	1	12.9459	0.08195	0	1.04e-05	8.65e-05	9.58302	Normal	DCM	100 - 87	149.852	78.2	329.174	354.614	390.087	8.04086	231.287	151.84	100.282	153.712	158.143	91.102	90.6398	109.82	44.3501	62.9325	90.8812	30.7276	39.4143	54.9414	7.40158	41.4011	30.6042	31.5632	3.36869	35.5147	8.69351	24.4509	0	0	34.6283	13.4222	33.3181	0	11.599	24.2733	0
12.95_792.9009m/z		792.901	1	12.9459	0.137617	0	1.86e-05	0.00013866	2.24224	Normal	DCM	100 - 11.6	768.708	27.22	874.695	1250.72	1003.83	914.334	825.022	868.508	625.912	739.305	873.454	585.266	628.047	823.895	517.491	802.402	545.278	421.168	362.151	397.902	335.818	566.26	568.795	401.717	486.517	419.231	378.316	538.286	92.2339	90.0495	452.634	428.729	453.372	291.768	314.06	352.654	328.451
12.95_531.9550m/z		531.955	1	12.9459	0.0661	0	0.00142919	0.00420636	Infinity	Normal	DCM	100 - 18.4	51.481	196.38	346.866	208.124	172.337	0	26.2088	25.9993	26.8106	0	17.3503	0	0	0	0	0	0	0	0	0	0	0	0	0	0	5.86235	0	0	0	0	0	0	0	0	0	0	0
12.94_1179.6021m/z		1179.6	1	12.9403	0.129083	0	0.000250518	0.00109192	3.38425	DCM	Normal	100 - 45.8 - 25.8	648.578	63.28	289.19	138.014	88.8674	191.54	119.199	35.284	71.5049	117.049	56.5593	191.324	271.236	132.859	496.801	168.117	500.59	198.204	224.503	282.039	568.17	122.097	156.396	246.078	190.125	156.293	947.47	1061.15	796.303	1486.2	242.204	438.301	80.1545	321.576	1376.67	622.484	560.101
12.93_1064.0131m/z		1064.01	1	12.9346	0.103133	0	0.00543875	0.0114119	2.0142	Normal	DCM	100 - 31.3 - 28.6	414.098	30.42	516.338	588.029	543.139	107.742	440.364	572.836	413.409	504.561	515.07	393.833	355.363	348.632	343.377	383.417	266.365	333.091	367.812	290.779	216.347	496.769	348.273	205.109	377.681	430.502	428.563	340.718	46.2897	34.0143	340.093	306.472	295.563	341.367	281.906	242.637	183.574
12.93_991.7268m/z		991.727	1	12.9346	0.0280667	0	0.0270691	0.0338749	3.8213	Normal	DCM	100	45.9634	86.65	88.0136	23.9503	23.2573	0	134.263	69.3106	116.435	21.108	52.6041	21.1849	46.0318	0	40.5295	0	44.2419	54.4844	64.9278	55.5946	19.0395	46.2425	0	35.5623	0	86.4441	0	24.3192	0	0	23.3253	0	19.191	0	67.0091	21.334	27.7885
12.90_783.2848m/z		783.285	1	12.8969	0.0847167	0	0.0221735	0.0298864	2.14637	DM	DCM	100	189.992	42.55	30.4208	216.69	94.8884	262.889	188.676	168.251	105.858	235.158	267.09	114.658	198.219	206.104	261.183	225.647	263.513	61.0574	255.708	204.35	190.535	246.701	232.992	229.915	312.396	122.44	205.358	279.51	0	0	94.9085	149.815	109.714	67.2541	44.1175	279.377	150.956
12.93_783.9209m/z		783.921	1	12.929	0.216967	0	3.6e-06	3.6e-05	2.18847	Normal	DCM	100 - 47.7 - 25.5 - 6.93	3036.3	30.23	6033.71	5670.32	4859.16	1326.36	3831.91	3403.69	3147.01	2639.17	2642.97	2540.85	2258.52	2504.59	2129	1655.94	2022.28	1915.25	1399.27	2130.54	1497.82	1769.73	1417.06	1600.2	1065.74	1836.09	1137.87	1344.08	833.843	669.594	1214.01	1368.49	1566.02	1385.39	1792.18	1751.77	2017.41
12.93_311.0626m/z		311.063	1	12.929	0.139733	0	6.42e-05	0.000373548	8.82005	Normal	DCM	100 - 77.4	136.622	77.34	548.429	428.449	368.414	159.772	117.396	109.951	94.6002	64.4091	84.3926	26.3798	36.5422	36.6315	29.0999	16.573	48.8469	16.0647	6.45712	28.9469	13.1886	22.231	8.10682	46.0986	17.5284	12.3817	22.7161	17.07	0	0	12.7018	38.365	11.14	25.9665	20.7899	36.8918	12.4064
12.92_518.6485m/z		518.648	1	12.9235	0.03245	0	1.87e-05	0.00013866	15.9883	Normal	DCM	100	48.0465	107.2	0	0	11.42	0	27.5785	46.6292	25.8254	77.594	114.443	57.0567	25.167	55.6346	11.4285	190.911	97.8562	27.2007	0	0	0	0	0	8.14581	12.031	0	12.3473	53.7704	0	0	11.5969	0	0	0	0	0	0
12.92_358.0670m/z		358.067	1	12.9181	0.102517	0	1.66e-05	0.000126092	20.3587	Normal	DCM	100	140.251	69.89	466.467	410.127	315.532	110.458	193.028	210.276	99.257	99.3431	86.5226	52.8052	68.3123	41.1908	42.0419	48.6623	0	0	41.9129	6.84264	10.0744	17.4755	16.5075	7.06486	21.2746	18.8496	28.7412	26.5384	6.53148	0	36.6882	0	28.7846	0	9.79319	5.07573	0
12.92_284.0420m/z		284.042	1	12.9181	0.1446	0	1.04e-06	1.36e-05	2.31705	Normal	DCM	100 - 1.41	541.153	25.61	1160.65	1081.66	917.985	421.969	615.539	614.549	500.494	461.651	516.327	358.204	359.443	354.899	347.012	360.481	292.994	294.583	291.292	314.96	289.46	358.627	243.366	247.371	236.637	311.766	311.931	302.936	123.878	159.356	228.798	260.384	286.099	239.111	339.669	259.187	352.501
12.91_696.6964m/z		696.696	1	12.9127	0.04185	0	0.000443126	0.00170413	Infinity	Normal	DCM	100 - 7.68	35.1456	212.06	181.731	258.283	45.1724	27.8696	15.5301	8.86042	0	7.38114	0	0	0	9.65951	7.84151	0	0	0	0	8.66038	7.81446	0	0	0	0	0	0	0	0	0	0	0	0	0	0	0	0
12.91_367.1924m/z		367.192	1	12.9127	0.0272333	0	7.42e-07	1.04e-05	12.4332	Normal	DCM	100 - 3.72	41.6429	101.05	112.665	88.839	39.5565	151.704	33.5817	18.7638	13.7505	30.3248	18.1569	19.9061	6.37247	25.9503	25.2568	0	64.8164	16.6421	0	5.95623	0.595869	0	7.63068	6.32089	0	4.12279	2.84825	16.9319	0.040641	0	5.13126	17.9745	0	0	0.897007	4.02126	0
12.93_697.0320m/z		697.032	1	12.929	0.09995	0	3.18e-10	1.39e-08	Infinity	Normal	DCM	100	77.5261	165.43	343.585	421.402	179.724	91.0009	58.1074	33.1454	18.6	32.0395	21.8388	0	5.34351	9.75139	0	9.39627	5.9378	10.5472	0	0	0	0	0	7.32285	0	0	0	0	0	0	0	0	0	0	0	0	0
12.74_1164.0087m/z		1164.01	1	12.7388	0.04795	0	0.0430429	0.0446571	4.48805	Normal	DCM	100 - 16.5	35.5523	150.89	74.7095	0	200.33	0	29.5368	115.643	3.91838	22.0218	0	28.7288	16.2006	0	11.9144	26.6593	9.10142	30.0728	17.2626	0	23.4995	10.8786	50.9827	0	7.33104	134.384	0.0967837	0	0	0	0	0	0	22.4643	0	0	0
12.74_1144.4786m/z		1144.48	1	12.7388	0.134967	0	0.00174213	0.00489493	2.37419	Normal	DCM	100 - 68.1 - 38	10657.5	51.26	21208.4	9985.51	28906.7	8193.02	11451.5	16221.4	8337.63	10712.3	7347.03	8294.17	6786.61	5632.38	7627.73	7390.87	4854.34	7570.15	7828.09	3916.02	7491.66	8117.01	10750.3	5066.88	6295.15	10322.9	7239.76	5674.78	677.675	770.035	4511.65	6558.4	6449.65	6470.76	3374.31	4398.26	6660.81
12.74_1140.0119m/z		1140.01	1	12.7388	0.0863167	0	0.019448	0.0275506	3.11415	Normal	DCM	100 - 83.8 - 9.81	321.252	78.86	492.307	19.1272	951.729	34.3472	393.2	760.582	336.505	448.423	129.461	330.815	227.652	94.9853	222.047	276.67	125.302	296.881	159.147	0	223.486	169.179	503.649	111.418	206.026	456.74	145.461	10.689	0	0	56.2222	229.043	226.309	192.405	109.552	43.6968	37.6756
12.35_1128.0027m/z		1128	1	12.3505	0.04315	0	0.00405518	0.00919029	2.9168	Normal	DCM	100	12.8593	69.73	0	30.4742	18.5921	0	7.10361	23.125	5.98275	11.7153	17.4667	21.6513	18.6349	8.69757	0	14.9837	10.1462	17.175	6.53808	8.12968	13.096	6.38352	24.3957	0	14.1171	11.5709	41.6618	0	0	0	0	0	2.64836	10.9015	0	10.3292	0
12.36_313.6811m/z		313.681	1	12.3559	0.184283	0	0.0302794	0.0362779	2.03052	Normal	DCM	100 - 38.9 - 0.554 - 0.308	913.013	45.22	627.975	2000.96	1430.93	1240.17	1172.86	1203.35	790.535	718.612	955.398	692.419	711.283	940.019	460.972	418.615	588.494	655.621	390.793	340.272	279.851	632.165	763.812	355.316	489.937	631.508	1042.25	630.745	3.88817	0	517.795	414.358	546.54	659.734	494.078	755.911	439.988
12.36_314.1786m/z		314.179	1	12.3559	0.06025	0	0.00646673	0.0129749	2.82053	Normal	DCM	100 - 78.8	165.511	55.65	137.518	481.032	272.695	405.991	261.839	246.127	112.74	133.429	152.357	40.2675	67.0823	188.628	30.3824	51.2814	21.9235	44.8858	56.5853	82.6549	39.5395	72.6824	177.527	56.5724	77.7533	47.0374	152.125	121.236	63.824	32.9314	103.439	38.0066	61.3419	51.4976	12.4758	133.661	9.64047
12.36_584.8070m/z		584.807	1	12.3559	0.10005	0	0.00430495	0.00960303	3.24457	Normal	DCM	100 - 11.7 - 5.73	196.31	87.05	154.465	276.182	685.398	388.018	224.546	382.655	68.9098	173.575	109.106	199.297	125.895	104.148	18.4237	66.362	27.3295	136.644	100.739	4.71857	86.8626	92.1926	247.565	34.7355	107.322	224.361	270.085	56.7226	11.9423	12.5017	122.769	42.7289	48.2825	104.264	0	62.1143	10.5874
12.36_842.9024m/z		842.902	1	12.3559	0.135383	0	0.000238278	0.00104896	4.44225	Normal	DCM	100	179.549	51.41	181.906	401.248	270.551	118.133	276.644	285.66	178.577	182.526	216.104	88.1379	120.054	182.886	51.5389	111.768	96.5694	110.479	36.9613	42.5153	14.3363	52.2279	107.411	35.9669	61.8563	98.5965	95.3101	60.4529	0	0	66.7306	13.3392	61.7837	34.6438	0	65.5116	0
12.36_855.9045m/z		855.905	1	12.3559	0.143367	0	0.00222448	0.00585747	3.2382	Normal	DCM	100 - 63.1 - 16 - 14.2	386.812	62.03	259.203	951.353	755.304	494.169	566.417	607.13	240.991	348.676	471.926	261.711	253.656	371.655	101.231	257.564	137.33	110.677	80.5103	11.8849	26.5779	140.681	465.164	66.9429	243.373	352.139	419.29	72.0088	0	0	211.304	106.83	135.55	87.1873	7.87319	195.242	11.2097
12.36_971.4904m/z		971.49	1	12.3559	0.76055	0	0.00679539	0.013432	2.11699	DCM	Normal	100 - 65.4 - 22.1	6165.16	29.46	2851.85	2729.29	3644.5	2268.88	1830.18	1862.47	4585.37	2140.32	2582.28	3960.39	2621.22	1955.33	3792.86	3140.85	4031	2598.96	3584.15	2919	4106.53	3278.38	3141.46	4150.13	2489	3621.1	4276.61	1571.39	11421.2	14656.2	3093.68	4783.41	3002.99	3022.37	5092.66	2778.69	4065.46
12.36_570.4739m/z		570.474	1	12.3616	0.0809333	0	0.00917371	0.0165497	3.15804	Normal	DCM	100	159.136	66.97	0	327.636	245.18	265.167	254.38	336.678	175.144	133.698	198.524	85.6376	135.525	163.158	27.567	15.9571	60.3266	121.592	11.1486	0	0	103.831	151.815	31.626	32.1073	120.993	331.143	72.7544	0	0	68.1156	11.0714	23.548	97.9251	0	109.205	0
12.36_815.9312m/z		815.931	1	12.3616	0.145517	0	0.00196926	0.00536521	2.99089	Normal	DCM	100 - 57.4 - 36.5	745.137	43.28	1219.41	1342.47	1328.97	406.514	634.758	876.073	541.89	694.707	662.366	866.038	492.008	507.012	377.42	926.562	380.905	665.081	587.91	359.472	482.857	425.1	876.667	251.266	594.286	853.357	278.727	234.946	38.0827	19.3679	604.059	469.21	515.038	353.868	78.0178	227.058	131.428
12.36_832.9165m/z		832.916	1	12.3616	0.155367	0	0.00970898	0.0172084	2.39154	Normal	DCM	100	594.811	47.31	591.059	801.264	1449.13	431.43	698.59	943.775	495.623	542.344	548.283	556.258	457.68	452.949	289.054	406.015	339.64	513.889	390.483	176.045	333.71	408.543	591.822	263.976	385.532	762.193	541.455	345.69	5.37627	7.94167	416.529	356.472	377.566	347.882	48.0688	343.099	188.735
12.36_843.9071m/z		843.907	1	12.3616	0.139483	0	0.000570002	0.00207673	3.96592	Normal	DCM	100	208.293	58.57	108.205	372.129	516.978	189.867	261.11	369.335	149.097	208.328	257.148	156.85	182.604	163.26	51.7217	127.692	117.827	100.542	82.4422	48.6162	22.2578	116.133	182.282	29.035	60.9943	182.659	186.901	54.5863	0	0	61.8909	59.146	73.4587	65.0284	5.69902	93.0381	12.9546
12.36_844.9139m/z		844.914	1	12.3616	0.144917	0	0.0109164	0.0186752	2.69008	Normal	DCM	100 - 50.7 - 18.1 - 2.42 - 0.532	964.485	58.52	629.767	2292.35	1980.38	889.677	1441.82	1493.19	739.553	754.596	1000.33	694.215	670.799	946.307	256.216	342.398	561.083	739.073	252.446	183.602	148.282	492.15	650.549	247.536	427.29	754.266	1188.73	426.033	0	0.273942	456.649	258.819	371.404	485.372	154.337	661.928	98.6526
12.36_1091.0117m/z		1091.01	1	12.3616	0.135383	0	0.00856978	0.0158069	2.64252	Normal	DCM	100	300.656	43.39	266.205	467.51	623.185	122.927	392.597	440.092	296.109	269.907	337.986	255.948	216.191	339.065	137.416	198.607	243.623	203.134	182.662	131.715	145.571	208.681	285.547	97.2318	178.938	331.614	285.773	134.374	20.1514	0	193.021	137.629	125.819	158.379	43.5874	147.072	89.2259
12.36_1098.0146m/z		1098.01	1	12.3616	0.124583	0	0.0372432	0.041148	2.16207	Normal	DCM	100 - 88.3 - 93.9	416.423	43.52	308.213	547.262	764.045	112.286	540.283	720.183	291.223	517.454	417.557	538.179	353.517	361.228	205.733	460.891	236.963	287.748	308.177	183.762	284.058	298.729	554.485	145.26	475.947	605.374	243.215	245.549	0	44.7649	404.939	311.586	292.574	161.99	55.9396	247.184	89.9617
12.37_1092.0178m/z		1092.02	1	12.3672	0.140283	0	0.0172589	0.0255729	2.09165	Normal	DCM	100 - 87.4 - 40.9 - 12.8 - 4.17 - 3.6	2310.37	49.5	1477.32	4973.99	4163.86	1099.08	3245.78	3553.02	2112.08	2009.81	2559.17	1863.87	1895.69	2262.64	976.715	1006.79	1662.83	2103.23	1015.13	876.647	831.002	1614.32	1597.04	959.344	1067.53	2208.75	3190.21	1225.8	11.4229	15.8149	1379.96	1098.16	1329.06	1594	769.758	1996.2	722.595
12.37_296.1872m/z		296.187	1	12.3728	0.326533	0	4.97e-07	7.52e-06	2.17067	Normal	DCM	100	1717.39	13.23	4087.71	3676.08	2951.18	1117.14	1774.02	1662.69	1468.65	1149.42	1555.63	1110.97	1283.52	1214.23	1393.36	1174	1077.19	782.545	900.901	976.088	964.769	1071.11	702.155	889.287	686.628	838.608	823.947	821.802	753.988	902.507	707.048	757.599	813.254	665.855	930.083	739.705	898.279
12.37_783.2895m/z		783.29	1	12.3728	0.102567	0	0.00889869	0.0161863	2.06531	Normal	DCM	100 - 7.36	392.83	24.36	410.223	457.257	383.972	182.849	386.855	351.183	383.897	338.313	570.772	323.67	332.612	474.625	495.678	395.624	513.914	283.833	417.962	472.253	408.948	487.122	265.973	504.112	322.826	433.783	178.196	287.341	3.8142	3.50458	172.1	358.893	341.384	217.692	185.251	390.275	387.224
12.40_696.6987m/z		696.699	1	12.4043	0.1035	0	0.000167996	0.000798261	Infinity	Normal	DCM	100 - 47.4	85.1681	224.03	747.231	265.352	189.938	0	20.5266	24.7141	72.0345	8.94428	17.9695	0	0	7.03987	0	8.94007	0	0	5.70383	19.7624	0	5.82636	0	0	0	0	0	0	0	0	0	0	0	0	0	0	0
12.40_531.6197m/z		531.62	1	12.4043	0.130583	0	0.000591974	0.00213266	Infinity	Normal	DCM	100 - 80.8	76.4024	187.28	627.07	279.382	192.4	0	47.7182	15.2348	32.9752	5.38515	15.4164	0	6.85674	0	0	0	0	0	0	0	7.94568	7.64753	0	4.51126	0	0	0	0	0	0	0	0	0	0	0	0	0
12.39_1134.6469m/z		1134.65	1	12.3899	0.130583	0	0.00107508	0.00337163	126.057	DCM	Normal	100 - 88.3	283.319	132.99	0.0861225	1.94843	0.0999411	1.5916	1.04071	0.471526	0.0276675	1.54854	0.00228649	8.91262	4.05824	2.05603	1.36222	2.17751	0.700003	9.87743	4.45292	2.79198	4.19083	1.41753	7.44323	8.3407	2.62913	4.70983	1212.69	220.637	4.80745	42.5928	12.4502	7.4905	0.72826	31.1014	3761	7.68487	159.719
12.39_991.7256m/z		991.726	1	12.3899	0.0817	0	0.000653633	0.00229897	6.59303	Normal	DCM	100	155.489	59.33	363.224	162.151	190.684	0	139.32	182.527	273.078	121.433	214.885	47.7125	94.1714	46.7373	245.458	91.2964	165.294	149.859	0	104.237	132.821	125.063	0	145.663	0	162.881	0	0	122.172	58.4689	0	22.4826	91.7765	0	0	0	0
12.39_284.0420m/z		284.042	1	12.3899	0.102567	0	1.4e-07	2.7e-06	2.21101	Normal	DCM	100 - 1.76	496.299	19.95	1113.61	1044.88	798.374	402.249	547.659	481.858	416.242	390.978	467.164	351.403	330.175	365.217	355.383	324.82	291.508	259.264	245.122	269.895	252.437	344.603	212.54	248.691	217.377	260.167	272.785	217.799	149.837	151.6	217.306	256.76	247.803	210.874	281.245	247.726	306.665
12.39_273.2980m/z		273.298	1	12.3899	0.0483	0	2.46e-05	0.000172658	3.09088	DCM	Normal	100 - 43.9	145.789	39.44	50.8493	31.1697	36.0689	40.8465	10.7096	73.268	25.455	77.508	58.731	57.1387	95.1313	80.2226	31.1702	60.1656	10.9957	15.2468	14.9551	18.7409	12.7684	57.7567	130.648	51.0736	64.3056	54.0116	119.405	173.145	90.0673	144.579	142.813	135.019	168.866	184.819	224.882	146.798	71.3875
12.35_870.9108m/z		870.911	1	12.3505	0.0688333	0	0.00153192	0.00442874	2.23638	Normal	DCM	100 - 36.2	65.299	61.65	13.8923	42.2288	53.9514	120.783	61.0632	75.1345	47.1982	30.9576	129.52	108.51	77.5275	141.716	14.1823	32.1399	50.8353	45.1443	7.47315	16.2633	15.8172	32.1299	92.1393	35.0737	65.9342	55.8783	135.808	29.7257	0	0	51.4376	36.5159	27.5698	0	8.12425	31.1225	0
12.38_779.9503m/z		779.95	1	12.3843	0.135383	0	0.00684709	0.0134939	2.02802	Normal	DCM	100 - 74	717.595	32.18	957.263	906.561	1254.63	156.543	663.72	818.193	686.067	611.586	654.778	736.697	555.349	556.584	763.917	722.431	619.931	817.263	485.455	370.68	708.438	644.921	471.125	500.439	410.198	1049.89	332.689	245.624	44.5223	32.379	600.716	666.028	584.515	328.625	251.483	318.517	508.232
12.38_769.9214m/z		769.921	1	12.3843	0.155833	0	0.00639594	0.0128651	2.00246	Normal	DCM	100	679.845	33.63	1669.07	1165.78	1038.77	88.7732	682.129	657.017	823.972	475.949	655.885	466.977	448.779	478.608	728.876	448.569	549.216	499.151	373.115	591.646	457.333	487.897	163.904	449.445	212.657	458.425	228.225	189.489	641.333	492.57	245.626	383.921	389.048	207.207	400.449	350.388	326.77
12.38_193.9827m/z		193.983	1	12.3843	0.0536667	0	2.33e-06	2.57e-05	2.71395	Normal	DCM	100	110.726	23.47	218.101	232.744	187.194	109.297	113.234	138.961	107.333	94.0939	106.264	70.3202	80.0445	64.4892	80.336	79.1171	45.0669	45.024	47.8103	57.7636	45.6821	60.1807	30.9182	39.9634	50.1202	51.8218	47.8769	62.271	21.5448	5.61488	42.927	46.3962	53.4547	42.553	48.834	42.2471	40.3287
12.38_1055.0212m/z		1055.02	1	12.3785	0.155833	0	0.000612081	0.00218602	2.02913	Normal	DCM	100 - 81.5 - 40.6 - 18 - 7.68 - 7.44 - 8.95 - 5.06	10351.9	41.86	12968	20245.9	17262	2404.6	12700.3	13029.9	11531.1	7913.25	11243.8	7318.74	7833.6	8828.87	8328.08	5887.14	9057.28	9078.65	4926.67	5756.75	5937.29	7867.85	4519.82	6010.22	3904.98	9262.81	7746.39	4507.87	1799.08	1233.63	5445.36	5869.2	6563.52	5402.24	6343.87	7325.67	5629.87
12.38_302.6816m/z		302.682	1	12.3785	0.124	0	0.00137949	0.00408741	4.79971	Normal	DCM	100 - 37.2	146.647	87.75	201.357	317.75	486.268	327.847	163.125	223.454	46.4865	119.256	55.103	100.8	63.3239	56.4905	27.0609	97.3067	9.7461	50.9813	108.623	13.5417	68.6142	68.0037	149.562	12.9253	83.6865	122.09	54.7587	14.7797	0	0	119.852	39.4484	50.9963	47.1697	0	17.5351	17.9389
12.37_818.9062m/z		818.906	1	12.3728	0.160467	0	0.000173872	0.000819232	2.5556	Normal	DCM	100 - 73 - 45.5 - 26.2 - 11.2 - 3.73	2345.37	42.28	3954.88	3762.22	4575.84	1195	2734.55	2886.89	2047.61	2079.15	2500.11	1810.38	1710.35	1951.99	1492.73	1692.8	1493.21	1638.27	1260.16	1171.19	1206.33	1866.33	1461.45	1229.65	1243.85	2070.75	1280.55	990.79	126.497	157.868	1323.55	1593.35	1405.97	892.825	584.351	1053.12	697.705
12.37_807.9180m/z		807.918	1	12.3728	0.170217	0	0.000167409	0.000796765	2.07836	Normal	DCM	100 - 54.3 - 27.6 - 9.73 - 5.02	6323.65	39.76	7414.61	12598.1	10190.2	2734.18	7981.73	7966.85	6606.23	4915.38	6908.48	4564.76	4705.97	5774.38	4900.67	3480.35	5156.62	5279.97	2905.18	3239.89	3231.55	4330.73	3046.11	3216.6	2558.21	5239.35	4994.28	2988.41	878.723	574.13	3350.88	3316.2	3925.55	3362.52	3697.45	4483.83	3065.79
11.67_482.5607m/z		482.561	1	11.6727	0.156517	0	0.00950806	0.0169582	2.00448	Normal	DCM	100 - 5.23	4239.91	32.28	3878.69	5809.93	3581.79	504.28	5914.94	3209.64	6751.57	1156.87	4889.46	1525.93	4974.22	3736.49	6998.18	4026.91	7216.42	3663.19	1420.38	3044.56	2834.04	973.496	1746.16	2456.54	2909.91	2863.75	1322.58	1914.88	2070.58	2543.1	1595.76	1413.15	2430.15	343.292	3785.02	3275.03	1171.95
12.35_669.2503m/z		669.25	1	12.3505	0.212567	0	0.00533039	0.0112395	2.41656	Normal	DCM	100 - 35 - 2.79 - 0.642	2234.51	53.83	1577.6	4908.6	3433.92	4138.46	3032.09	3247.49	1667.04	1929.27	2408.1	1571.73	1679.23	2131.57	693.998	979.792	1149.59	1203.7	1041.44	620.557	505.049	1421.56	1865.99	735.998	1196.94	1338.42	2505.45	1564.48	69.3621	36.7082	1224.78	922.738	1008.53	1395.38	761.494	1603	594.968
12.35_632.2577m/z		632.258	1	12.3505	0.0219833	0	0.00632732	0.0127533	5.49129	Normal	DCM	100 - 37.8	31.5321	89.8	17.0144	87.0061	61.4485	71.5027	73.5026	47.3814	25.5092	30.7685	16.9173	4.21847	8.5709	21.3633	6.6815	32.6282	0	0	30.9764	0	5.94095	10.7917	12.5365	0	0	7.36386	15.2868	17.2811	4.09643	10.9546	9.17457	4.22926	0	0	6.23188	0	0
12.35_312.6804m/z		312.68	1	12.3505	0.198617	0	0.0073419	0.0141439	3.4128	Normal	DCM	100	505.285	68.1	618.955	1485.3	1012.86	701.673	635.669	607.21	366.7	338.599	417.274	312.719	375.595	366.714	199.914	155.543	243.322	246.508	135.207	125.32	122.36	280.659	315.643	173.893	201.459	233.976	471.374	241.497	0	0	166.66	129.876	157.942	255.599	143.717	280.196	117.865
12.25_550.1882m/z		550.188	1	12.2512	0.136767	0	0.0167793	0.0250627	4.58737	Normal	DCM	100 - 32.5 - 0.259	414.816	116.98	106.813	77.8405	1246.76	1918.29	210.499	87.9369	31.8325	552.696	566.577	532.645	301.28	1.84737	224.404	93.1808	225.079	459.378	1.28949	182.548	441.028	305.629	1.66306	74.3609	0.535582	0.331161	265.922	352.124	26.5371	15.6376	19.2698	351.505	0.838492	262.493	1.20094	124.338	195.367
12.25_520.7547m/z		520.755	1	12.2466	0.123617	0	0.016123	0.0244121	5.76212	Normal	DCM	100 - 2.2	794.68	91.88	64.7056	444.595	513.252	0	2102.02	1829.64	2140.05	471.099	920.418	703.275	1478.61	105.701	443.594	217.345	158.114	1122.47	6.01213	375.145	128.14	225.074	152.422	242.61	604.694	1255.27	331.458	345.055	67.1319	62.9236	75.0523	367.794	175.923	80.8573	203.355	414.054	18.2927
12.25_520.6647m/z		520.665	1	12.2466	0.07775	0	0.00257902	0.00656701	Infinity	Normal	DCM	100	189.171	154.28	0	0	0	0	785.713	557.835	798.319	12.0607	74.6588	91.0002	454.443	0	0	0	0	252.708	0	0	0	0	0	0	45.3727	326.311	0	0	0	0	0	0	0	0	0	0	0
12.24_1039.5594m/z		1039.56	1	12.2375	0.100583	0	0.041365	0.0437099	2.58512	Normal	DCM	100 - 50.8 - 6.31	584.485	80.41	21.329	452.339	345.301	7.46748	1129.39	1046.63	1389.25	292.008	683.645	530.488	1184.76	172.389	652.753	152.009	97.0437	1194.95	11.317	302.11	42.1321	290.651	145.661	210.925	543.746	731.367	377.669	269.004	73.3892	24.9749	40.7799	263.015	124.614	249.656	429.833	504.319	911.918
12.24_687.2188m/z		687.219	1	12.2375	0.168933	0	0.00260053	0.00661032	3.35853	Normal	DCM	100 - 23	759.548	44.78	404.609	824.908	711.925	273.19	1268.83	1323.8	1239.07	857.816	1255.22	628.892	709.876	587.842	575.7	575.718	412.318	503.054	81.3728	462.367	195.29	418.941	312.211	301.016	591.167	689.807	359.99	451.772	7.31763	0.131236	242.4	486.798	607.345	94.7854	282.14	538.087	38.3854
12.24_520.4630m/z		520.463	1	12.2375	0.0367167	0	0.023903	0.0312712	Infinity	Normal	DCM	100	25.4831	173.71	0	0	0	0	108.221	70.5129	129.347	0	0	0	76.3287	0	0	0	0	23.3199	0	0	0	0	0	0	0	24.1212	0	0	0	0	0	0	0	0	0	0	0
12.26_130.0622m/z		130.062	1	12.2558	0.0596667	0	1.18e-06	1.51e-05	58.8952	Normal	DCM	100	32.8371	132.73	162.388	103.32	57.3611	47.115	19.4759	24.3122	22.4965	17.56	28.7697	0	0	16.5117	5.90343	15.9917	4.1896	0	7.39456	0	4.03707	5.7441	4.24787	0	0	0	0	0	2.94979	0	3.81818	0	4.54509	0	0	0	0
12.23_865.2786m/z		865.279	1	12.2284	0.0365833	0	0.00217091	0.00574245	5.73144	Normal	DCM	100 - 18.4	114.934	63.62	0	59.036	20.2517	9.30135	208.825	162.61	210.499	96.299	200.447	160.603	154.585	82.4394	187.815	63.7149	71.3912	151.13	0	85.4427	0	31.5609	0	67.1393	144.209	138.682	12.3297	50.8919	0.455964	0.128818	7.63318	64.6609	46.0958	9.56976	7.84874	88.1937	7.67991
12.19_200.1204m/z		200.12	1	12.1919	0.0584167	0	7.73e-07	1.07e-05	12.2267	Normal	DCM	100	11.277	84.88	30.1949	22.2934	10.0453	17.4201	27.0476	9.06871	2.02964	15.3156	4.29377	2.3804	6.90764	3.6598	20.0979	6.79397	0	2.88337	0	4.99279	0	3.80715	2.94684	1.71375	2.68919	0	0	3.32055	0	0	4.20681	6.3882	0	0	0	0	0
12.18_274.3176m/z		274.318	1	12.1787	0.0402167	0	8.94e-08	1.83e-06	2.08402	DCM	Normal	100	133.958	17.5	71.5437	60.3451	44.5144	54.1652	66.6135	72.0241	38.8318	69.7743	69.144	65.0882	60.5309	71.562	80.8505	79.0066	61.0401	63.4273	40.9796	61.6959	48.559	99.3197	117.622	56.7518	77.2141	88.6817	127.248	136.312	62.1569	73.4031	101.869	106.517	143.094	139.098	163.991	163.088	185.497
12.09_740.5068m/z		740.507	1	12.087	0.173983	0	0.00367799	0.00856716	8.29801	DCM	Normal	100 - 60.3	769.725	160.06	15.8506	284.778	53.7384	39.7825	2.14278	122.723	0.406549	35.4066	5.41805	14.908	21.7123	2.2648	658.638	108.843	16.4023	101.149	40.1359	13.1971	54.3051	308.886	998.654	15.3431	0.266281	8.15303	52.3652	332.296	99.5453	203.82	58.5991	131.073	349.925	934.937	786.304	202.823	2222.29
12.08_368.0278m/z		368.028	1	12.0823	0.138133	0	0.0439908	0.0451461	2.26891	Normal	DCM	100 - 17.7 - 4.01	896.499	49.21	461.625	2643.29	847.547	1918.81	706.214	623.169	537.471	611.911	850.32	637.878	1241.27	685.556	764.663	794.586	579.372	440.301	498.768	596.15	433.818	618.599	525.758	448.3	993.268	444.035	516.102	626.507	186.224	0	384.415	508.183	507.876	328.64	343.102	426.526	873.145
12.08_351.0207m/z		351.021	1	12.0823	0.0486	0	0	0	Infinity	DCM	Normal	100	106.97	24.87	0	0	0	0	0	0	0	0	0	0	0	0	0	0	0	0	90.9132	71.5317	87.3661	71.3914	116.368	82.9008	117.499	77.3868	84.0513	96.2726	56.5648	135.219	125.651	107.381	100.888	90.5624	121.597	103.134	125.822
12.08_337.2516m/z		337.252	1	12.0774	0.1542	0	0.00911909	0.0164714	2.2551	DCM	Normal	100 - 8.16	980.219	39.61	862.959	324.238	278.537	260.513	379.6	412.941	458.985	332.962	372.098	411.451	445.573	265.212	742.043	378.601	648.984	379.976	991.643	533.01	602.424	312.561	330.299	579.731	553.652	513.168	368.376	744.322	1659.17	1844.96	505.507	701.996	469.229	580.104	660.189	561.911	654.408
12.21_786.1082m/z		786.108	1	12.2055	0.301967	0	0.0489831	0.0479349	Infinity	DCM	Normal	100 - 46.2	782.149	207.57	0	0	0	0	0	0	0	0	0	0	0	0	0	0	0	0	0	0	0	0	0	0	0	0	0	0	0	0	0	0	0	0	0	0	0
12.40_697.0313m/z		697.031	1	12.4043	0.0869	0	0.000447484	0.00171511	Infinity	Normal	DCM	100 - 19	80.8314	191.72	618.807	318.883	185.113	0	46.0662	30.2503	58.0645	9.33641	21.9324	0	4.84851	0	0	0	0	0	0	4.31577	7.61822	0	0	9.60428	0	0	0	0	0	0	0	0	0	0	0	0	0
12.26_591.2082m/z		591.208	1	12.2558	0.0778667	0	0.0367748	0.0408608	7.39802	Normal	DCM	100 - 20.3	141.524	120.59	1.21592	3.03271	452.457	685.083	73.8371	20.3778	11.2711	186.44	279.614	223.985	111.019	3.66191	34.1104	11.1449	7.32483	159.806	0	101.707	177.002	88.4109	0	0	0	0.860477	124.118	129.042	26.481	2.83396	5.61919	146.149	0	20.9507	0.852504	10.3489	31.8934
12.27_329.0422m/z		329.042	1	12.2741	0.0320833	0	0	0	58.8608	DCM	Normal	100 - 0.281	193.489	20.9	6.07311	11.3651	3.73221	0	0	0	3.32981	2.34795	0	8.78422	6.60665	0	4.28868	0	6.06798	0	131.763	146.62	133.405	200.81	187.003	161.282	166.812	185.622	189.626	177.201	102.049	108.212	174.694	191.091	172.33	225.92	339.856	206.103	264.251
12.34_984.4506m/z		984.451	1	12.3397	0.312483	0	0.0259137	0.0329446	5.50344	DCM	Normal	100 - 70.5 - 31.6	978.989	83.35	287.543	87.1153	128.896	238.899	93.9929	175.395	154.52	24.3211	65.8512	144.69	247.478	56.8976	104.814	46.4607	583.337	405.975	459.659	140.717	734.638	116.242	1035.63	372.864	115.946	257.253	253.581	89.1952	2823.79	3399.63	149.674	70.1645	56.8874	172.142	90.0332	1421.01	102.968
12.34_737.2232m/z		737.223	1	12.3397	0.0403667	0	0.000446759	0.00171364	3.77543	Normal	DCM	100 - 25.1	147.406	62.9	29.6275	301.221	178.407	302.429	189.56	286.738	129.147	172.387	211.682	80.5651	92.3877	145.075	29.5706	86.2514	74.9746	48.4733	14.4124	10.9568	5.48656	83.1636	117.606	32.0311	55.909	46.3577	162.558	76.4505	0	0	38.984	35.2149	48.084	53.9201	0	90.9867	0
12.33_313.9444m/z		313.944	1	12.3296	0.0442167	0	0.000215819	0.000967158	3.73475	Normal	DCM	100	22.2616	49.91	23.5116	25.8029	41.2091	46.6256	28.185	29.1313	20.7649	24.0099	16.1255	2.47725	21.9072	22.0328	15.2595	19.4466	8.65132	11.045	12.1901	13.5513	8.33454	16.3963	15.0458	3.13036	14.8432	13.924	4.08641	26.2975	0	5.11305	2.86796	10.2362	3.34365	7.9968	5.16522	8.4998	8.06644
12.32_528.5482m/z		528.548	1	12.3155	0.071	0	0.00441347	0.00978556	25.6575	DCM	Normal	100	148.821	131.72	0	30.4589	36.288	0	0	3.42821	0	0	0	13.4122	0	0	9.2173	0	0	0	0	0	0	10.7131	0	0	0	168.12	406.872	0	0	110.872	0	8.61994	4.31995	20.7823	16.336	0	352.813
12.32_313.4942m/z		313.494	1	12.3155	0.0609	0	0.00593042	0.0121453	239.557	DCM	Normal	100	41.9589	142.82	0	0	0	0	0	0	0	0	0	2.80242	0	0	0	0	0	0	0	0	0	2.14521	0	0	0	64.922	45.2012	0	61.5775	157.537	0	9.10472	0	0	47.097	0	0
12.31_981.4939m/z		981.494	1	12.3108	0.0931333	0	2.36e-05	0.000167436	4.89452	DCM	Normal	100 - 44.8	951.173	56.41	207.668	58.837	341.93	153.328	166.849	167.37	235.119	16.2983	228.553	443.419	223.994	76.886	170.939	78.6142	260.052	279.496	239.74	150.069	402.044	315.019	156.406	352.312	274.483	718.15	1018.65	49.889	1016.55	1744.12	369.979	427.178	384.354	494.865	646.186	338.928	526.719
12.26_887.2551m/z		887.255	1	12.2603	0.01835	0	0.000659198	0.00231536	10.6317	Normal	DCM	100	23.547	100.93	0	4.51233	9.52069	0	59.6364	48.4711	58.3111	9.54589	48.3688	0	22.7348	7.8785	35.5634	13.2483	0	58.9613	0	18.7356	0	4.8278	0	0	19.2597	34.4768	0	0	0	0	0	0	0	0	0	24.5614	0
12.31_740.5033m/z		740.503	1	12.3108	0.2301	0	0.00574725	0.0118799	6.34149	DCM	Normal	100 - 54.2	1317.11	127.77	47.3958	723.898	141.391	118.681	16.6964	284.157	10.2933	133.257	17.1072	65.0214	61.9694	6.33054	1205.2	254.233	14.1325	223.391	66.2449	27.9647	137.464	805.999	1386.91	20.1297	4.85148	0.785942	304.741	619.861	251.065	320.813	99.9571	223.586	576.294	1955.96	1522.32	465.244	4059.35
12.31_292.1446m/z		292.145	1	12.3108	0.0563333	0	0.000329146	0.00135288	32.4225	DCM	Normal	100 - 1.54	106.556	141.27	1.03381	0.229772	9.6936	0	9.0316	0	5.07322	0	2.15566	4.45206	0	0	0	20.0019	0	0.911916	0	0	0	7.40984	2.85848	0	4.42288	2.03885	24.0184	20.1314	0	0	5.14363	10.4032	0	0	131.803	208.326	43.6467
12.31_246.6706m/z		246.671	1	12.3108	0.102233	0	0.000188392	0.000870726	2.22918	DCM	Normal	100	211.954	34.66	70.0307	79.6848	122.092	64.368	59.5915	83.5543	117.309	50.4812	157.088	150.064	63.9961	117.864	78.543	123.986	105.178	77.4782	48.8274	73.0155	90.7875	180.791	108.809	124.815	114.776	197.138	270.946	38.3133	193.256	312.53	145.591	201.17	178.18	156.592	262.318	104.321	100.598
12.31_130.0619m/z		130.062	1	12.3108	0.0276833	0	1.21e-05	9.76e-05	Infinity	Normal	DCM	100	17.4807	144.45	89.432	52.7759	33.9684	42.8829	4.71197	16.3159	0	14.7942	5.68025	4.25044	0	0	0	5.29442	9.58415	0	0	4.39347	3.73144	0	0	3.76864	0	0	0	0	0	0	0	0	0	0	0	0	0
12.30_572.2779m/z		572.278	1	12.3017	0.0323167	0	0.000168388	0.000799259	9.3649	DCM	Normal	100 - 43.1	170.727	83.9	38.2431	3.82337	19.3787	30.2552	4.87525	14.7231	9.77158	1.40236	8.73364	27.9297	11.2467	10.635	59.3547	28.7668	8.09951	14.4504	12.4533	49.7294	28.9291	2.21714	24.7299	11.5356	54.7094	148.415	93.2184	14.8724	203.015	350.34	55.7856	24.2529	32.479	9.12456	66.7426	25.5005	62.8052
12.30_217.4179m/z		217.418	1	12.3017	0.345267	0	0	0	2420.27	Normal	DCM	100	1037.29	19.78	861.765	982.278	811.241	1021.14	1154.5	1331.64	932.192	1009.49	1234.42	1001	889.093	1058.68	894.08	1582.07	1027.97	805.119	0	2.75918	27.4673	44.2263	19.9062	0	1.69589	204.869	26.2795	23.0991	0	0	0	6.42878	0	0	0	0	0
12.29_274.3179m/z		274.318	1	12.2924	0.125167	0	1.42e-09	5.19e-08	2.23925	DCM	Normal	100	363.646	10.5	194.053	165.024	146.672	183.945	166.856	151.038	126.024	173.707	159.615	162.995	153.921	156.605	182.015	176.474	146.518	152.874	109.61	163.464	146.335	237.367	259.432	173.468	198.957	227.732	394.233	321.603	150.657	193.84	345.196	316.371	381.291	399.263	467.896	395.276	508.591
12.31_454.5280m/z		454.528	1	12.3108	0.11245	0	0.0114865	0.0193016	5.04483	DCM	Normal	100 - 0.401	670.242	83.55	79.8313	79.2464	251.694	0	79.5627	128.512	291.089	12.5292	215.083	404.344	16.8886	67.7417	73.0424	184.759	132.362	109.029	18.3825	81.7454	243.068	350.002	138.555	223.558	151.662	822.218	829.136	0	719.771	1503.88	283.236	545.149	291.911	269.09	941.824	89.047	62.7244
12.07_313.9441m/z		313.944	1	12.0726	0.0761667	0	2.44e-05	0.000171989	3.40433	Normal	DCM	100	49.411	35.57	57.0811	51.6981	77.7339	77.5264	70.4181	54.9526	37.2129	35.3651	56.3408	30.1527	53.5395	50.9476	46.8143	46.4381	32.698	11.6574	29.5363	16.6599	23.1957	25.5727	24.8326	28.7293	17.5629	28.8161	18.9111	36.9987	2.38379	12.4365	24.8011	26.0554	23.1349	9.24524	18.2857	6.37228	17.5554
12.40_781.9080m/z		781.908	1	12.4043	0.165833	0	2.05e-06	2.32e-05	2.03963	Normal	DCM	100 - 24.8 - 0.129	2415.99	20.89	4798.03	3991.54	3460.45	688.924	2422.67	2308.18	2663.58	1872.73	2744.51	1749.82	1832.08	1943.24	2612.37	1934.36	1941.01	1692.33	1113.08	1774.95	1528.16	1789.02	863.223	1467.22	966.746	1507.02	839.819	1065.82	1248.17	1200.56	1069.61	1466.12	1370.96	920.505	1415.06	1089.43	1586.18
12.40_1150.1120m/z		1150.11	1	12.4043	0.14595	0	0.00498813	0.0107135	77.3773	DCM	Normal	100	167.017	234.76	0	0	0	0	0	0	0	0	0	0	0	0	6.05494	0	9.98077	18.5	1.56509	0	38.9576	33.0627	4.53526	6.74831	8.91875	0	917.851	375.097	11.5177	0	3.15011	2.59248	0	311.002	2010.33	36.1598	49.6727
12.65_547.2515m/z		547.251	1	12.6525	0.10085	0	0.0001582	0.0007613	8.61701	DCM	Normal	100 - 44.2	557.912	80.87	52.519	0	70.2208	15.7577	136.299	0	33.1286	113.624	109.479	59.5194	173.808	37.7871	69.2304	49.2817	0	115.271	50.2868	107.782	126.967	75.3511	396.65	18.3069	333.734	494.38	35.8508	411.471	135.948	513.364	369.34	505.071	980.907	626.694	718.629	201.894	637.095
12.65_803.2335m/z		803.233	1	12.6525	0.194383	0	0.000782248	0.00265786	4.80832	Normal	DCM	100 - 38.1 - 12.7	1703.66	65.55	71.3637	155.428	1223.37	2729.73	3352.37	575.802	1172.56	2979.32	3276.34	1885.62	1491.56	1276.11	803.185	1703.36	1220.11	3342.28	90.0615	1514.03	1017.88	539.472	0	265.02	75.6238	11.7429	329.145	1185.61	37.9792	0	871.08	432.883	29.7366	63.0126	0	606.318	2260.57
12.66_481.1374m/z		481.137	1	12.6575	0.223033	0	0.00175124	0.0049111	3.77385	Normal	DCM	100 - 19.1	1124.03	37.83	449.913	621.067	1245.98	1788.43	1728.89	718.277	931.826	1521.71	1873.28	1086.11	1010.32	1016.69	741.656	1168.45	849.934	1231.93	158.109	753.476	559.647	505.943	35.9298	287.064	168.422	62.0401	378.792	818.9	53.8172	0	510.191	378.265	138.074	233.297	0	543.8	1095.86
12.66_507.1619m/z		507.162	1	12.6575	0.213667	0	0.000674003	0.00235182	4.32287	Normal	DCM	100 - 20.2	2172.33	46.13	1639.19	2026.18	3437.69	4442.94	3827.7	1325.28	1544.34	2563.22	2869.53	1938.35	1542.81	1455.99	1129.26	1571.9	1134.09	2308.77	455.856	1588.99	1255.6	932.808	26.1123	530.294	217.155	49.3014	705.091	1275.89	206.839	1.30255	900.05	620.738	167.983	340.282	0	705.146	2565.07
12.66_545.2572m/z		545.257	1	12.6575	0.126183	0	2.42e-08	5.85e-07	2.04862	DCM	Normal	100 - 11.4	3298.11	15.67	1258.12	1342.84	1601.82	1487.5	1566.49	1297.98	1556.71	1651.67	1625.59	1924.82	2051.62	1725.1	1805.26	1978.9	1215.96	1668.3	2027.68	2047.21	1753.01	2428.63	3119.41	1718.79	2500.85	2519.7	2202.34	3320.24	1618.17	1772.94	3156.7	3070.53	4553.04	3717.8	3912.33	3157.62	4401.6
12.66_467.1011n	467.101	468.108	1	12.6625	0.229183	0	0.000109065	0.000571977	5.92759	Normal	DCM	100 - 21.9 - 5.67 - 0.692	3348.33	54.47	2644.79	3006.97	5860.79	7527.7	6329.55	2035.53	2347.33	3975.82	4586.92	2720.81	2193.88	1963.75	1491.45	2158.61	1493.39	3235.91	551.048	2237.4	1749.47	1479.92	86.0233	631.737	293.68	134.542	944.883	1664.3	192.805	5.22748	1059.79	639.424	225.818	571.167	0	821.274	2667.05
12.67_338.2550m/z		338.255	1	12.6675	0.265367	0	0.0498847	0.0483908	85.9596	DCM	Normal	100	123.913	163.14	5.91909	0	0	0	0	0	0	0	0	0	17.1454	0	0	0	0	0	125.686	0	0	0	0	9.48805	3.74038	0	0	0	135.896	12.2342	0	0	0	0	0	0	0
12.68_217.4180m/z		217.418	1	12.6774	0.34565	0	7.77e-16	7.43e-14	385.984	Normal	DCM	100	1104.88	21.23	757.407	1244.65	725.819	1176.41	1164.91	1397.33	1100.27	1092.21	1327.25	1008.02	984.259	1219.08	942.437	1598.69	1133.37	805.998	2.38533	0	63.3609	95.2606	35.4697	5.17397	4.92181	181.469	43.859	44.4238	0	0	2.65883	12.5347	6.2655	0	3.30445	7.15281	0
12.70_238.9898m/z		238.99	1	12.6975	0.0252833	0	0.0042054	0.00942397	2.35947	Normal	DCM	100	69.1059	52.62	42.6297	77.6686	76.1821	70.3571	69.6592	57.2514	47.1961	59.9784	189.792	90.5044	84.6374	47.9811	42.0146	28.9813	67.3814	53.4801	49.8065	104.962	82.104	73.9059	5.99504	41.1006	34.8878	8.89902	56.2783	94.7122	25.2029	8.54827	59.3986	38.4803	27.7302	37.6773	0	47.5327	74.4222
12.71_703.2041m/z		703.204	1	12.7127	0.0739167	0	3.5e-06	3.53e-05	9.61132	Normal	DCM	100	151.039	86.4	346.982	480.655	141.852	312.37	203.668	169.459	121.359	126.826	173.033	28.859	44.0684	87.0317	52.9179	70.9323	45.8164	10.8005	15.1065	4.11212	15.0325	27.5157	22.0042	15.3417	49.3734	26.149	37.5435	80.895	0	0	0	22.4391	28.2686	0	26.3983	49.0902	0
12.72_688.2659m/z		688.266	1	12.7178	0.07485	0	0.000207419	0.000936968	2.2917	Normal	DCM	66.2 - 100 - 16.6	245.868	37.97	140.377	230.952	231.648	355.179	313.104	470.577	289.601	264.327	294.231	176.153	163.773	313.621	220.786	206.229	171.204	92.1305	134.5	39.3055	68.3971	98.4528	186.835	105.221	313.105	125.96	190.301	142.778	22.5113	25.0802	224.571	121.706	250.177	144.795	97.6687	94.6044	36.42
12.72_713.2286m/z		713.229	1	12.7178	0.1428	0	0.00720384	0.0139684	2.465	Normal	DCM	100 - 33.3 - 1.83	1886.27	27.08	2303.01	2617.36	2213.48	2741.42	2094.48	2353.14	1702.17	2094.8	2164.96	1358.93	1435.65	1769.84	1565.42	1558.28	1209.08	998.318	1007.4	802.93	673.633	1328.87	1493.83	854.669	1243.75	939.385	1103.46	1447.23	29.0163	2.4788	865.427	1029.23	1203.99	941.161	907.722	1195.37	823.051
12.73_617.7834m/z		617.783	1	12.728	0.0964667	0	5.42e-05	0.000328762	4.4172	Normal	DCM	100 - 13.1	199.078	41.63	385.93	170.238	330.755	231.789	249.188	292.587	158.324	237.861	196.38	160.67	140.813	149.134	119.005	159.149	108.827	94.5996	79.1258	24.9854	59.415	93.4155	165.564	72.493	95.1825	132.166	50.1666	70.8272	2.32439	12.3138	63.9601	71.9296	98.6853	45.1529	2.87472	68.902	17.5969
12.73_358.6366m/z		358.637	1	12.7334	0.11085	0	4.19e-10	1.77e-08	64.9015	Normal	DCM	100	114.933	80.21	408.979	260.02	329.464	194.474	139.95	144.183	83.2882	72.4574	53.0669	34.4855	25.0057	11.3538	16.2744	33.6692	22.1938	10.0654	11.0269	0	13.7475	19.8615	24.7994	7.27322	11.5507	23.4237	16.639	5.08311	0	0	0	7.59331	2.5907	8.15469	0	0	0
12.73_547.9721m/z		547.972	1	12.7334	0.021	0	1.8e-06	2.09e-05	8.80083	Normal	DCM	100	172.65	44.23	238.277	219.546	154.987	174.109	117.818	85.2366	127.833	125.586	300.274	86.8541	295.067	162.633	298.499	89.7944	178.821	107.07	37.1864	94.9606	40.9985	0	0	80.4703	170.634	0	85.4491	52.8559	0	0	50.4752	0	42.5454	0	0	52.7683	0
12.73_583.7968m/z		583.797	1	12.7334	0.133517	0	7.7e-05	0.000433405	2.45314	Normal	DCM	100 - 30.1 - 9.27 - 1.37	2138.58	36.49	3497.9	2175.99	4142.81	2054.71	2380.55	2987.99	1905.75	2183.34	1778.31	1653.21	1549.33	1588.67	1753.88	1765.69	1276.97	1522.22	1323.08	744.945	1192.62	1364.61	1843.47	957.897	1242.51	1621.18	1036.5	1125.39	194.243	167.837	969.299	1262.46	1386.77	1030.8	537.811	1046.92	1249.28
12.73_601.7867m/z		601.787	1	12.7334	0.0908333	0	7.55e-05	0.00042591	9.5312	Normal	DCM	100 - 39.7	106.159	64.62	451.082	261.206	256.889	131.995	128.358	122.658	60.7287	83.9019	52.6758	13.1527	30.2723	36.4285	30.1908	21.3279	11.6658	6.01942	37.8116	3.06368	15.2266	6.04477	33.5339	22.0607	29.822	29.3055	0	16.797	18.7592	13.5544	3.56286	20.3746	4.97194	9.55217	4.97895	20.7555	5.90244
12.74_913.2627m/z		913.263	1	12.7388	0.1221	0	0.0135911	0.0218014	2.27027	Normal	DCM	100 - 37.6 - 0.753	1146.6	23.89	515.738	605.453	1122.59	1143.23	1303.38	1352.51	1129.53	1299.48	1250.92	1175.19	995.49	1254.44	1682.25	1192.94	1098.34	1224.13	988.599	890.011	889.919	1194.19	986.985	808.647	919.944	1101.22	602.596	920.919	0.944778	0.0843436	508.793	942.802	936.682	607.762	155.394	1070.56	1128.99
12.74_894.8856m/z		894.886	1	12.7388	0.0806833	0	0.00014247	0.000702773	19.6604	Normal	DCM	100 - 58.8 - 8.57	142.837	119.32	447.754	74.7972	583.14	86.076	237.233	303.028	89.5194	191.957	0	80.1771	38.3709	15.0493	24.7482	41.1582	0	72.3823	33.1809	0	50.5623	18.3165	96.6251	28.9015	12.4028	168.787	14.6382	0	0	0	0	17.3899	12.7672	0	0	7.67928	0
12.74_873.8858m/z		873.886	1	12.7388	0.0863167	0	6.08e-06	5.55e-05	12.225	Normal	DCM	100	73.8321	130.46	222.436	55.387	346.221	6.23596	86.7597	187.131	46.6019	75.7254	22.7758	20.1893	17.9321	12.6067	38.5563	15.3411	4.43197	22.982	22.4207	0	11.6924	7.94943	39.4778	4.65863	19.1383	63.1876	8.98665	0	0	0	0	22.5059	15.353	0	0	0	0
12.74_856.9131m/z		856.913	1	12.7388	0.112833	0	0.00908353	0.0164342	3.08319	Normal	DCM	100 - 29.8 - 8.61 - 0.885	1527.83	56.82	2576.49	913.265	4081.15	868.934	1684.81	2521.47	1310.42	1712.78	989.814	1336.71	1052.07	921.582	1174.78	1263.39	748.798	1288.74	974.127	420.796	988.681	1096.45	1571.45	705.415	952.337	1708.91	736.724	631.619	7.81554	0	628.308	948.775	956.167	682.304	108.869	548.62	632.595
12.74_833.2940m/z		833.294	1	12.7388	0.0908333	0	0.00519267	0.011027	2.21881	DM	DCM	100 - 7.38	234.856	29.66	134.236	128.502	323.043	163.354	280.212	314.729	144.793	257.593	191.751	200.555	194.602	154.51	207.434	224.559	190.491	283.074	374.852	261.529	328.465	335.286	234.379	275.148	220.789	453.223	134.993	175.683	8.03784	15.8833	78.1018	239.965	175.241	87.1193	18.92	229.488	201.154
12.74_623.7638m/z		623.764	1	12.7388	0.0637667	0	2.17e-07	3.8e-06	224.48	Normal	DCM	100 - 42.4	75.2596	134.77	337.005	133.14	266.957	86.851	108.172	140.634	39.037	29.2999	0	17.7186	18.7786	14.0954	9.14749	0	0	3.31818	3.38001	0	4.14571	8.28549	5.1909	0	0	0	0	0	0.687001	0.496672	0	0	0	0	0	0	0
12.65_443.1218m/z		443.122	1	12.6525	0.12205	0	0.00772973	0.0146685	2.83581	DCM	Normal	100 - 11.7 - 20.4	621.751	50.93	107.584	134.687	167.401	36.9244	129.085	307.734	326.405	230.245	216.321	188.688	313.65	314.315	427.491	314.825	250.872	41.764	101.047	52.7899	58.2384	402.687	436.338	255.473	580.829	501.822	394.326	451.469	176.191	419.946	274.987	673.006	1143.9	982.905	841.631	717.123	42.179
12.74_301.6821m/z		301.682	1	12.7388	0.2055	0	0.00161428	0.00461676	2.02707	Normal	DCM	100 - 44.2 - 7.13 - 5.37 - 1.46 - 0.634 - 0.63	4263.16	39.11	7024.2	4882.2	8962.96	4320.59	4413.46	5380.24	3444.53	3932.38	3556.64	3593.94	3050.78	3052.52	3540.8	3501.13	2506.86	3047.25	3109.07	2144.42	2852.98	3228.95	3791	2290.24	2620.88	3934.06	2757.52	2457.15	467.373	213.771	2443.62	2955.58	3009.81	2513.89	1827.95	2399.17	2910.29
12.74_284.0424m/z		284.042	1	12.7388	0.0218	0	3.34e-05	0.000220839	5.13307	Normal	DCM	100	56.4324	62.32	124.12	87.0669	138.031	56.4149	62.149	72.5607	46.3914	38.0943	68.1975	39.873	36.69	34.4852	40.1299	19.4213	16.8669	22.4271	21.8585	16.4889	19.9793	42.7666	23.9568	4.7007	15.5466	36.2651	10.2621	17.2355	3.63318	0	14.0228	20.7235	13.6127	23.1858	0	18.3307	26.015
12.73_1040.9559m/z		1040.96	1	12.7334	0.0642667	0	0.00478206	0.0103828	3.1689	Normal	DCM	100 - 32.2	113.556	69.01	46.5813	12.2868	292.638	34.7883	176.356	71.9917	37.8771	136.955	64.2916	175.358	167.943	79.8224	67.834	127.452	92.5079	232.217	260.047	111.757	211.248	130.328	64.4825	122.828	91.1312	18.7605	53.0824	84.6322	0	0	173.135	128.978	53.1166	13.4708	0	33.3893	18.6689
12.73_908.9213m/z		908.921	1	12.7334	0.0692667	0	0.0332731	0.0384454	2.26858	Normal	DCM	100 - 61.6 - 1.32	161.516	59.4	49.013	0	116.973	38.6462	163.22	338.771	116.192	315.096	152.004	140.399	215.664	104.447	263.686	249.36	147.805	172.98	67.1889	0	72.0761	49.6681	327.996	63.8315	144.917	258.399	64.9409	39.4858	6.11126	0	25.75	121.754	136.538	106.51	12.6261	47.0378	0
12.73_901.8955m/z		901.896	1	12.7334	0.0806833	0	0.000380567	0.00151197	5.72096	Normal	DCM	100 - 4.58	119.489	69.43	187.736	7.9037	272.135	35.8517	157.699	306.041	95.1915	180.555	111.078	76.3246	108.981	53.0407	98.988	99.0269	37.8977	83.3753	67.8519	0	49.5385	22.7699	109.356	23.417	70.4143	136.162	6.11227	28.8097	0	0	0	31.6214	54.3037	22.2923	0	7.75439	0
12.73_880.9081m/z		880.908	1	12.7334	0.0761667	0	2.02e-05	0.000147573	10.3114	Normal	DCM	100 - 49.1 - 3.81	131.995	94.5	252.894	17.6373	485.513	12.4501	173.733	293.455	120.977	187.098	43.9206	82.8889	66.9453	39.4716	79.9979	120.573	42.2941	92.0796	66.6754	0	53.5813	42.7625	99.4664	26.2534	29.4624	186.131	10.8625	0	5.69931	0	16.0941	42.7733	14.6321	20.3799	0.00474916	14.755	0
12.73_867.9027m/z		867.903	1	12.7334	0.102083	0	0.00179849	0.00501009	3.59036	Normal	DCM	100 - 15.7	447.216	44.58	699.317	334.934	937.12	275.829	552.29	746.856	361.814	571.89	318.79	390.24	326.626	290.272	401.954	395.988	227.009	324.527	225.439	78.504	202.492	266.257	446.487	153.102	265.297	381.273	171.793	146.157	0	0	137.394	267.513	242.438	168.138	0	140.021	142.633
12.74_299.6825m/z		299.683	1	12.7388	0.0844	0	3.18e-05	0.000212018	9.83394	Normal	DCM	100	104.753	73.19	302.709	219.182	296.655	155.654	121.506	137.886	69.5178	69.2273	34.8379	51.2276	63.4897	39.4169	49.0436	29.7505	4.54604	31.4022	39.8968	12.5668	40.2564	16.2732	48.7882	33.7012	23.5228	54.0278	20.1195	10.1651	0	0	11.4437	22.3757	16.8218	21.7548	4.129	14.9623	23.188
12.65_412.1544n	412.154	413.162	1	12.6525	0.3048	0	6.49e-05	0.00037662	2.61106	Normal	DCM	100 - 21.8 - 5.01 - 0.00669	12027.7	35.06	4509.85	5970.13	10935	17132.7	17342.5	7531.6	9424.47	15974.3	18799.5	12607.6	11746.1	11334.7	9828.15	12937.7	9988.97	16379	2645.09	9860.62	7907.97	6884.3	1413.6	4345.46	2847.17	1621.01	5312.14	9783.16	2290.53	779.53	7734.47	5250.28	2806.78	3798.53	326.258	6565.25	16630.4
12.65_219.0251m/z		219.025	1	12.6476	0.16135	0	0.000842677	0.00281428	2.86154	Normal	DCM	100	444.795	35.16	208.378	275.279	460.934	737.585	657.153	303.405	363.275	603.065	622.11	468.018	387.471	352.328	311.895	454.168	318.548	593.116	106.272	343.548	330.353	243.552	48.7853	156.786	83.8016	48.4017	174.359	343.106	95.3308	5.34082	240.582	171.34	67.053	129.278	0	215.016	643.184
12.64_504.1573m/z		504.157	1	12.6427	0.171533	0	8.8e-07	1.19e-05	6.47892	Normal	DCM	100	331.812	52.66	139.02	149.201	427.223	602.424	472.941	187.078	191.273	405.035	440.31	274.072	196.375	184.761	139.762	305.743	542.557	651.226	14.2217	313.668	195.848	102.396	0	6.92471	0	0	11.7837	188.063	0	0	158.336	14.94	0	0	0	49.6395	405.785
12.49_498.0594m/z		498.059	1	12.4906	0.01905	0	0.0320243	0.0375455	Infinity	DM	DCM	100	65.0296	182.79	31.2486	0	0	0	0	0	0	0	0	0	0	0	161.84	0	0	0	0	82.7137	220.232	0	0	0	0	102.941	0	0	0	374.469	0	0	0	0	0	0	0
12.48_473.9069m/z		473.907	1	12.4755	0.187317	0	0.0307375	0.0366056	2.10096	Normal	DCM	100 - 16.8 - 24.5 - 1.69 - 0.346	2763.19	65.33	3900	2394.52	717.744	1734.45	3303.64	4144.86	1020.64	2586.47	4737.35	8023.68	1631.98	1890.91	2514.04	1513.24	2636.69	1460.85	0	2216.3	4210.82	700.293	1334.52	714.47	3882.48	2497.47	909.684	6133.71	6.4889	140.551	2222.49	8620.57	1728.41	178.829	246.026	2333.27	262.039
12.48_469.9125m/z		469.912	1	12.4755	0.177233	0	0.0339712	0.0389257	2.0848	Normal	DCM	100 - 16.7	1725.2	63.31	2375.01	1474.36	454.376	1083.11	2127.1	2545.74	649.402	1666.78	2944.02	4864.31	1048.99	1204.64	1594.17	924.389	1735.14	911.643	0	1394.54	2607.37	440.023	835.946	455.108	2407.16	1578.83	572.709	3866.85	0	93.0533	1417.09	5295.19	1059.62	114.581	147.082	1464.83	166.021
12.47_471.9097m/z		471.91	1	12.4702	0.206883	0	0.0335899	0.03866	2.00591	Normal	DCM	100 - 18.2	3522.38	60.9	4840.5	2973.28	1055.26	2323.93	4204.57	5038.21	1464.95	3323.26	5887.92	9775.37	2134.61	2455.11	3315.49	2046.71	3562.31	1956.55	12.34	2823.47	5242.18	1062.74	1834.45	1092.42	4818.62	3227.38	1293.58	7505.99	22.9945	353.559	2939.26	10381.7	2303.22	327.14	463.7	3067.67	517.725
12.46_349.7315m/z		349.731	1	12.4596	0.170033	0	0.0304104	0.0363755	9253.85	DCM	Normal	100 - 5.52	326.775	288.45	0.544267	0.0207295	0	0	0	0	0	0	0	0	0	0	0	0	0	0	0	0	2.75499	0	0	0	0	0	0	0	300.782	1494.87	0	0	0	0	0	0	24.0458
12.45_863.2587m/z		863.259	1	12.4542	0.217183	0	0.0136029	0.0218116	2.43126	Normal	DCM	100 - 20	1657.17	29.34	776.317	1177.18	1247.44	1043.84	1621.92	1569.54	1884.01	1606.75	2396.45	1657.5	1516.01	1958.15	2681.15	1911.07	2008.22	1459.18	1237.83	1748.44	1271.92	1714.43	865.203	1321.12	1352.25	1339.73	684.131	1245.16	0	0	625.861	1301.46	1150.91	722.725	598.543	1542.64	1675.32
12.50_262.2262m/z		262.226	1	12.4955	0.1057	0	0.0220691	0.0297868	10.5009	DCM	Normal	100	68.0856	195.32	9.60902	0	0	0	0	0	0	0	0	0	94.1313	0	0	0	0	0	24.1922	0	7.88867	0	0	8.6684	0	27.8063	0	0	195.304	266.122	11.2604	0	8.91369	0	22.1655	8.05088	0
12.45_805.2570m/z		805.257	1	12.4542	0.0369833	0	0.0167224	0.02501	2.48626	DM	DCM	100	66.5556	47.53	33.4293	36.2687	58.1246	0	78.5109	64.7493	73.5437	50.3241	74.1454	21.6826	55.6302	61.7255	104.855	98.8598	38.2813	66.602	87.998	94.1976	81.5277	137.326	29.2942	105.254	52.4641	100.217	27.0576	83.331	0	0	0	21.5543	31.764	7.6961	17.37	92.8441	62.0689
12.45_313.9448m/z		313.945	1	12.4487	0.0807	0	1.42e-05	0.000110816	4.56409	Normal	DCM	100	31.0585	47.72	14.3431	42.0472	47.0645	58.0877	39.9088	41.0396	23.8548	27.4815	44.6164	17.0051	46.058	33.2585	17.8923	20.3751	16.2344	7.66935	0	2.9218	10.7061	10.2639	16.7716	5.95383	11.0255	5.74263	8.44056	14.9804	0	0	18.0475	14.8654	6.59943	12.9183	9.21155	12.6993	2.45434
12.44_647.2303m/z		647.23	1	12.4431	0.0862667	0	8.12e-05	0.000453068	5.43797	Normal	DCM	100 - 58.9	173.71	52.43	258.143	259.756	140.06	130.905	364.211	262.406	194.337	195.374	233.149	167.529	42.6711	186.486	46.9616	167.289	89.7688	40.3108	36.8455	32.1198	0	137.501	78.2714	36.9218	94.4264	119.555	7.99414	31.6423	6.15882	3.42009	56.9003	82.06	31.825	8.60552	8.46096	26.2912	0
12.44_573.7596m/z		573.76	1	12.4376	0.0969333	0	1.59e-06	1.89e-05	10.2999	Normal	DCM	100 - 34.6	178.542	51.82	560.409	625.154	433.913	117.323	209.77	219.808	135.965	100.43	136.877	46.9823	73.9815	61.4439	32.9418	33.2324	56.4727	11.9757	16.9387	49.77	31.0864	40.446	40.0786	33.0234	11.7442	33.3548	7.50473	14.033	11.3239	35.6071	11.2491	9.7145	21.5648	3.42927	0	4.60473	11.0078
12.42_526.6337m/z		526.634	1	12.4211	0.0479167	0	2.62e-06	2.82e-05	Infinity	Normal	DCM	100	18.1521	139.75	86.0984	69.7535	5.44412	0	21.2625	7.42411	33.6087	7.05393	25.5204	5.05139	0	5.48718	12.0334	0	8.14632	3.54984	0	5.2571	0	0	0	9.43936	6.54069	14.0775	0	4.93317	0	0	0	0	0	0	0	0	0
12.42_830.9042m/z		830.904	1	12.4155	0.155833	0	0.000409794	0.00160633	2.12924	Normal	DCM	100 - 78.6	721.922	25.83	906.71	723.531	1120.72	322.169	794.702	860.624	663.716	773.92	916.689	708.227	605.79	710.758	547.175	771.091	596.453	528.481	457.182	508.133	451.968	682.821	550.055	415.002	495.137	628.933	371.033	383.333	61.3541	82.907	598.057	611.742	661.95	358.161	206.995	392.492	108.527
12.42_479.2729m/z		479.273	1	12.4155	0.0980667	0	0.0212897	0.0291587	2.02488	DCM	Normal	100 - 1.97	620.539	47.59	161.159	192.554	110.474	442.91	104.946	96.1566	322.672	571.472	376.169	401.582	140.24	425.695	244.89	310.332	605.731	396.331	226.492	293.949	410.309	914.906	653.597	441.093	344.696	457.375	756.263	316.526	61.637	89.6694	455.3	1023.84	547.673	998.31	1116.72	501.851	614.644
12.45_898.0351m/z		898.035	1	12.4487	0.194267	0	0.0411796	0.0436135	246.008	DCM	Normal	100 - 55 - 6.07	755.004	198.89	0	5.34303	0	0	0	11.8289	4.98587	0	0	0	0	0	22.2251	4.72154	0	0	0	0	273.365	10.4968	10.2293	0	0	8.37976	4361.85	2142.73	0	4.50782	4.33252	0	16.2912	697.775	9151.94	53.9427	282.023
12.40_841.2820m/z		841.282	1	12.4043	0.221767	0	0.0224915	0.0301488	2.04068	Normal	DCM	100 - 39.3 - 1.05	4340.55	19.83	3810.64	4247.46	4263.93	2522.45	4344.16	4320.69	4698.51	3827.33	5476.08	3945.48	3874.5	4541.84	6552.44	4335.99	4857.99	3829.32	3545.96	4606.8	4243.35	4451.14	2598.73	3694.33	2946.07	4080.21	2429.55	3203.27	12.2855	11.0243	2160.29	3461.42	3670.65	2453.47	2475.65	4027.76	4683.12
12.50_786.1086m/z		786.109	1	12.4955	0.432933	0	0.0342527	0.0390854	Infinity	DCM	Normal	100 - 44.9 - 2.3	1067.61	207.67	0	0	0	0	0	0	0	0	0	0	0	0	0	0	0	0	0	0	0	0	0	0	0	0	0	0	0	0	0	0	0	0	2.107	0	0
12.54_449.2390m/z		449.239	1	12.5417	0.27265	0	0.00386731	0.00887655	2.17598	DCM	Normal	100 - 50.8 - 43.7	9155.65	53.7	6163.85	2266.86	3897.31	7416.62	3359.99	2267.9	2321.24	2629.23	1507.32	5402.56	10320.9	3707.89	3401.4	3431.19	4880.83	4346.48	11832.8	6537.88	7447.63	5039.96	3841.53	7250.31	2909.05	3552.69	4441.44	5843.87	21335.3	18427.2	7405.98	4249.01	4860.35	5324.81	5235.56	5454.31	5148.18
12.64_236.9955m/z		236.995	1	12.6379	0.25495	0	8.51e-07	1.16e-05	3.69504	Normal	DCM	100 - 3.52	1281.6	42.11	1247.67	1420.08	2052.45	2544.94	2085.33	958.132	975.401	1418.09	1592.87	1008.44	921.206	876.24	742.912	877.467	701.168	1083.15	359.383	840.52	689.486	571.414	168.017	358.082	262.183	139.307	456.913	718.109	237.082	88.1291	521.986	412.252	266.088	293.77	23.2191	472.363	1150.92
12.63_1144.3753m/z		1144.38	1	12.633	0.15945	0	0.00806545	0.0150897	4.57837	Normal	DCM	100 - 67.2 - 33.5 - 5.7	890.684	109.5	4.96723	0	726.198	2117.15	2629.64	6.44291	199.509	1654.5	1151.77	1044.17	608.025	255.991	46.6712	480.866	312.384	3012.66	63.2537	1109.86	844.949	159.143	138.426	41.9832	0	33.5332	16.3024	350.49	330.454	30.9168	371.136	8.0349	0	0	0	19.9519	2046.25
12.63_832.4132m/z		832.413	1	12.6282	0.0241333	0	0.00888786	0.01618	13.3205	DCM	Normal	85.4 - 100	179.325	174.55	92.468	46.7043	16.3759	0.861331	0.545146	0.517766	0	0.864096	2.13388	0.835782	1.14601	0.194224	17.1726	1.82942	33.2864	0.462636	84.0408	14.0249	35.4899	15.4497	0.758516	16.6625	3.64038	10.6665	16.4561	11.2085	420.149	635.256	4.51225	8.80858	14.7017	16.5031	29.4578	0	33.6285
12.63_781.2559m/z		781.256	1	12.6282	0.144417	0	8.3e-05	0.000461276	8.8176	Normal	DCM	100 - 22.4 - 1.45	340.264	91.73	0	0	207.552	691.825	937.388	57.2068	184.682	668.637	535.861	332.518	199.67	252.405	52.8805	328.054	96.662	898.879	0	182.319	99.3954	66.4068	0	6.26492	0	0	9.37096	149.12	1.74334	1.12018	90.4524	4.52514	0	5.44457	0	40.0509	430.062
12.63_234.9959m/z		234.996	1	12.6282	0.183683	0	4.14e-07	6.48e-06	12.158	Normal	DCM	100	321.522	64.83	393.645	403.882	632.733	791.413	640.267	187.063	224.347	385.149	307.616	220.717	192.023	166.367	92.7283	153.942	89.1312	263.329	24.0931	166.344	137.743	64.2944	0	29.4483	0	0	39.0154	119.165	4.19539	0	66.8456	19.3327	1.862	2.53735	0	44.9272	204.269
12.62_790.2018m/z		790.202	1	12.6234	0.194383	0	7.37e-08	1.55e-06	18.982	Normal	DCM	100 - 38.1 - 10.3	818.666	103.16	171.367	211.858	1635.26	2689.23	2503.08	224.849	396.076	1334.11	1118.37	594.072	356.647	228.844	24.7859	299.326	178.005	1132.77	7.7104	682.134	321.893	87.3654	0	0	0	0	0	183.134	0	0	117.181	4.16038	0	0	0	23.2214	483.228
12.53_252.1526m/z		252.153	1	12.528	0.0367	0	0.0310981	0.0368475	30.8569	DCM	Normal	100 - 4.64	34.3929	181.09	0	0	0	6.89449	0.018103	0.02461	3.0164	0	0	7.11419	0.100795	0	0	0	0.664926	0	1.05735	24.4222	0.685295	0	5.37333	25.6064	0	0	6.04017	0.501807	118.62	164.7	3.52609	0.0542153	0	0	0	5.53679	0
12.62_238.9905m/z		238.991	1	12.6188	0.108417	0	5.15e-05	0.000315856	3.64762	Normal	DCM	100 - 4.33	423.379	41.65	340.29	459.37	626.714	955.934	588.867	361.884	321.395	454.468	429.986	357.369	307.762	342.493	274.683	338.7	236.251	377.899	80.9481	224.978	230.065	178.418	55.1797	110.796	33.5411	50.6541	135.074	217.554	66.4252	16.575	165.064	104.48	60.5887	99.2255	0	162.7	430.502
12.60_435.2605m/z		435.261	1	12.6008	0.206183	0	0.00167376	0.00474273	2.1142	DCM	Normal	100 - 27.6	4528.51	61.15	2343.4	1129.24	1766.91	4606.86	1799.64	1165.66	1081.73	1421.47	1030.73	2666.81	5934.48	2219.07	1210.16	1266.79	2069.68	2558.56	9369.12	3357.34	4284.76	3990.7	2008.32	4295.61	1723.03	1564.27	2893.09	2948.2	8541.95	7680.42	4087.63	2231.56	2383.28	3585.1	2422.14	2387.67	2520.31
12.59_740.5042m/z		740.504	1	12.5916	0.450033	0	0.00174472	0.00489907	7.63474	DCM	Normal	100 - 48.2	2187.69	132.07	126.116	995.682	106.613	59.143	1.79022	346.174	7.90849	131.855	20.4584	78.4814	91.8491	21.9826	2011.56	363.12	31.5135	190.463	139.536	72.0666	236.727	1425.75	2306.17	48.6084	0	15.9357	287.587	1150.72	309.546	532.145	204.265	356.291	1043.21	3086.84	2540.31	766.148	6213.66
12.59_466.1340m/z		466.134	1	12.5916	0.179583	0	1.48e-06	1.79e-05	8.30616	Normal	DCM	100 - 44	450.088	63.17	315.192	350.994	864.993	1072.33	876.271	249.67	226.863	501.723	598.725	485.766	204.82	208.726	217.808	326.271	105.647	595.598	4.61212	242.237	167.819	556.616	0	5.08089	0	4.6281	105.604	127.057	0.0947753	0	52.3492	16.4313	0	324.028	0	33.6914	345.104
12.59_1193.2849m/z		1193.28	1	12.5871	0.126183	0	0.000657295	0.00231	15.0855	Normal	DCM	100 - 76.6 - 27.5	287.759	125.8	0	0	60.2054	518.185	967.138	0	49.7951	670.712	471.802	297.153	180.931	33.8069	0	160.848	73.4946	1120.08	0	185.502	97.6754	9.46848	0	0	0	0	0	71.4456	0	0	41.2732	0	0	0	0	0	230.191
12.56_393.6083m/z		393.608	1	12.5553	0.174583	0	0.0489833	0.0479349	Infinity	DCM	Normal	100 - 10.1	263.771	207.45	0	0	0	0	0	0	0	0	0	0	0	0	0	0	0	0	0	0	0	0	0	0	0	0	0	0	0	0	0	0	0	0	0	0	0
12.55_835.4253m/z		835.425	1	12.5507	0.01365	0	0.0338513	0.0388389	7.58324	DCM	Normal	64.1 - 100	137.364	148.99	134.871	11.8826	19.8568	0	0	3.70293	0.226422	2.73574	0	2.02472	27.9747	0	39.9843	16.3391	19.0128	11.2161	18.4329	121.204	201.801	0.892349	8.54787	0	0	30.791	27.4617	15.2457	218.107	443.924	74.4146	7.8218	7.64658	67.2969	60.1829	9.24515	1.31817
12.61_1149.3300m/z		1149.33	1	12.6139	0.184733	0	0.0017434	0.00489692	5.64369	Normal	DCM	100 - 64.9 - 32.2 - 6.7	1032.56	104.23	15.1962	0	762.502	2179.22	2914.03	24.9505	303.128	1993.8	1710.95	1195.26	756.27	295.747	83.8242	581.236	382.995	3321.85	10.6853	1502.32	713.116	157.216	0	19.5022	0	0	23.2314	344.093	166.272	11.9721	371.533	15.2591	0	0	3.45515	39.4821	2048.61
11.67_911.2481m/z		911.248	1	11.6671	0.107867	0	0.0148064	0.0229963	2.19104	Normal	DCM	100 - 17.8	521.591	33.56	207.191	243.804	410.915	317.323	797.645	565.91	530.323	609.414	501.318	589.466	385.914	626.196	729.431	461.169	616.989	752.447	414.886	473.343	430.982	940.905	389.133	409.362	148.355	715.357	376.88	405.634	0	0	268.735	481.309	350.4	156.066	93.6968	460.799	446.646
11.53_282.6693m/z		282.669	1	11.5315	0.11705	0	0.000634385	0.00225016	3.19742	DCM	DM	100	54.1049	50.36	58.4466	80.7365	77.7287	35.2048	37.0799	33.1339	50.3728	11.9452	69.8888	51.8018	3.22301	26.3366	30.669	46.5301	38.6491	34.4591	0	3.67451	17.3687	15.3349	27.9641	18.3882	30.2776	29.3118	49.1454	0	2.62225	8.96969	46.9007	80.5298	20.7482	6.49328	72.1605	15.9506	44.0551
11.66_787.9121m/z		787.912	1	11.6616	0.0615833	0	5.82e-07	8.47e-06	27.3295	Normal	DCM	100	71.309	94.38	57.0236	240.377	49.9384	0	62.3129	52.504	195.701	5.25408	84.2959	22.1813	100.493	15.4683	120.815	71.6763	55.526	7.37649	0	49.2587	0	0	0	22.9356	25.7305	4.98867	0	11.9405	0	0	0	11.8898	8.53065	0	0	14.095	0
9.98_320.0745m/z		320.074	1	9.97758	0.0508333	0	0.000448721	0.00171836	6.0674	Normal	DCM	100 - 43.4	49.8789	76.23	139.526	164.809	162.115	53.7758	43.3197	46.1337	40.1067	34.9446	24.5454	11.9688	32.7072	17.3136	4.73051	14.7467	3.98362	3.3366	6.9044	20.5071	7.22079	15.9603	13.2769	0	4.86292	15.3029	14.9478	12.9591	0	0	14.1671	12.6218	5.44378	0	4.82405	0	26.7045
9.98_414.1656m/z		414.166	1	9.97758	0.0659833	0	0.005671	0.0117757	4.91215	Normal	DCM	100	203.052	77.37	498.464	433.907	527.859	235.733	262.035	168.31	173.315	143.333	114.282	103.357	224.43	114.735	100.501	112.576	0	35.9974	15.7812	42.9598	0	83.793	74.8658	52.2324	16.2394	63.6104	60.1275	148.65	0	0	0	82.1454	91.155	41.4377	44.5731	0	58.3096
9.98_993.2989m/z		993.299	1	9.97758	0.0458	0	0.0214485	0.0292798	3.28072	DCM	Normal	100 - 49	80.0619	85.84	108.058	0	17.7866	19.582	46.843	5.43135	58.1078	26.4345	0	0	81.6873	13.3503	5.93776	0	0	7.2414	6.62796	25.0731	1.26799	24.2578	14.5556	0	0	9.14063	14.1831	206.546	75.8367	62.4645	30.9801	52.9793	118.973	9.86159	38.7504	0	81.1032
9.98_1009.3938m/z		1009.39	1	9.97758	0.1706	0	0.000264891	0.00113933	15.061	DCM	Normal	100 - 66.1 - 29.7	1875.83	97.98	9.9617	11.0741	6.09127	231.874	0.355445	0	0	25.6344	0	15.7161	21.3875	0	22.4135	0	716.611	931.667	40.5847	9.7152	742.764	0	24.4783	10.499	0	20.2887	4.70603	0	759.414	2122.56	817.527	0	7.22514	4044.63	586.273	7109.37	21.5223
9.98_1040.3260m/z		1040.33	1	9.97758	0.0256	0	0.000883035	0.00290381	19.3001	DCM	Normal	100 - 42	107.496	109.95	0	0	0	40.6561	10.002	0	0	0	0	0	0	0	0	0	13.5008	24.9566	0	0	0	0	0	0	0	0	11.1255	0	54.5693	66.6564	18.6391	0	0	338.033	0	318.036	0
9.98_1196.6206m/z		1196.62	1	9.97758	0.0699	0	0.0368935	0.0409364	72.3469	DCM	Normal	100 - 36.6	105.637	206.69	0	0	7.08672	0	0	0	0	9.64231	0	0	0	6.63329	0	0	0	0	0	0	0	0	18.7965	0	0	0	376.19	551.919	0	0	0	0	65.2016	42.672	830.042	79.3058	0
9.98_105.1752m/z		105.175	1	9.98263	0.01535	0	0.00908183	0.0164342	10.073	DCM	Normal	100	7.09589	110.17	0	0	0	0	3.48486	0	3.64134	0	0	0	4.14492	0	0	0	0	0	0	0	0	0	0	3.47608	0	4.69972	0	26.7081	0	0	10.1868	7.5984	5.90185	13.3241	16.1732	4.3338	0
9.98_346.1600m/z		346.16	1	9.98263	0.0597333	0	0.019843	0.0278857	2.34902	DCM	DM	100	75.2774	42	54.254	37.8027	28.6688	31.2644	61.3771	48.2941	73.6881	84.6979	58.5116	38.6223	48.7039	56.31	49.22	54.1026	0	30.1468	0	0	0	37.1562	43.5493	14.4067	37.0883	42.4991	68.1053	141.748	0	0.0035268	96.3615	111.017	122.02	86.3773	141.884	6.10111	97.3503
9.98_384.0805m/z		384.081	1	9.98263	0.03565	0	0.000503082	0.0018799	4.07548	Normal	DCM	100 - 5.38	56.4673	66.31	128.052	132.673	113.364	72.6937	58.0737	55.0065	41.0045	46.756	34.2346	38.0209	60.263	30.3367	16.1357	22.6142	16.2929	37.9547	19.292	21.1424	4.73222	31.3279	33.3182	16.2017	8.82622	18.8734	32.586	28.2042	0	0	16.0197	26.4182	22.329	14.1023	20.7246	9.28877	5.79473
9.98_388.7644m/z		388.764	1	9.98263	0.363417	0	3.45e-05	0.000227669	2.84313	DCM	Normal	100 - 51.6 - 30.8 - 11.9	3973.14	52.13	3457.43	1206.48	1090.13	762.989	1381.36	1032.53	1630	969.995	521.321	1258.29	2095.71	779.619	1532.25	1137.06	2391.8	1112.25	1103.79	1930.96	2584.61	1400.09	1437.11	1835.33	549.283	2257.49	2065.99	4265.08	5259.72	6438.71	3009.04	2479.49	3331.93	2973.83	3814.22	1404.57	3511.6
9.98_404.2339m/z		404.234	1	9.98263	0.634717	0	2.01e-07	3.59e-06	2.20137	DCM	Normal	100 - 88.9 - 22.7	111392	21.94	55198.3	35567.4	40174.8	58181.6	47141.2	41399.4	47196.6	44342.8	47418.7	51695.3	85040	51083	58418.8	50806.2	50818.4	45138.8	133711	65866.9	68849.6	62591.6	64367.4	68786.5	48467.2	58977.7	67292	88582.3	174785	170847	80026.8	73887.3	85229.5	81555.2	102308	100378	92667
9.98_404.4381m/z		404.438	1	9.98263	0.105533	0	5.75e-09	1.79e-07	3.35582	DCM	Normal	100 - 0.69	909.61	28.95	391.697	177.541	147.048	294.208	371.009	291.342	390.435	264.666	186.775	215.036	374.962	224.238	276.769	287.558	216.03	227.565	274.76	370.344	305.101	488.751	588.053	380.571	305.284	639.018	694.631	1203.34	294.199	391.687	927.912	720.86	985.223	1043.19	1339.25	1551.69	1017.74
9.98_489.4660m/z		489.466	1	9.98263	0.0407167	0	0.0108681	0.018617	17.277	DCM	Normal	100	14.6754	142.5	7.77086	0	0	0	0	0	5.81988	0	0	0	0	0	0	0	0	0	0	0	0	0	0	0	0	0	4.33102	66.6768	0	0	15.7894	0	51.9325	16.5036	13.8597	0	6.59087
9.98_790.5969m/z		790.597	1	9.98263	0.170717	0	0.00726041	0.0140361	3.78238	DCM	Normal	100 - 5.47	1099.12	106.72	185.881	577.28	406.864	893.589	186.534	132.166	245.006	126.06	33.3612	58.9986	178.018	46.1357	85.7505	1355.11	57.7716	80.9187	102.192	149.477	82.5949	318.689	650.43	380.815	110.298	365.33	427.071	1338.73	78.1139	81.1057	509.349	378.35	771.618	994.566	1053.93	5638.96	1138.15
9.98_241.6154m/z		241.615	1	9.97758	0.150883	0	0.000146882	0.000719298	8.84155	Normal	DCM	100	212.214	64.52	475.109	569.787	572.512	287.604	251.798	189.431	167.712	124.214	136.995	111.373	191.786	90.8026	111.307	70.0026	19.417	25.5689	57.9749	54.5022	36.9813	78.9857	75.9803	64.7468	63.5622	39.7141	50.1414	130.866	0	0	30.4127	30.6008	42.6156	39.1726	49.298	0	42.2917
9.98_792.7807m/z		792.781	1	9.98263	0.0648667	0	0.00781196	0.0147681	2.46356	DCM	Normal	100 - 8.36	223.197	48.17	108.536	56.41	56.4326	49.6763	102.587	61.2526	141.279	112.597	71.558	75.9801	199.08	113.965	100.461	109.759	8.53048	81.4844	33.2215	84.2303	9.85063	85.2056	93.5338	93.0949	28.6469	111.71	128.842	404.985	111.348	179.756	225.578	252.183	353.328	194.163	215.983	19.9681	221.834
9.98_1136.5780m/z		1136.58	1	9.98263	0.0902667	0	0.0446295	0.0455038	Infinity	DCM	Normal	100 - 72.6	204.068	271.7	0	0	0	0	0	0	0	0	0	0	0	0	0	0	0	0	0	0	0	0	0	0	0	0	12.0935	76.1911	0	0	0	0	0	0	834.981	4.59304	149.723
9.98_1168.5979m/z		1168.6	1	9.98263	0.230783	0	0.0412053	0.0436302	170.474	DCM	Normal	100 - 72.5 - 26.8	1099.62	132.47	0	0	7.31823	0	8.28981	13.4314	8.5602	7.30236	0	12.1184	0	0	30.7801	0	15.4058	0	0	8.89578	40.7018	21.3195	2.50631	0	0	0	8798.24	3869.46	0	0	8.68746	23.7313	137.221	280.146	13270.9	48.2296	1379.47
9.99_105.3043m/z		105.304	1	9.98777	0.0443333	0	0.00119987	0.00367396	4.32313	DCM	Normal	100	43.4911	52.1	18.0274	4.06495	0	11.2759	23.6413	18.6867	34.0827	11.1001	0	7.19243	25.29	0	0	4.28515	0	3.3148	12.3339	11.1723	11.8962	18.1504	21.2225	14.0465	0	51.6076	37.8327	99.8163	8.46278	9.95344	58.651	39.7625	60.8436	51.7425	81.7203	29.6326	44.2955
9.99_111.0957m/z		111.096	1	9.98777	0.0649333	0	1.67e-07	3.08e-06	3.26359	DCM	Normal	100	80.4562	30.98	18.358	3.56556	7.70567	15.4585	33.2916	21.148	35.2631	23.3943	32.4193	15.4864	54.0011	19.8472	22.2297	44.0192	22.1548	26.1001	41.1427	40.2064	20.9128	55.947	28.909	29.1565	17.0885	65.8215	55.9655	112.639	52.9707	72.6197	75.5683	53.3687	87.5362	66.6335	107.198	97.1609	58.8918
9.99_221.1052m/z		221.105	1	9.98777	0.14575	0	0.00135608	0.0040289	8.13774	Normal	DCM	100	447.759	76.03	1026.34	1244.07	1213.48	657.267	576.14	451.842	341.087	240.617	247.972	202.807	347.643	229.161	208.85	131.68	37.0995	8.08698	18.1612	87.7425	38.5982	154.941	135.445	98.264	91.7857	139.181	163.904	240.782	0	0	43.2847	52.4834	89.46	78.8598	103.756	6.27736	47.1216
9.99_491.1141m/z		491.114	1	9.98777	0.1002	0	0.00107983	0.00338291	2.60002	Normal	DCM	100 - 10.9 - 6.22	319.833	50.9	515.103	693.087	634.197	303.303	351.814	304.078	272.497	280.179	319.735	222.319	211.407	269.825	225.777	277.36	105.853	130.799	101.59	112.786	79.4554	200.639	184.537	112.411	137.689	157.581	172.256	244.478	7.11513	16.5436	152.639	207.449	221.876	107.576	138.9	23.8694	148.027
9.99_588.1246m/z		588.125	1	9.98777	0.0852667	0	0.0149339	0.0231332	Infinity	DCM	Normal	100	75.3717	202.68	0	0	0	0	0	0	0	0	0	0	0	0	0	0	0	0	0	0	0	0	0	0	0	0	0	8.05905	58.7117	52.4566	0	0	0	0	0	0	0
9.99_945.4145m/z		945.414	1	9.993	0.974533	0	0.00527761	0.0111648	10.7059	DCM	Normal	74.8 - 100 - 72.5 - 89	4219.2	141.37	1223.91	37.2721	119.139	1583.53	121.239	45.4239	32.7731	70.0111	30.8065	36.6962	1293.28	0	112.541	17.2485	1072.3	509.443	2649.08	491.326	2643.76	245.531	248.063	575.691	145.621	432.559	194.753	173.785	14099.5	27021.5	136.915	35.8387	101.734	1250.56	1548.14	1904.82	648.98
10.00_1004.4353m/z		1004.44	1	9.99798	0.205933	0	0.0082985	0.0154164	12.3312	DCM	Normal	100 - 67.4	700.705	114.38	159.767	0	32.26	54.6475	127.33	25.4407	38.8041	18.4978	5.52366	42.3531	130.967	7.34446	13.8422	9.63418	26.558	216.212	46.0965	9.07566	205.306	17.0987	44.3705	66.5488	0	58.3096	29.5785	10.7576	426.961	1661.71	68.8073	29.5391	128.58	1142.86	0	3245.54	42.9295
10.00_199.1986m/z		199.199	1	10.0031	0.0650333	0	0.00839838	0.0155625	2.66389	DCM	Normal	100 - 14.3	133.512	50.45	58.8736	32.9365	27.1501	115.869	33.1921	53.9734	33.3793	31.9716	36.4628	44.7003	36.5428	30.6765	54.7053	68.0706	113.35	30.0517	69.8241	35.9607	112.709	53.6436	94.5838	44.5839	57.01	53.7777	44.2285	38.2453	11.5626	35.4723	77.6314	71.4191	49.4499	96.2634	103.618	909.553	79.8456
10.00_1021.4304m/z		1021.43	1	10.0031	0.2459	0	0.0373071	0.041171	8.78259	DCM	Normal	100	453.405	119.38	112.826	0	107.228	172.052	0	89.2425	0	18.8642	0	6.13386	31.6797	0	33.4212	50.0692	179.371	25.1214	88.9482	13.3187	249.354	13.277	107.229	89.6613	8.69558	126.914	430.596	26.7607	308.303	752.247	106.16	5.38008	26.083	276.217	17.4438	3533.92	1201.17
10.01_600.8218m/z		600.822	1	10.0117	0.105117	0	0.0029502	0.00726819	69.7805	DCM	Normal	100 - 90.4 - 84.5 - 49.7	194.14	156.65	29.0535	0	0	0	0.681359	0.174914	1.1971	1.08181	0.605573	3.18859	6.40368	0.262052	1.13373	0.611458	0	0.120697	11.142	0	53.9571	0	0	0.0741223	0.157812	2.4952	743.434	82.2358	435.852	561.525	6.63242	9.39755	10.9958	8.10541	901.528	0	8.26299
10.01_924.3940m/z		924.394	1	10.0117	0.90805	0	0.00685993	0.0135021	6.10309	DCM	Normal	100 - 71.5 - 69.7	3362.98	110.58	819.894	42.8386	48.2429	4497.68	252.323	538.222	67.4755	195.21	80.5961	22.3575	389.595	5.8078	19.0987	4.08962	1796.7	36.3372	1913.54	256.923	2495.79	241.934	200.132	543.381	17.2715	472.408	152.966	90.4436	8176.53	13514.1	348.662	31.5123	46.318	2356.44	3278.52	6137.81	1289.57
10.01_987.4790m/z		987.479	1	10.0117	0.600217	0	0.0102074	0.0178545	17.0343	DCM	Normal	100 - 60.4	3343.83	167.07	40.9421	6.00431	0	449.537	4.96628	1291.7	5.57397	0	0	4.19085	255.473	0	53.1492	12.8781	966.665	49.7089	217.935	33.8737	1512.94	7.45472	13.1335	25.437	3.83405	1642.17	84.8038	32.8318	2338.61	4944.26	88.6058	0	4.25501	757.576	498.345	36250.5	27.029
9.98_793.3577m/z		793.358	1	9.98263	1.69248	0	0.00365234	0.00851866	3.28329	DCM	Normal	100 - 79	9963.84	89.17	6896.23	3815.53	1955.47	1925.62	1806.61	1591.02	1464.9	1505.78	1365.24	1862.5	11636.8	2003.77	4050.13	1967.56	3135.96	1572.3	14013.7	8630.1	6887.02	2936.89	2434.49	4561.17	1558.44	2517.74	3103.73	5014.12	26098.1	39466.2	3327.67	2518.62	3023.72	3497.78	4628.97	4074.28	12237.9
9.97_825.3711m/z		825.371	1	9.97242	0.115267	0	0.0232511	0.0307594	1351.02	DCM	Normal	100 - 32.5 - 10.9 - 2.83	13087.1	229.64	11.2987	22.2878	5.50776	10.5355	0.0294765	0.254469	0	0.342398	0.404784	0	89.2059	0	14.1316	0	0.32466	0.666425	616.727	76060.3	256.088	25.4728	0	23.4981	0	0	0	0	571.716	1100.95	28.0512	0.0576442	0	5.64807	0.720736	151126	384.59
9.97_699.2544m/z		699.254	1	9.97242	0.1257	0	6.23e-07	8.98e-06	2.17448	DCM	Normal	100 - 42.9 - 0.525	1229.41	23.85	360.518	361.279	328.616	702.941	611.741	492.157	660.633	595.61	540.792	504.914	733.561	610.457	810.53	605.962	576.763	549.621	850.137	546.39	841.421	589.62	713.581	604.503	569.577	612.529	599.042	841.16	1453.63	1843.89	902.092	787.52	923.81	936.389	1099.46	668.329	1626.52
9.97_592.8426m/z		592.843	1	9.97242	0.0745667	0	0.0139913	0.0222155	Infinity	DCM	Normal	100 - 78 - 54.4	116.032	164.63	0	0	0	0	0	0	0	0	0	0	0	0	0	0	0	0	1.54477	0	4.09883	0	0	0	0	0	515.983	177.293	242.788	291.569	0	0	0	0	742.368	0	0
9.75_422.1230m/z		422.123	1	9.7468	0.18205	0	0.0148138	0.0229998	Infinity	DCM	Normal	100 - 23.2	5821.85	234.53	0	0	0	0	0	0	0	0	0	0	0	0	0	0	0	0	0	0	0	0	0	0	0	0	0	0	0	0	0	0	0	13983.2	50616	0	0
9.75_424.1204m/z		424.12	1	9.75205	0.181817	0	1.43e-05	0.000111335	3846.62	DCM	Normal	100 - 12.9	2014.94	129.72	0.388369	2.05228	0.823173	0	0	0	0.176818	0.607205	0	0.00384627	0	0.249501	0.626724	0.0756864	1.62407	1.75345	0.0127072	0.509736	1.23051	0	0.0692795	3.94006	0.331961	3.3228	0.904039	0.97782	4.00866	8.71756	0.17906	2.00494	11.8664	4931.2	17871.7	8.67703	17.0458
9.76_444.1014m/z		444.101	1	9.7627	0.0776167	0	0.0171335	0.0254405	Infinity	DCM	Normal	100 - 12.5	173.766	240.87	0	0	0	0	0	0	0	0	0	0	0	0	0	0	0	0	0	0	0	0	0	0	0	0	0	0	0	0	0	0	0	366.38	1524.96	0	0
9.77_1125.4759m/z		1125.48	1	9.76797	0.120417	0	0.000262621	0.00113233	28.7515	DCM	Normal	60.8 - 100 - 46.9	247.217	155.1	0	0	0	12.4427	0	17.4273	0	0	0	10.352	5.57746	0	15.9034	0	30.1023	45.7695	16.6653	11.261	572.842	20.4794	17.4235	15.8	11.5171	14.1299	25.6598	2.08067	36.7853	16.2084	63.4908	8.35933	7.79077	15.4394	72.4934	2424.5	295.269
9.78_359.1113m/z		359.111	1	9.77862	0.150983	0	0.00678292	0.0134226	32.7305	DCM	DM	100 - 14.7	147.616	138.55	107.869	185.887	157.216	98.2242	26.6163	50.9361	19.359	0	29.4248	0	0	9.12483	7.09451	6.32705	0	0	0	0	0	0	6.62936	0	47.4912	0	0	0	0	0	0	0	0	0	0	0	0
9.78_716.2437m/z		716.244	1	9.77862	0.1255	0	0.0498233	0.0483619	47.0534	DCM	Normal	100 - 71.1	369.355	200.08	0	0	0	0	61.5277	0	24.4694	0	0	0	15.5577	0	6.47138	4.03692	8.47347	5.05851	2.36135	0	12.3672	0	0.831232	3.72808	51.1613	5.41093	0	0	223.295	106.37	46.2202	0	0	33.7729	27.2124	122.082	4926.84
9.78_916.5834m/z		916.583	1	9.77862	0.15085	0	0.0262841	0.0333001	16.2029	DCM	Normal	100 - 55.7 - 31	1384.86	100.55	145.051	351.973	209.966	16.5289	0	9.66601	0	382.54	0	0	143.287	0	0	0	108.502	0	869.402	37.1122	2147.06	0.181047	1506.85	875.353	0	438.403	513.588	1277.23	114.077	358.289	137.25	42.7054	0	0	11.3775	14462.6	1471.3
9.78_1050.5341m/z		1050.53	1	9.77862	0.135883	0	0.000509652	0.00189719	175.414	DCM	Normal	100 - 57.7	359.492	131.12	22.0154	1.33533	4.66569	0	0	0	0	3.47754	0	0	1.29633	0	0	0	0	0	34.5257	0	90.8496	0	24.6441	11.2379	0	12.8737	0	12.0737	20.7889	24.8925	0	0	0	670.423	0	294.444	227.309
9.79_93.1186m/z		93.1186	1	9.78723	0.02495	0	0.0201125	0.0281386	2.19604	DCM	Normal	100 - 43.7	13.4538	60.76	10.2848	6.04242	2.03913	6.63983	7.6998	0	9.52264	4.09003	3.24811	7.11111	17.6827	2.56558	12.5492	1.71703	4.47436	2.35544	21.5141	7.33916	8.02081	0	10.6638	4.68526	8.28189	7.85862	5.65753	10.9927	22.695	9.87327	8.5801	7.23146	8.84639	15.3361	33.4652	18.3068	10.7475
9.79_154.1269m/z		154.127	1	9.78723	0.109233	0	0.0154635	0.0237074	6.26109	DCM	Normal	100	22.6117	99.07	16.3289	0	2.64117	7.44326	3.53046	5.27309	12.613	6.90362	0	0	0	0	3.04996	0	0	0	56.3379	0	56.1754	4.61305	23.9063	39.3302	24.5961	3.15605	4.39839	31.1171	9.8071	0	13.9825	16.1171	0	0	0.564615	146.599	29.0291
9.79_881.5424m/z		881.542	1	9.78723	0.120183	0	0.00011414	0.000593983	67.709	DCM	Normal	100 - 60 - 12.8	508.977	112.9	17.0191	0	4.03027	0	12.9015	0	20.8856	24.529	0	0	8.49664	0	0	0	32.4119	0	235.048	35.292	828.858	0	865.231	682.136	13.9396	2.6124	98.3759	266.08	137.366	266.965	0	9.177	4.4842	6.38701	60.2209	5610.18	454.316
9.79_926.5052m/z		926.505	1	9.78723	0.1098	0	0.00128157	0.00386894	51.3973	DCM	Normal	100 - 51.4 - 37.7 - 16.8	558.047	116.79	62.1219	59.291	49.186	0	0	0	0	0	0	0	3.12127	0	0	0	0	0	378.594	0	672.941	6.37367	227.281	131.751	0	2.09564	8.64209	157.48	193.547	353.623	0	0	0	206.13	1.64111	5295.84	283.419
9.80_1143.6306m/z		1143.63	1	9.79823	0.0516	0	0.0483636	0.0476546	Infinity	DCM	Normal	100 - 22.3	38.1826	253.06	0	0	0	0	0	0	0	0	0	0	0	0	0	0	0	0	0	0	9.68948	0	0	0	0	0	21.6084	0	0	0	0	0	0	0	12.5249	523.318	0
9.80_251.0529m/z		251.053	1	9.80357	0.0213333	0	0.0161171	0.0244116	4.36944	DCM	Normal	100	42.6678	62.26	0	17.5356	14.8316	4.04281	27.0363	17.5399	0	9.83107	21.2113	5.40551	5.94394	9.7685	9.34024	13.7538	0	0	0	45.2338	21.7617	56.8189	64.7216	26.4683	55.1552	30.9488	41.7634	46.9492	0	6.02606	54.0887	61.0251	63.1208	59.1685	99.2139	33.618	43.7829
9.81_306.2452m/z		306.245	1	9.8089	0.07285	0	0.0108227	0.0185677	Infinity	DCM	Normal	100	46.4823	160.74	0	0	0	0	0	0	0	0	0	0	0	0	0	0	0	0	31.3226	0.032889	61.5662	0.540271	20.8512	6.93576	0.0180531	0.963085	0.0436713	15.9144	1.53204	0.40196	0.295066	0.0420612	0	0.0254122	0.101646	583.358	15.0816
9.81_823.3575m/z		823.358	1	9.81422	0.564033	0	3.83e-05	0.000249008	23.3925	DCM	Normal	100 - 58.7	13708.9	137.99	1703.63	72.2915	555.581	325.919	48.458	77.8453	156.275	692.352	17.6102	452.878	3204.94	91.2569	430.156	503.653	511.124	532.642	7131.96	96344.8	3456.77	696.493	238.262	1953.42	866.432	1602.61	1388.67	1083.16	7268	11847.7	1790.5	1230.01	1631.99	2851.99	778.52	123271	3442.21
9.81_979.8417m/z		979.842	1	9.81422	0.02685	0	0.0499754	0.0484241	23.7009	Normal	DCM	100	15.336	133.2	0	0	0	0	0	0	0	0	0	0	0	0	0	0	56.5867	188.789	0	0	0	0	0	6.99188	26.0837	32.705	11.3131	24.856	6.87664	0	0	0	0	0	0	0	0
9.97_409.1182m/z		409.118	1	9.97242	0.120617	0	4.49e-10	1.88e-08	4.3817	DCM	Normal	100	407.413	32.31	14.3781	88.1552	54.0558	105.408	56.7082	97.0619	111.9	172.017	118.197	113.83	56.8358	202.629	17.3724	127.005	47.3043	104.833	199.803	347.364	214.371	394.478	170.943	306.856	340.292	333.624	377.055	594.149	124.461	314.604	456.436	370.619	542.539	614.544	294.41	351.812	640.758
9.96_325.3591m/z		325.359	1	9.96243	0.140633	0	0.0194444	0.0275499	2.33054	Normal	DCM	100 - 20.3	513.897	75.22	1464.11	903.708	222.333	141.194	155.824	225.815	873.874	905.213	680.879	176.04	446.654	677.595	167.823	139.474	653.485	388.328	115.891	95.1978	257.367	93.3491	577.488	1792.7	109.652	1456.17	290.057	283.1	50.628	33.1465	113.604	135.296	454.942	57.9733	149.49	264.503	137.7
9.96_1073.4120m/z		1073.41	1	9.95735	0.0950833	0	0.0144207	0.0226214	13.305	DCM	Normal	100 - 57.7 - 77.3 - 1.27	404.819	185.28	0	0	0	314.733	0.59472	0	0	0	0	0	0	0	24.7604	0	22.424	124.306	15.866	0	69.6409	7.52201	0	7.64089	0	18.3731	6.87543	0	106.79	255.96	0	0	0	742.82	15.5748	720.681	4158.24
9.95_755.2464m/z		755.246	1	9.94723	0.0948333	0	0.0312105	0.0369508	134.145	DCM	Normal	100 - 38.3	152.457	216.17	0	0	0	4.74035	0	0	0.00049114	0	0	0	0.0164098	0	0	0.112049	13.3148	0	2.44793	0.194639	2.00628	0.0122622	0	1.89767	0	0	0	0	50.2396	44.9737	0.271733	0	0	0	0	23.3547	0
9.95_344.0606m/z		344.061	1	9.94723	0.145533	0	0.0198093	0.0278516	4.42911	DCM	DM	100 - 17	482.18	32.49	80.3257	223.483	231.484	175.37	198.249	112.059	179.737	152.552	259.665	147.673	93.582	188.374	297.132	173.896	182.446	145.917	87.3327	164.445	120.943	170.875	138.044	107.446	62.9453	174.999	177.238	102.124	0	0	38.2668	94.4424	140.289	50.8516	30.5922	86.3652	109.914
9.94_368.1285m/z		368.128	1	9.94225	0.120933	0	4.91e-06	4.61e-05	57.9302	DCM	Normal	100 - 70.1 - 11.4	586.843	45.76	4.88697	15.8905	10.0143	12.9812	5.58073	5.95842	4.21561	4.19407	9.72833	11.3309	10.0523	12.7189	15.6671	7.20937	19.8773	11.7769	26.3984	21.7604	35.0548	28.0292	17.5953	31.8723	16.7448	19.4201	28.7938	24.4935	72.1229	47.1591	35.2837	30.0942	22.4709	22.8025	39.6946	21.2498	53.7588
10.01_1084.3832m/z		1084.38	1	10.0117	0.165817	0	0.0461893	0.0464537	4.78735	DCM	DM	100 - 74.5	292.002	231.76	10.7387	0	0	1432.19	0	7.30462	1.11132	0	0	0	0	0	0	0	7.99823	0	3.585	0	223.927	0	0	2.37775	0	0	0	0	40.9441	461.101	0	0	0	18.798	45.8007	3816.96	47.233
9.94_319.3368m/z		319.337	1	9.94225	0.07505	0	5.11e-07	7.71e-06	3.14756	DCM	Normal	100 - 4.82	259.834	39.19	27.2488	67.0359	31.5485	21.1693	43.5716	49.8	85.1168	28.3443	97.6694	64.408	81.6425	104.391	171.175	177.419	116.619	153.658	136.725	218.889	152.008	406.58	314.801	137.336	205.478	254.603	412.775	216.589	68.6716	121.088	291.394	311.657	298.631	386.38	329.489	231.586	417.558
9.93_315.1406m/z		315.141	1	9.92723	0.0554	0	0.0400801	0.0430132	2.49647	DCM	DM	100 - 12.9	144.514	44.2	35.4368	157.348	75.248	79.063	166.728	91.2597	177.075	170.831	161.604	96.3881	43.6843	108.291	134.153	210.873	66.0775	111.474	0.720199	60.9703	46.289	25.4759	158.581	62.8371	108.721	102.977	76.9262	50.9437	0.206953	0	45.1467	122.994	88.6081	100.572	61.762	107.273	168.204
9.93_251.0483m/z		251.048	1	9.92723	0.06505	0	4.73e-12	3.02e-10	21.7342	DCM	Normal	100 - 43.9 - 35.8	139.716	47.99	16.6544	13.0712	12.156	8.45041	23.9131	9.14632	0	7.68254	3.29268	0	0	0	5.24885	0	3.23905	0	65.3989	61.5686	103.051	172.099	187.819	152.776	173.896	132.639	250.775	210.066	13.1628	40.841	104.547	186.116	228.025	160.548	221.281	145.191	192.788
9.90_292.1444m/z		292.144	1	9.89737	0.03495	0	0.00268463	0.00676545	Infinity	DCM	DM	100	37.8678	177.75	0	0	0	0	0	0	0	0	3.99003	0	0	0	0	4.39392	0	0	0	0	0	0	0	0	0	0	0	0	0	0	0	0	0	0	18.787	60.2409	0
9.89_987.4062m/z		987.406	1	9.88725	0.226483	0	0.00456184	0.0100136	13.0343	DCM	Normal	81 - 100 - 37.6	407.632	132.97	181.567	97.3484	121.089	6.72559	0	0	0	58.8347	0	2.74553	26.4795	0	0	0	5.5926	0	192.958	20.6375	217.668	0	188.727	183.587	0	58.2021	92.4011	162.483	1084.44	2008.12	5.79341	0	0	39.1564	411.678	346.461	62.5973
9.85_403.1653m/z		403.165	1	9.84613	0.123383	0	3.11e-06	3.22e-05	3.73342	DCM	Normal	100 - 11	1382.59	43.26	384.539	330.466	263.894	212.794	281.608	394.488	777.147	304.532	999.902	194.215	185.7	309.245	562.509	430.42	112.884	180.918	132.62	165.282	187.309	820.818	1069.8	389.609	722.382	1136.85	1287.08	1451.78	271.221	519.858	1067.22	1662.65	1901.98	1499.54	2173.57	1586.58	1757.96
9.82_845.3344m/z		845.334	1	9.81957	0.23655	0	0.0249562	0.0321123	71.7454	DCM	Normal	100 - 47.6 - 45 - 1.19	4310.68	222.34	220.811	18.1728	55.7917	56.2171	0	0	0.309297	0	0	8.05964	516.353	0	27.4793	0	50.886	7.24781	1839.83	32128.4	796.394	5.24409	0.732729	255.346	0	19.4041	77.5227	10.7065	2750.23	4149.98	118.807	9.75014	0	0	32.9282	39328.3	251.191
9.93_368.6300m/z		368.63	1	9.93228	0.3306	0	0.031873	0.037433	Infinity	DCM	Normal	100	256.1	263.81	0	0	0	0	0	0	0	0	0	0	0	0	0	0	0	0	0	0	0	0	0	0	0	0	0	0	0	0	0	0	0	0	0	0	0
10.02_306.2443m/z		306.244	1	10.0222	0.0710833	0	0.0078388	0.0148051	5836.28	DCM	Normal	100	34.31	140.39	0	0	0	0.00703783	0.0821329	0	0	0	0	0	0	0.00488919	0	0	0	0	1.23944	0.170968	1.00259	0.163538	0.0142944	0	0.66753	0.00553215	0	0	2.88806	1.40608	5.15312	0.505359	0.0534152	1.07772	1.01298	493.752	1.05536
10.02_414.1642m/z		414.164	1	10.0222	0.0204	0	0.00663762	0.0131944	Infinity	Normal	DCM	100	10.1346	196.23	40.2326	72.6983	10.9212	0	7.31661	0	12.3792	0	18.6063	0	0	0	0	0	0	0	0	0	0	0	0	0	0	0	0	5.28304	0	0	0	0	0	0	0	0	0
10.03_730.2432m/z		730.243	1	10.0274	0.125633	0	0.0229088	0.0304668	45.4456	DCM	Normal	100 - 49.1 - 14.1	354.408	50.18	5.26524	14.2165	2.21578	3.64789	11.714	3.23862	6.63533	6.92964	4.7084	10.3235	6.48652	11.2711	10.8285	11.2914	3.29377	12.7098	13.511	8.73944	8.96554	7.81379	8.11552	5.1357	3695.86	12.1229	8.74907	23.4489	83.5156	57.2735	12.5586	16.9841	17.5738	9.74131	12.3285	0	33.6949
10.21_332.9446m/z		332.945	1	10.2119	0.09705	0	0.0165925	0.0248875	Infinity	Normal	DCM	100	43.4481	346.41	11.9091	18.2331	16.6727	0	628.793	0	0	0	0	0	16.2962	3.26573	0	0	0	0	0	0	0	0	0	0	0	10.3882	0	0	0	0	0	0	0	0	0	0	0
10.22_330.9482m/z		330.948	1	10.2168	0.0920667	0	2.37e-08	5.76e-07	Infinity	Normal	DCM	100 - 13.4	88.2294	275.12	66.7482	55.8936	36.2394	6.16792	994.241	13.3486	25.2402	10.0595	37.236	0	64.5933	46.0575	8.43911	0	47.4059	0	0	0	0	0	0	0	0	27.2542	0	0	0	0	0	0	0	0	0	0	0
10.22_688.1292m/z		688.129	1	10.2168	0.1356	0	0.0482583	0.047596	Infinity	DCM	Normal	100 - 16.3	294.543	222.39	0	0	0	0	0	0	0	0	0	0	0	0	0	0	0	0	0	0	0	0	0	0	0	0	0	0	0	0	0	0	0	0	0	0	0
10.22_269.1770m/z		269.177	1	10.2217	0.0776667	0	3.39e-05	0.00022358	2.47115	DCM	Normal	100 - 8.93	1269.05	25.86	575.587	338.115	489.111	573.672	546.752	515.982	399.766	305.242	323.882	745.746	430.025	544.838	673.063	475.414	563.606	715.919	747.635	531.706	590.958	504.686	531.515	555.355	403.23	520.504	553.428	771.713	1069.93	597.072	874.238	701.771	742.1	807.345	711.341	1176.13	889.324
10.23_346.3661m/z		346.366	1	10.2303	0.20425	0	0.0216822	0.0294771	2.33617	DM	DCM	100 - 18.7 - 0.893	4314.24	32.56	4828.24	2988.22	3664.05	2608.91	2471.72	2154.98	1875.53	2332.04	2766.98	2329.82	3389.68	2924.02	4126.08	1408.37	2836.29	1614.64	11415.6	2881.56	5868.71	2381.57	3812.03	5692.36	7835.71	4279.82	3563.68	2679.37	294.86	1065.65	2896.3	2747.74	3344.83	2515.18	2957.75	380.727	2649.86
10.25_292.1454m/z		292.145	1	10.2501	0.0624333	0	0.00498191	0.0107056	5.00569	DCM	Normal	100	115.416	97.54	0	8.03929	15.37	0	16.3979	37.0388	28.9923	25.6203	41.8945	24.5854	0.861149	56.2771	10.3177	81.5402	19.0656	2.91199	8.07555	0	0.309363	3.31598	7.23162	27.6479	70.1021	0.0433231	51.7341	140.724	2.31213	0	6.47107	41.6699	11.6082	0	94.0175	200.026	110.638
10.26_280.1956m/z		280.196	1	10.2597	0.150217	0	0.000876134	0.00288874	4.62488	DCM	Normal	68.3 - 100	1432.36	67.12	624.274	164.999	179.607	294.074	204.396	176.373	300.616	278.492	105.908	448.043	918.153	163.523	238.88	288.999	389.821	179.166	1483.88	547.281	826.732	640.64	331.495	689.25	258.855	257.424	332.507	479.328	1806.81	2084.78	526.864	389.056	303.817	349.053	610.43	325.16	345.212
10.26_657.4584m/z		657.458	1	10.2597	0.224183	0	0.00676705	0.0133972	9.88881	Normal	DCM	100 - 29.1	664.942	120.72	2.69775	2678.32	34.8479	3118.39	229.162	13.4271	395.249	35.8301	0	99.1053	3030.41	9.74306	281.336	271.599	129.037	309.928	791.98	675.949	13.5844	1021.07	255.002	1219.56	2117.87	0	35.2857	132.463	233.034	9.47425	82.5369	31.4979	303.076	394.472	17.5658	0	125.446
10.29_850.4899m/z		850.49	1	10.289	0.0341167	0	0.0020703	0.00554607	662.263	DCM	Normal	100 - 35.8	103.571	201.62	0	0	0	0	0	0	0	0	0	0	2.50223	0	0	0	0	0	18.8582	4.60327	74.0672	0	0	0	0	0	653.905	223.308	37.5608	111.132	0	0	0	8.80097	979.639	0	0
10.29_319.3371m/z		319.337	1	10.294	0.136383	0	5.15e-06	4.81e-05	2.11364	DCM	Normal	100 - 6.24	660.729	22.12	257.051	336.932	329.84	334.209	348.656	340.054	268.087	294.088	365.758	231.907	153.149	335.163	423.946	424.606	263.774	294.429	377.322	563.669	433.538	987.639	807.43	445.549	519.101	636.235	814.018	675.761	282.219	264.757	745.199	772.051	807.529	808.435	929.441	676.352	870.438
10.29_812.3894m/z		812.389	1	10.294	0.0441333	0	0.00132461	0.00395678	37.7732	DCM	Normal	100	72.6771	140.33	30.7846	0	0	0	0	0	0	0	0	0	0	0	0	0	0	0	31.9579	0	0	0	0	0	0.0291658	0	0	0	270.655	316.472	40.528	11.9036	2.40032	0	0.0963755	4.66897	9.6132
10.30_657.2413m/z		657.241	1	10.2989	0.328433	0	0.00127977	0.00386483	10.0071	DCM	Normal	60.6 - 100	6750.28	102.42	2644.36	90.2173	679.246	350.98	640.089	293.931	152.02	297.453	247.85	403.79	279.125	1693.14	491.409	240.453	1426.22	862.544	754.539	347.634	2284.16	56.9254	787.715	848.41	457.43	455.372	180.798	111.949	5015.81	8026.15	1950.81	186.009	249.105	1582.97	2158.23	2265.98	1487.7
10.31_835.4062m/z		835.406	1	10.3136	0.253617	0	0.0167911	0.0250716	21.7918	DCM	Normal	81.3 - 100 - 11.6	1625.66	106.44	80.2319	100.021	185.178	13.6824	2.31808	129.039	45.4481	84.5067	2.84212	38.9758	123.353	9.49943	40.7089	295.553	14.0936	28.1398	467.052	337.486	549.262	12.759	417.196	1.09047	7.05374	9.44116	1326.83	808.248	1046.13	4596.74	727.897	17.5944	43.5812	912.666	2054.57	161.152	16.6159
10.33_177.1067m/z		177.107	1	10.3282	0.112067	0	0.000601486	0.00215518	5.09204	DCM	Normal	100 - 5.78	389.237	102.98	7.35336	574.605	132.988	266.623	2.71006	1.208	0.639821	0.162897	0.0034566	0	226.242	0.467021	0.124375	9.26941	0.484901	0.161939	18.5784	3.84619	8.20434	179.399	588.664	3.77834	714.559	4.50133	303.42	11.621	278.775	8.15889	129.712	2.57879	4.83681	6.80834	27.2894	421.966	840.979
10.33_149.0760m/z		149.076	1	10.333	0.155533	0	0.00203173	0.00547609	3.14086	DCM	Normal	100 - 3.74 - 0.857	880.476	81.08	53.8657	1241.53	410.772	710.588	102.513	199.927	65.7486	75.5545	153.164	45.0147	681.738	119.19	116.847	390.643	54.2178	63.9623	117.983	103.209	83.9374	644.488	1252.48	92.701	1471.18	104.004	635.061	180.659	609.923	61.1061	483.169	176.674	166.128	248.276	267.49	1024.98	1824.34
10.34_425.1582m/z		425.158	1	10.3425	0.0388333	0	0.0440535	0.0451596	14.8149	DCM	Normal	100	103.877	120.01	0	0	0	0	23.8766	0	20.1842	11.4416	0	0	0	0	29.4609	14.6876	0	12.5361	0	0	0.00250825	0	0	0	0	0	36.4191	237.638	0	15.2687	0	203.144	158.845	131.529	0	219.804	390.525
10.35_795.3866m/z		795.387	1	10.3475	0.102267	0	1.55e-08	4.14e-07	10.5128	DCM	Normal	100 - 61.3	1090.57	61.46	231.717	200.984	49.186	14.0539	141.743	74.7757	69.037	102.034	11.5159	69.5068	195.727	54.1936	157.258	170.982	49.1931	67.8924	615.411	191.811	95.9034	50.4781	208.216	188.113	216.38	157.614	387.087	816.243	1383.08	1661.14	450.159	979.109	735.844	942.774	592.715	860.475	1105.81
10.46_795.2869m/z		795.287	1	10.4631	0.329283	0	2.21e-10	1.03e-08	4.81183	DCM	Normal	100 - 49.3 - 14.4 - 0.619	12748	37.83	1587.73	589.027	1419.32	1613.98	3274.23	2340.02	2883.74	3480.51	2332.09	3023.65	2996.34	2985.3	4443.64	3680.4	2153.18	3585.69	2438.75	2694.11	1945.17	4081.82	5329.63	3878.69	6171.57	4582.75	7618.91	15314.9	5487.78	10233.3	9769.61	13904.9	13102.9	14434.4	13022	14913.6	13917.7
10.46_253.6784m/z		253.678	1	10.4631	0.122317	0	0.0109391	0.0186922	2.36324	Normal	DCM	100	124.788	47.97	137.54	89.607	208.723	17.3581	161.37	157.348	207.255	82.4892	125.359	51.8491	68.2725	46.3771	207.312	147.793	148.424	139.534	28.2026	67.5679	68.6372	19.0598	51.9783	65.3762	87.6085	255.128	102.757	0	4.7108	0	44.4108	81.2981	58.6185	0	70.7196	40.3063	198.924
10.46_468.5454m/z		468.545	1	10.4582	0.09785	0	0.0133586	0.0215306	4.26445	Normal	DCM	100 - 0.581	267.552	90.43	397.668	80.9778	725.782	0	454.855	409.787	708.715	37.9839	94.1583	48.5224	48.6043	0	457.239	196.87	304.27	315.403	63.1955	55.9272	154.813	9.49431	22.0722	62.9707	106.767	1272.66	230.079	0	10.9093	0	0	81.8721	56.7467	0	23.145	9.10585	417.37
10.46_425.1585m/z		425.158	1	10.4582	0.231217	0	0.00122924	0.00374694	2.52244	DCM	Normal	100 - 9.57 - 0.542	2439.7	48.55	197.823	276.9	502.934	356.149	967.66	997.802	985.281	1011.03	1361.18	985.906	624.625	1188.87	1798.39	1573.62	1246.99	1400.04	133.955	752.55	802.23	1586.61	1244.13	937.435	1591.58	1594.6	1713.4	2779.88	493.909	1121.69	1322.88	3224.16	2894.07	2189.17	1802.66	3687.67	4200.99
10.45_572.4318m/z		572.432	1	10.4533	0.22075	0	0.0109959	0.0187492	6.57486	Normal	DCM	100 - 32.8	720.22	109.83	43.0189	2333.72	94.2717	2837.86	524.076	98.2821	688.291	285.04	11.0055	309.681	2023.23	65.9581	487.727	656.442	346.629	718.281	1274.15	984.879	54.4372	421.862	417.742	1343.16	1877.91	1.24893	28.0787	272.632	245.921	2.92592	197.324	41.6773	297.651	300.59	56.1807	31.69	296.639
10.44_694.2739m/z		694.274	1	10.4434	0.16595	0	0.0324571	0.0378412	5.27915	DCM	Normal	100 - 61.2	1433.06	112.2	50.7043	0	8.58818	850.272	6.41465	0	272.14	780.454	53.2794	613.041	674.563	227.517	251.763	456.076	41.9977	56.4954	114.088	13.7588	64.1884	0.00253944	0	1004.26	5.61897	1492.89	0	0	615.006	917.186	3561.94	3119.89	209.328	82.9068	12.8244	7649.76	1447.57
10.21_230.1334m/z		230.133	1	10.2119	0.238733	0	0.0424421	0.0443045	7.13866	DCM	Normal	100 - 19.3 - 5.69	2683.38	22.06	450.923	280.079	385.748	363.989	326.753	325.273	355.262	301.546	307.837	351.389	432.671	314.347	466.552	300.96	581.701	469.26	604.574	452.153	544.08	303.611	302.846	462.574	700.851	449.016	403.662	390.004	3586.52	11925.6	468.867	395.51	263.689	284.078	622.095	346.769	528.906
10.42_173.0109m/z		173.011	1	10.4203	0.0572	0	6.08e-07	8.82e-06	185.56	Normal	DCM	100	40.0634	143.2	159.187	162.763	126.157	62.2689	40.1915	19.2065	15.0375	6.62526	8.3408	0	32.4607	0	0	2.42441	6.35031	0	0	0	4.34747	0	0	0	0	0	0	0	0	0	0	0	0	0	3.23857	0	0
10.41_547.2213m/z		547.221	1	10.4059	0.258917	0	7.25e-06	6.44e-05	3.08581	Normal	DCM	100 - 37.9 - 10.7	10540.6	37.32	9345.75	13180.4	9979.64	5816.3	11589.5	6808.36	12018.4	13019.9	7640.38	10486.5	2060.36	10855.5	16036.2	17992.6	8540.25	13279.2	2014.74	5565.62	7999.89	973.107	4501.29	10481.5	992.085	1997.05	1404.88	883.986	3452.89	2394.16	1178.23	2405.74	2739.03	2896.96	440.863	4712.17	17694.3
10.41_514.1375m/z		514.138	1	10.4059	0.0679167	0	0.00357373	0.00839172	7.01084	Normal	DCM	100 - 26.9	106.274	98.22	399.462	335.526	179.994	218.049	93.4004	65.6546	115.668	52.4688	72.4678	13.0376	35.7532	4.31548	16.2441	80.008	18.3396	0	19.1612	18.3363	0	27.3178	51.5268	0	20.9768	22.564	0	43.6275	0	0	17.203	17.338	39.1909	18.6383	32.4872	24.3445	0
10.40_792.5113m/z		792.511	1	10.3963	0.53	0	0.0440558	0.0451596	4.41347	DCM	Normal	100 - 47.6	5162.44	103.71	938.773	6452.01	495.115	1031.21	267.432	1186.2	155.411	1062.27	440.871	595.45	1088.76	336.116	2670.46	975.279	455.401	564.461	881.136	1219.79	1567.32	4263.82	2997.85	551.408	420.112	668.624	7078.34	10030.8	1721.73	2935.72	246.136	767.857	2963.21	3895.53	8883.68	1372.84	31697.6
10.38_210.1082m/z		210.108	1	10.3814	0.0582167	0	0.0333942	0.0385304	Infinity	DCM	Normal	100	24.0326	152.78	0	0	0	0	0	0	0	0	0	0	0	0	0	0	0	0	0	0	0	0	0	0	0	0	0	0	79.9517	207.144	0	0	0	0	3.24385	0	0
10.38_298.3873m/z		298.387	1	10.3767	0.0826	0	0.000814248	0.00274013	7.23127	DCM	Normal	100 - 15.4 - 1.05	207.183	103.43	15.1733	67.6894	15.1084	13.9577	11.7296	7.93509	11.1519	120.815	16.249	20.4935	15.5211	19.0653	40.3976	52.5263	14.1068	16.4952	14.7731	14.1892	15.0897	34.3389	178.993	18.4853	12.089	27.6815	27.7111	16.8348	4.64732	13.448	23.1818	14.1056	20.6584	7.01563	11.9655	788.791	205.739
10.36_416.3795m/z		416.379	1	10.3621	0.17445	0	0.027415	0.0341938	2.01168	Normal	DCM	100 - 57.6 - 8.05	3469.61	45.12	2762.57	3813.39	2711.28	1092.52	5116	4549.79	5390.41	2353.87	3729.52	2826.42	2069.36	2816.05	7225.86	3112.15	1647.62	4296.88	1036.74	3045.87	1190.44	1557.6	2216.2	2172.83	1939.09	8986.82	9772.52	1661.16	74.3834	30.9112	1196.64	3482.64	6183.14	1391.48	2720.2	2470.65	1454.05
10.42_478.2127m/z		478.213	1	10.4155	0.243717	0	0.0316918	0.037297	2.1135	DCM	DM	100 - 58.7	6015.41	39.44	3212.28	1620.02	2216.53	3148.7	4618.2	2124.01	1890.21	1761.9	1611.43	3784.88	5858.66	3156.94	4367.73	3176.14	2723.89	3622.6	2260.32	2301.63	2630.24	2321.62	1851.96	3217.17	1846.95	1984.06	1656.96	2797.97	7382.61	3902.72	2898.54	2454.57	2865.94	3183.52	2349.35	3617.48	7318.65
9.75_307.1366m/z		307.137	1	9.7468	0.1038	0	7.4e-05	0.000418751	2.19358	DCM	DM	100 - 3.08	510.144	32.92	183.462	191.72	197.814	320.296	218.46	450.796	387.651	274.706	433.94	429.281	294.74	431.969	829.118	554.105	466.06	522.95	155.725	229.189	60.5226	223.272	440.262	134.996	107.259	369.113	262.283	243.802	264.911	299.416	514.878	499.518	520.462	543.128	851.418	364.948	648.23
10.21_1059.4332m/z		1059.43	1	10.207	0.11175	0	0.0180848	0.0262664	105.819	DCM	Normal	100 - 61.8 - 23.5	452.875	137.88	58.4549	0	0	0	0	0	0	0	0	0	0	0	0	4.13427	5.88624	0	89.368	0	0	0	173.6	5.76892	0	0	0	313.222	159.927	259.508	0	0	0	2435.69	0	0	1194.74
10.20_576.7976m/z		576.798	1	10.2021	0.0295333	0	0.0404197	0.0432091	Infinity	DCM	Normal	46.5 - 68.6 - 100	23.7461	177.02	0	0	0	0	0	0	0	0	0	0	0	0	0	0	0	0	0	0	0	0	0	0	0	0	0	0	104.424	172.399	0	0	0	0	0	0	0
10.03_1031.4810m/z		1031.48	1	10.0274	0.1804	0	0.0267092	0.0336546	13.2107	DCM	DM	100 - 61.4 - 31 - 11.4 - 3.77 - 1.51	5516.52	186.14	40.2598	0	9.05703	7981.47	0	217.352	0	0	0	15.8858	1.81603	0	6.88337	0	1152.05	47.2342	15.4274	0	2349.85	12.9038	7.04022	0	0	300.132	5.07372	0	694.591	1625.93	19.0392	0	0	1878.32	3879.53	73412	33.0861
10.03_454.3113m/z		454.311	1	10.0325	0.155833	0	0.0154324	0.023676	2.71254	DCM	DM	100 - 16.5	4621.58	28.05	5495.22	1473.92	3022.1	1388.56	2472.36	1989.62	2503.13	789.946	1345.04	1773.45	1201.59	2723.81	9252.81	2792.9	4824.13	6076.64	1484.98	1239.38	1309.33	1684.83	1273.84	1164	1237.12	2365.91	1986.15	2336.4	2074.06	2289.42	1722.29	2361.46	2482.2	1328.95	1560.51	3450.28	3546.47
10.04_1097.4112m/z		1097.41	1	10.0375	0.150667	0	0.0217582	0.0295438	5.67688	DCM	DM	100 - 60.5	284.489	229.99	2.97085	0	0	733.484	0	0	0	0	0	0	0	4.55756	0	0	123.784	0	0	0	399.99	0	0	5.7417	0	0	0	18.7567	77.4724	99.4029	21.6249	8.03826	0	183.947	216.416	3474.21	11.8101
10.04_282.3213m/z		282.321	1	10.0426	0.0663833	0	0.0130255	0.021176	3.76428	DCM	Normal	100	73.2336	88.78	30.2374	52.5923	4.15092	20.1693	10.5454	4.42951	19.1309	18.2219	89.9435	4.11755	4.39335	24.29	0	11.477	4.85536	12.7237	12.4733	9.39021	12.7173	45.9822	72.9001	27.1513	17.6678	37.1204	62.5956	14.5186	106.447	193.286	12.4433	34.9703	25.2095	22.1542	116.756	0	34.8891
10.05_350.0803m/z		350.08	1	10.0477	0.120317	0	0.000424325	0.00165007	2.91609	Normal	DCM	100 - 7.35 - 8.99	497.382	46.19	872.525	1286.35	943.901	668.225	515.937	429.398	436.59	360.604	563.555	329.034	277.374	312.703	325.371	242.424	175.445	218.676	241.009	370.655	248.228	503.117	445.004	254.185	334.595	302.67	335.623	280.279	62.6164	55.7037	236.51	314.56	296.017	166.516	294.994	12.8267	243.734
10.06_125.1563m/z		125.156	1	10.0579	0.0202667	0	0.00953025	0.0169909	4.564	DCM	Normal	100 - 23.4	13.7368	98.33	2.55187	0.578763	0.346743	3.08181	3.82191	0	8.0393	0.263312	9.96589	4.54054	0.216797	4.49455	3.69177	0.889293	0.616509	5.05798	1.00439	0.965355	4.90433	10.8037	8.94292	2.07565	93.8238	16.3124	7.13225	12.7926	0	0.0827133	6.60109	9.34892	12.5195	9.89499	2.19744	0.933656	6.24011
10.06_319.3356m/z		319.336	1	10.0629	0.164367	0	6.22e-07	8.98e-06	2.33391	DCM	Normal	100 - 10.6	1058.1	27.93	236.943	419.919	287.989	405.948	418.498	418.771	449.054	495.134	531.364	375.562	321.606	526.476	725.873	626.486	423.858	590.313	616.958	839.074	602.89	1488.94	1333.22	712.558	925.24	1061.75	1357.17	1101.51	416.301	602.036	1136.69	1266.55	1429.07	1249.36	1660.42	665.521	1589
10.06_339.2918m/z		339.292	1	10.0629	0.21985	0	0.0121588	0.0201656	2.26346	DCM	DM	100 - 31.3 - 22.9	13185.1	36.88	17767.8	6285.17	6752.73	6381.26	6644.99	10039.1	9106.76	7719.01	4742.9	11132.7	5695.29	6850.56	17046	10984.9	11189.3	11578.9	6854.4	4148.47	6703.27	5059.96	9523.94	6627.47	4345.33	5738.96	3502.96	9716.62	3287.27	4393.66	7248.97	7158.63	6488.41	13233.5	5377.14	49200.2	9548.37
10.08_353.7572m/z		353.757	1	10.0832	0.100217	0	0.0489768	0.0479349	Infinity	DCM	Normal	100 - 3.78	111.15	191.69	0	0	0	0	0	0	0	0	0	0	0	0	0	0	0	0	0	0	15.1653	0	0	7.34302	0	0	0	0	193.658	412.2	0	0	0	0	0	0	0.0430545
10.09_330.4679m/z		330.468	1	10.0883	0.0751	0	0.001897	0.00520705	7.1002	DM	DCM	100 - 2.31	182.443	85.53	224.865	246.388	109.021	116.165	233.563	180.816	8.09312	73.99	11.85	162.691	19.6045	83.6546	331.391	9.57402	33.7004	33.616	129.793	0	140.096	206.771	178.676	145.747	236.758	540.011	316.985	294.485	0	0	36.0578	110.71	147.125	35.3543	13.7762	0	0
10.09_330.6268m/z		330.627	1	10.0883	0.0601	0	0.00308244	0.00749537	14.0511	DM	DCM	100 - 10.9	377.176	113.55	257.172	273.091	76.5125	83.7505	293.632	194.831	0	64.6406	0	211.514	6.52157	73.7801	689.032	5.81152	8.36402	16.9445	219.162	0	252.42	280.766	218.669	248.66	483.092	1536.22	605.69	681.429	0	0	45.7209	120.122	184.758	33.0757	9.6723	0	0
10.09_330.6986m/z		330.699	1	10.0883	0.10505	0	0.0223215	0.0300124	3.74137	DM	DCM	100 - 14.5	1093.44	72.27	967.971	1191.74	559.327	579.484	1086.25	841.659	134.874	500.855	190.672	869.03	258.569	552.39	1911.25	206.193	323.469	302.807	814.1	114.741	871.665	1138.9	975.138	943.45	1532.84	2796.02	1984.25	1858.38	40.1954	51.6195	394.664	715.808	923.995	388.733	398.358	65.8633	261.794
10.09_330.7953m/z		330.795	1	10.0883	0.0451167	0	0.000527057	0.00195169	56.3096	DM	DCM	100 - 29.4	149.69	158.94	99.7463	68.669	4.09545	5.05028	96.9853	53.2088	0	0	0	58.5804	0	0	268.618	0	0	0	61.428	0	91.2265	67.2477	47.8936	60.8986	130.44	858.686	231.182	247.277	0	0	0	19.2957	20.5793	0	0	0	0
10.10_289.2948m/z		289.295	1	10.1032	0.1968	0	0.0263301	0.0333488	2.30888	Normal	DCM	100 - 21.1 - 9.21	781.725	150.62	244.088	170.111	754.975	230.673	216.464	4677.82	587.384	262.207	360.447	382.824	1927.64	438.741	1804.95	224.157	89.4553	135.676	50.9795	94.7692	73.9774	146.495	210.231	54.7031	364.023	4978.16	204.225	987.086	1.43017	0.405698	215.051	234.029	872.465	155.587	81.221	57.0673	3085.13
10.12_484.4041m/z		484.404	1	10.1232	0.0298667	0	0.00237738	0.00615833	2.76667	Normal	DCM	100 - 2.91	153.194	44.92	109.221	220.801	107.813	175.12	314.301	170.201	83.0589	146.523	115.517	212.969	51.7279	132.316	242.976	79.2145	171.036	118.313	109.688	2.00775	86.813	160.505	157.458	123.029	76.6086	202.389	125.884	123.585	0	35.3281	61.5434	129.943	146.686	82.3613	84.3093	0.240944	87.2321
10.15_390.3859m/z		390.386	1	10.1479	0.12705	0	0.0152372	0.0234707	2.15051	DM	DCM	100 - 28.7	884.246	41.03	1122.74	549.135	1017.41	596.921	483.908	471.936	285.531	506.721	399.25	467.51	474.098	539.414	725.4	383.666	600.145	305.006	2363.49	890.035	1458.52	556.055	964.474	1338.34	519.135	1047.03	733.073	539.828	27.004	173.976	569.65	558.177	766.543	646.908	712.955	749.189	468.057
10.16_409.2807m/z		409.281	1	10.1578	0.1771	0	0.0436198	0.0449645	160.755	DCM	Normal	100 - 27.4	2857.88	188.09	29.8073	0	0	0	0	0	0	0	0	0	34.4947	0	14.3587	0	205.785	0	2439.46	378.299	1714.42	0	0	231.147	0	0	0	0	12499	9635.07	57.2453	0	0	0	108.282	0	0
10.20_192.1177m/z		192.118	1	10.2021	0.05415	0	0.0494022	0.0481071	Infinity	DCM	Normal	100	24.6134	152.79	0	0	0	0	0	0	0	0	0	0	0	0	0	0	0	0	0	0	0	0	0	0	0	0	0	0	85.9242	140.787	0	0	0	0	0	0	0
10.20_175.0097m/z		175.01	1	10.1972	0.0197	0	3.9e-06	3.83e-05	16.3083	Normal	DCM	100	21.8101	112.14	46.1238	88.3229	49.0419	34.7809	37.0589	33.8016	10.596	13.328	8.41224	9.20381	0	6.21367	4.64126	2.3276	2.63262	2.47668	0	2.94235	3.90838	0.429063	3.33802	0	1.80346	12.0871	5.3751	2.72368	0	0	0.404683	0.453687	0	0	1.63223	2.84267	8.78426
10.19_322.1044m/z		322.104	1	10.1921	0.190083	0	0.00417205	0.00936353	21.4751	DCM	DM	100 - 21.1	1205.85	24.15	127.853	255.589	199.3	202.408	218.937	283.996	261.541	265.556	335.711	224.337	178.222	347.25	270.644	318.141	219.932	205.748	0	59.6646	14.9548	88.4632	103.516	40.3105	51.2403	84.3026	116.784	114.58	0	0	17032.7	121.432	92.8693	73.2591	159.135	117.249	109.082
10.19_301.0587m/z		301.059	1	10.1873	0.1413	0	0.0437278	0.044997	Infinity	DCM	Normal	100	107.949	221.22	0	0	0	0	0	0	0	0	0	0	0	0	0	0	0	0	0	0	0	0	0	0	0	0	0	840.574	12.7825	0	0	0	0	0	855.893	0	112.752
10.18_412.1956m/z		412.196	1	10.1824	0.0689833	0	0.0075977	0.0145096	4.44879	DCM	Normal	100	30.0691	79.54	0	0	0	0.406334	0	0	30.3794	21.3078	5.51226	0	13.2712	0	0	22.9613	8.36218	5.94232	0	0	7.7261	0	8.37299	12.0797	0	6.10487	7.18619	95.4871	0	12.9622	22.5892	30.5336	40.0648	57.3631	46.0424	44.1398	0
10.18_811.2589m/z		811.259	1	10.1774	0.0875	0	0.00130469	0.0039159	4.94741	DCM	Normal	100 - 30.3 - 8.93	512.732	55.65	0	0	0	0	77.5316	88.3696	154.002	122.565	50.983	73.9735	171.872	129.738	315.609	246.318	54.4286	172.792	35.1705	105.998	25.0725	156.494	220.205	247.03	0	340.291	297.518	637.164	123.887	329.778	410.224	1007.67	808.194	490.47	326.241	946.324	637.101
10.20_1081.4124m/z		1081.41	1	10.2021	0.0825667	0	0.0229073	0.0304668	66.4027	DCM	Normal	100 - 58.3	202.853	164.18	4.37201	0	0	0	0	0	0	10.733	0	0	11.2953	0	0	22.4779	0	0	17.5829	0	0	0	43.9644	0	0	0	0	151.065	46.8823	119.822	0	0	0	1212.94	12.1348	14.4891	492.427
10.18_387.4101m/z		387.41	1	10.1774	0.0443167	0	3.88e-05	0.000251911	6.86851	DCM	Normal	100	144.732	48.73	40.1458	0	14.9754	0	39.338	49.5732	65.064	8.84222	8.1754	21.4926	53.5289	0	0	24.7819	0	11.2317	10.397	16.1981	21.3659	58.2711	92.4722	43.7093	0	77.294	149.889	229.65	21.2763	27.6343	134.747	229.744	197.597	231.395	264.65	200.511	129.666
10.17_732.2584m/z		732.258	1	10.1724	0.220033	0	0.0193993	0.0275081	2540.38	DCM	Normal	100 - 44.2 - 19.5 - 4.49	2911.93	207.11	1.77375	0	0	0	0.193669	0	1.54004	0	0	0.000963926	0.377185	5.08856	8.58273	0	0.428219	0.355019	1.75403	0	0.00850333	0	0	1.26841	18528.1	0	0.0411773	0	315.961	346.84	0	2.02324	0	0	1.10143	2.80021	16.1773
10.17_698.2912m/z		698.291	1	10.1724	0.225467	0	0.0170377	0.0253394	26.7654	DCM	Normal	100 - 16.9	5582.11	159.1	120.525	0	10.789	28.277	562.781	23.4645	0.202764	0	161.928	0	85.5658	2128.9	83.0373	0	131.435	0	246.798	27.6943	1022.44	5.37815	82.0157	17.6158	942.336	0	0	0	1495.66	2861.2	1044.89	18.0914	183.32	0	2762.99	1285.66	502.642
10.17_409.3940m/z		409.394	1	10.1724	0.0738667	0	0.00978353	0.0173022	5.67202	DCM	Normal	100	269.791	63.91	0	0	0	6.33549	65.1108	86.1957	152.048	103.935	12.103	39.9679	78.8053	6.37899	33.0028	115.165	6.41362	55.5823	0	36.4541	30.841	121.172	185.68	74.7442	0	162.544	277.308	554.935	6.71018	8.51354	256.666	548.943	413.262	440.29	443.517	462.761	260.081
10.16_729.2168m/z		729.217	1	10.1627	0.191	0	0.010647	0.0183576	60.6981	DCM	Normal	100 - 45.4	869.973	177.04	0	0	0	0	6.35466	0	0	0	0	0	0	222.97	0	0	0	0	5.05604	0	0	0	0	0	83.9781	0	0	0	66.0783	79.5921	0	0	0	0	100.217	386.799	0
10.16_720.2734m/z		720.273	1	10.1627	0.19575	0	1.54e-05	0.000118448	34.9048	DCM	Normal	100 - 54.4	1267.23	158.27	16.0904	0	0	0	56.8348	0	0	0	3.75074	0	13.0238	477.841	6.77151	0	6.57368	0	29.6807	15.2499	88.2756	0	59.1802	47.3416	64.2232	39.6086	2.35516	50.3706	527.451	524.238	185.976	36.5551	28.2899	24.3019	428.305	84.8512	111.99
10.16_742.2514m/z		742.251	1	10.1578	0.0542	0	0.0230169	0.030559	25345.2	DCM	Normal	100 - 38.3	84.3015	210.34	0.0469539	0	0	0	0	0	0	0	0	0	0.00626429	0	0	0	0	0	0	0	0	0	0	0.00162957	8.80641	0	0	0	14.9912	31.1184	0	0	0	0	0	0	0
10.18_286.2790m/z		286.279	1	10.1774	0.136767	0	4.76e-05	0.000296885	39.3417	DCM	Normal	100	235.331	94.29	0	0	0	0	0	0	0	0	0	0	66.9764	0	0	0	0	28.7313	0	49.2477	0	11.3845	53.1349	41.1636	0	99.2422	0	38.9395	494.132	446.43	356.819	9.41589	35.8914	58.7321	293.523	380.061	0
10.47_213.6195m/z		213.619	1	10.468	0.0828167	0	0.000686295	0.00238714	5.95027	DCM	Normal	100	13.9925	74.49	9.10598	0	2.84237	0	1.6508	4.29621	0	2.19696	4.06546	0	4.76444	3.08532	0	5.61765	0	0	0	3.03254	0	2.7889	5.30268	0	0	5.45284	7.56177	15.8764	0	1.92933	6.07672	13.7533	30.0073	20.6494	30.3811	11.9518	5.94963
9.75_299.3224m/z		299.322	1	9.7468	0.0870167	0	0.0115342	0.0193595	2.10685	DCM	Normal	100 - 8.63	398.335	33.86	99.013	166.361	283.739	148.459	95.7517	180.762	189.431	266.649	213.298	176.751	277.818	261.47	214.147	221.237	92.9584	137.226	76.0717	233.996	177.635	458.789	415.991	182.884	444.485	396.515	399.189	421.549	109.631	138.282	263.873	417.818	629.318	458.658	531.553	277.736	608.93
9.75_258.0771m/z		258.077	1	9.7468	0.0931333	0	0.016878	0.0251674	Infinity	DCM	Normal	100 - 4.13	118.901	250.23	0	0	0	0	0	0	0	0	0	0	0	0	0	0	0	0	0	0	0	0	0	0	0	0	0	0	0	0	0	0	0	288.299	1121.77	0	0
9.35_353.0897m/z		353.09	1	9.35198	0.116117	0	2.19e-05	0.000157293	6.29992	Normal	DCM	100	134.182	91.96	72.4408	506.631	142.329	260.577	117.879	262.918	163.369	82.7066	35.4119	19.2703	24.334	123.809	44.7529	61.3879	102.539	126.548	0	42.313	39.344	37.6892	119.942	8.13852	106.907	26.5819	106.899	105.024	0	0	80.433	5.22062	7.61207	0	0	18.0972	0
9.35_405.2501m/z		405.25	1	9.35198	0.200633	0	0.0435562	0.0449459	2.70052	DCM	Normal	100 - 20.8	8083.57	56.25	3422.37	1580.26	2488.92	4995.65	2559.68	1939.95	1691.92	1869.78	1284.44	3758.25	7551.18	2349.84	2347	1519.35	5070.32	3464.52	17098.5	5537.64	9023.8	2831.02	2406.66	5008.66	2391.13	2776.58	2644.86	1898.35	20288.8	19146.2	4948.03	2354.42	2219.86	2244.54	3834.55	2398.3	2193
9.35_407.2616m/z		407.262	1	9.35198	0.733933	0	0.00448675	0.00989568	2.43691	DCM	Normal	100 - 38.9	21146.8	46.78	11750.1	4677.38	8215.23	14049.9	6276.92	5431.28	5641.92	5740.76	5046.68	11338	19154.1	6939.46	7952.21	5247.43	12293.5	9088.55	36734.2	14821.8	20038.6	10883.1	10369.4	15551	7345.94	9980.04	11314.8	10134.5	48432	48412.8	12912.8	8565.36	8527.84	8406.16	12793.3	7385.02	10427.4
9.35_444.1400m/z		444.14	1	9.35198	0.0405333	0	0.000223632	0.000996448	8.59652	Normal	DCM	100 - 6.98	94.9616	119.84	9.84625	383.26	68.9316	197.116	60.4051	286.244	130.614	46.2134	5.76343	0.164109	1.48933	20.4444	8.49167	17.9765	106.146	176.281	3.24323	4.12701	20.5826	0	17.5949	3.76265	29.4745	0	21.7274	56.6785	0.500534	0.0185518	56.3662	0	0	0	0	0	0
9.35_879.0526m/z		879.053	1	9.35198	0.0830167	0	0.0175362	0.0258279	5.16598	Normal	DCM	100 - 56.9 - 9.38	221.487	123.31	0	911.336	39.4794	606.098	90.349	806.036	299.991	23.0368	0	0	0	89.0416	59.4016	7.26148	305.454	306.314	15.927	14.0171	120.328	14.7339	87.1189	0	181.71	0	200.004	231.75	0	0	154.488	0	0	0	0	8.47675	0
9.36_310.0543m/z		310.054	1	9.35773	0.0571	0	0.00301385	0.00738162	2.55204	Normal	DCM	100	176.753	51.37	141.491	430.839	188.571	303.712	206.16	252.517	168.737	131.167	111.324	80.3374	64.7779	181.722	124.329	141.11	176.579	124.675	69.5897	87.1024	117.492	100.116	197.357	72.6406	202.183	71.9213	146.42	148.932	0	0	146.739	73.038	78.8232	44.747	37.6183	127.361	0
9.36_586.1037m/z		586.104	1	9.35773	0.174467	0	0.00665579	0.0132156	2.08326	Normal	DCM	100 - 11.4	1238.73	53.24	363.435	1985.32	689.539	2080.95	1131.59	2529.9	1505.64	791.341	546.14	597.852	483.903	1285.14	1440.82	840.757	1822.04	1725.33	665.144	905.816	1289.1	880.228	1205.56	663.456	1446.53	710.587	1925.96	1796.73	0	0	1293.62	682.38	511.048	331.504	354.093	974.48	185.46
9.36_633.0251m/z		633.025	1	9.35773	0.110733	0	0.00185794	0.00513346	18.3192	Normal	DCM	88.9 - 90.5 - 100 - 45 - 23.1	333.236	150.55	101.581	2246.74	192.371	997.146	142.188	1111.78	286.774	36.6632	6.77136	0	0	26.2375	5.89568	0	98.5242	79.0945	0	0	10.617	5.48194	80.6179	0	166.431	0	95.3722	88.9	0	0	83.8305	0	0	0	0	0	0
9.36_384.0478m/z		384.048	1	9.36362	0.110733	0	0.00565794	0.0117569	3.08697	Normal	DCM	100	155.499	92.61	60.6029	452.405	147.272	351.331	185.027	439.642	249.707	78.4659	47.3356	18.5281	3.57279	142.024	87.5811	94.9347	47.3529	82.206	45.8632	32.3324	38.8995	12.3673	120.438	12.7023	246.487	39.3019	242.275	178.696	0	0	244.543	23.1898	36.7032	0	14.6566	49.211	0
9.37_408.0375m/z		408.038	1	9.36932	0.137467	0	1.84e-05	0.000137352	5.34234	Normal	DCM	100	164.81	60.39	118.232	428.357	198.36	301.303	181.022	276.582	183.297	136.391	70.2398	61.5578	43.689	150.511	91.1616	136.634	138.944	120.679	14.5334	40.7041	52.4861	76.1953	134.159	42.2024	29.0223	56.5407	146.293	146.963	0	0	51	64.8132	50.9889	8.44256	5.55611	72.6201	0
9.37_470.2983m/z		470.298	1	9.36932	0.144	0	0.0250443	0.0321744	3.28567	DCM	Normal	100 - 21.4	5464.8	59.44	1226.73	1228.14	664.104	1988.34	2599.73	3796.45	875.361	444.938	1275.65	599.375	1849.46	2155.43	1667.2	531.503	4672.75	1036.39	1921.61	1101.96	2984.53	1324.55	2711.25	1646.88	4557	1132.49	1033.45	688.895	4186.06	3643.15	9147.31	1526.58	1352.58	2106.02	2827.32	33660.7	834.394
9.37_375.1899m/z		375.19	1	9.37492	0.133717	0	0.0227493	0.0303373	7.21957	DCM	Normal	100 - 31.9	2953.03	118.32	700.304	54.3357	198.35	1308.23	241.772	141.108	58.7329	41.4642	20.28	437.068	1806.63	193.302	171.974	66.633	695.775	408.54	1762.11	712.773	1425.35	126.515	263.266	920.667	253.58	465.776	165.166	166.685	6929.94	7602.34	1164	197.89	203.957	361.74	731.295	268.774	108.941
9.38_387.0899m/z		387.09	1	9.38062	0.0284167	0	0.0489456	0.047933	Infinity	DCM	Normal	100 - 5.59	51.1546	229.11	0	0	0	0	0	0	0	0	0	0	0	0	0	0	0	0	0	0	0	0	0	0	0	51.2203	0	0	0	0	0	102.128	0	0	0	0	441.714
9.39_490.3554m/z		490.355	1	9.38615	0.0509	0	0.0266837	0.0336337	23.8799	DCM	Normal	100 - 11	186.265	68.69	1.09201	11.7819	14.1982	8.63062	8.20749	3.58054	5.51593	2.202	1.93671	3.48011	11.7193	4.91333	3.01687	10.7716	16.4884	17.2659	83.3573	11.6724	29.1312	20.9967	12.6875	18.9421	21.4248	12.4334	22.7392	3.66332	635.505	897.387	24.3013	3.65711	6.52819	65.3336	5.38292	7.13982	41.1701
9.35_335.0811n	335.081	336.088	1	9.35198	0.16415	0	0.0149375	0.0231348	2.97636	Normal	DCM	100 - 13.1 - 1.36	1682.49	68.13	1205.08	5777.13	1670.02	3359.47	1468.35	3472.37	1586.25	869.249	456.268	481.722	1158.79	1191.53	891.735	774.379	1252.74	1304.79	521.972	601.229	1024.16	596.398	1081.24	529.497	1403.41	425.771	1425.63	1415.82	0	0	1477.94	426.879	330.497	165.729	270.068	668.571	108.881
9.39_163.1647m/z		163.165	1	9.3917	0.0339167	0	0.0174867	0.0257978	3.23687	Normal	DCM	100 - 5.52	41.5218	82.68	3.57136	48.8101	21.116	103.76	47.3803	0.704216	41.0558	41.8227	3.50598	74.257	114.144	3.92343	62.491	33.3146	44.7387	19.7537	126.968	43.8873	27.0589	15.3922	33.773	50.1003	0.299197	4.3642	5.05472	16.3304	39.7713	13.7899	10.2898	8.9644	69.8081	14.9731	27.6722	0.0244499	0
9.40_387.1287m/z		387.129	1	9.4031	0.104917	0	0.000334647	0.00136782	233.765	DCM	Normal	100 - 11.4	263.776	92.73	2.20845	0.0715167	0.45043	2.2544	0.328552	0.966203	0.557476	0.223234	0.673123	1.35968	3.74621	0.134276	0.486526	0.504396	2.1377	1.95189	0.00317797	4.71028	3.25613	1.017	0.875486	6.56937	2.10896	1183.5	3.00101	1.87167	15.8953	6.456	6.79155	1717.22	0.961637	7.56185	4.93205	0.967465	1139.92
9.40_550.7943m/z		550.794	1	9.4031	0.35415	0	0.0269076	0.0337739	311.063	DCM	Normal	68.1 - 67.2 - 93.9 - 98.5 - 87.4 - 82.7 - 83.9 - 100	1111.27	185.42	54.3691	0	0	0	0	0	0	0	0	0	0	0	0	0	2.79066	0	238.558	8.50435	208.852	0	0	14.3004	0	0	0	0	3637.79	5888.8	0	0	0	0	0	65.0656	0.152552
9.41_381.2577m/z		381.258	1	9.40863	1.0582	0	0.0238489	0.0312357	2.0149	DCM	Normal	100 - 57.4	16684.5	38.98	10563.1	6166.2	8058.84	11602	5575.61	5350.22	4908.99	8301.44	4441.9	8160.22	16636.4	5625.7	11068.2	6589.5	10681.4	8759.23	29962.2	14114.8	21028.2	8292.38	8307.96	14830.7	6790.45	7070.35	8921.88	7433.31	31331.6	32274	11522.8	7125.27	6247.18	8786.74	13388.7	7065.36	22911.8
9.43_408.1454m/z		408.145	1	9.43058	0.137217	0	0.0152145	0.0234482	3624.32	DCM	Normal	100	460.228	219.09	0	0.757492	0.766337	0.507902	0	0	0	0	0	0	0	0	0	0	0	0	0	0	0	0	0	0	8.08439	0	0	0	0	0	0	0	0	433.4	544.869	0	9.47016
9.44_935.4270m/z		935.427	1	9.43593	0.29705	0	0.0476943	0.0473322	2.51948	DCM	Normal	100 - 82.1	685.635	136.76	36.2718	0	0	9.91726	907.004	2112.32	125.22	0	675.113	26.1214	407.102	0	32.2542	17.3757	5.43874	0	212.765	38.186	311.433	43.12	142.636	21.9765	56.0886	0	103.804	0	1329.71	3789.26	0	159.536	68.9585	138.733	628.696	142.238	28.7377
9.44_430.1240m/z		430.124	1	9.44137	0.0747667	0	0.0076147	0.0145326	Infinity	DCM	Normal	100 - 18.7 - 31.1	163.706	350.97	0	0	0	0	0	0	0	0	0	0	0	0	0	0	0	0	0	0	0	0	0	0	0	0	0	0	0	0	0	12.5718	0	53.7631	124.324	0	0
9.46_286.9278m/z		286.928	1	9.45735	0.166233	0	1.38e-06	1.69e-05	14.241	Normal	DCM	100	115.436	89.17	289.777	324.27	263.471	173.03	150.103	123.12	94.4073	62.0607	162.442	27.3364	40.7673	15.365	22.4335	50.0224	24.2961	24.0809	2.06275	21.9309	9.26378	70.1634	45.3794	2.57965	19.4538	33.9397	36.0735	28.12	0	0	6.60958	6.62941	4.40417	4.35286	0	4.90919	0
9.46_294.6636m/z		294.664	1	9.45735	0.218	0	0.0408737	0.0434546	2.48672	DM	DCM	100 - 68.6 - 18.3 - 0.208	673.632	91.94	1048	329.319	530.769	66.6928	176.363	154.621	233.056	74.7906	203.352	451.988	1258.88	123.777	155.647	143.75	482.814	71.5028	1401.7	1047.74	1093.28	125.292	36.138	861.896	116.968	291.19	57.0224	67.8559	1700.47	1284.03	97.9629	37.8654	218.347	10.1014	309.179	24.4223	15.6032
9.47_419.2990m/z		419.299	1	9.46778	0.0156167	0	0.00407619	0.00922103	3.44301	Normal	DCM	100	82.8564	65.28	90.8259	153.213	120.996	27.4481	128.674	95.3152	103.198	121.607	140.147	8.07154	0	76.7581	147.229	89.3451	8.66806	14.2057	0	0	0	6.4823	103.086	0	133.452	8.5455	16.1558	91.8181	0	0	2.03361	78.5117	43.0704	20.1334	13.3096	66.8621	10.3903
9.47_238.0035m/z		238.003	1	9.47293	0.207233	0	0.0420377	0.0440661	12.9052	DCM	DM	100 - 15.4	565.02	70.12	328.72	279.494	265.143	173.252	186.838	161.289	111.513	65.8412	181.296	60.3094	41.4062	74.6057	45.6537	103.818	38.6864	36.1103	2.67485	9.42822	129.102	108.185	87.3366	6.8909	44.4478	43.5257	41.3901	41.0373	5.03927	6.33165	26.4399	2140.93	53.6558	0	5886.74	24.8732	15.0124
9.47_300.3309m/z		300.331	1	9.47293	0.247067	0	0.00239054	0.00618189	2.18981	DCM	Normal	100 - 17.1	4410.15	29.66	3682.87	1424.44	2011.45	2048.26	2442.22	1635.5	2341.01	2035.91	2252.47	2362.29	1513.33	1197.47	2074.8	2126.56	1207.43	1867.13	2515.54	2306.22	1750.44	1222.78	2373.48	1583.15	1339.2	3399.33	2426.45	2544.09	5986.82	12459.1	3149.81	2761.22	2847.24	3921.8	3318.17	3003.59	2584.13
9.48_282.3224m/z		282.322	1	9.47823	0.247067	0	0.0304256	0.0363827	2.36455	DCM	Normal	100 - 20.1	16057	41.32	15601	4447.16	7156.73	6878.64	8227.5	5243.47	7589.81	6797.47	7350.46	8386.06	4819.26	3217.97	6084.65	6958.74	3742.98	6149.94	10052.4	7978.81	6053.79	2390.09	6021.09	4394.39	3460.47	10372.6	6416.25	7116.25	28401.6	59043.5	9955.69	7517.43	7704.5	12159.7	8928.33	9161.9	7755.69
9.48_322.3087m/z		322.309	1	9.47823	0.0566833	0	0.0269553	0.0338145	9.89406	DCM	Normal	100 - 6.91	78.5631	95.14	4.02278	0	15.8084	0	11.042	8.11344	3.06267	10.4618	12.9576	25.043	0	0	11.2091	17.7034	0	7.62273	0	0	0	0	14.9293	0	1.88162	49.6021	0	16.2561	33.5821	276.082	17.4608	18.3171	27.7067	110.374	34.9779	90.9142	77.3389
9.50_635.3564m/z		635.356	1	9.49882	0.132533	0	0.0122583	0.0202618	2.43646	DCM	Normal	100 - 53.2	3127.12	30.59	2116.57	373.584	2024.73	1657.98	1039.68	796.725	565.266	1510.24	895.478	1084.5	1560.06	502.539	1869.11	1461.8	1519.9	1557.34	1815.92	1135.07	1759.52	1303.26	2103.24	2247.37	1196.64	1241.04	1880.93	995.552	2045.53	2647.34	1664.26	1398.36	1466.03	2775.14	1297.92	3264.62	17082.8
9.39_409.5920m/z		409.592	1	9.3917	0.396467	0	0.0259082	0.0329424	Infinity	DCM	Normal	100 - 22.6 - 0.524	1605.35	275.47	0	0	0	0	0	0	0	0	0	0	0	0	0	0	0	0	0	0	0	0	0	0	0	0	0	0	24.8567	0	0	0	0	0	0	0	0
9.35_249.0682n	249.068	291.098	1	9.35198	0.148333	0	0.00658001	0.0131125	3.21899	Normal	DCM	100 - 37.7	846.464	78	679.415	2676.56	903.503	1707.83	825.228	1691.98	974.94	572.912	181.99	177.545	279.172	696.879	368.093	369.797	726.107	711.476	180.737	287.488	483.936	276.388	622.152	185.248	718.581	143.599	810.952	661.491	0	0	752.818	195.76	124.524	21.2971	82.6964	399.802	0
9.35_261.0903m/z		261.09	1	9.35198	0.0990667	0	0.000626735	0.00223202	3.35666	Normal	DCM	100 - 1.2	393.872	61.93	300.766	1249.76	445.013	870.62	401.305	708.633	425.985	275.633	44.8691	51.8387	133.275	299.361	192.305	191.861	344.53	366.199	181.808	190.089	288.747	157.971	317.222	169.864	351.84	115.594	351.572	346.419	0	0	359.898	80.4843	33.065	9.22945	0	159.741	0
9.35_159.5819m/z		159.582	1	9.35198	0.153617	0	3.69e-06	3.68e-05	84.5379	Normal	DCM	100	90.7625	77.17	134.27	434.981	151.99	223.238	73.9215	173.914	64.6227	9.43581	0	5.5264	139.316	24.2588	3.00977	0	11.8465	1.86951	0	2.72578	9.66	8.69318	4.71579	6.60108	6.4504	5.97903	12.0166	4.41084	0	0	0	0	0	0	0	3.66954	0
9.17_317.2771m/z		317.277	1	9.16757	0.0394667	0	0.00247563	0.00635913	2.85438	DCM	Normal	100 - 6.02	277.409	51.18	7.32912	305.235	87.6988	159.553	158.052	28.4796	105.632	14.515	34.4416	101.048	16.2305	79.804	114.996	133.782	21.5645	186.632	77.8634	26.9364	1.17531	80.306	20.618	14.2175	105.584	27.8236	165.249	491.861	273.165	366.148	70.1685	279.67	430.904	272.156	361.444	236.463	465.797
9.17_177.1079m/z		177.108	1	9.17325	0.0942833	0	3.24e-05	0.000215461	22.196	DCM	Normal	24.6 - 100	167.323	80.7	10.0785	0.251187	7.73504	5.06693	23.6947	1.08241	7.63396	5.7928	0	8.88787	15.7641	2.09271	12.4436	6.42527	7.65593	6.00998	36.0469	40.3838	16.5839	2.02096	109.513	89.4048	0.696492	3.15322	19.0549	600.749	178.601	266.362	268.158	32.7086	159.386	40.3822	3.80306	102.106	52.4119
9.17_248.0693m/z		248.069	1	9.17325	0.0451167	0	0.017741	0.0259901	Infinity	DM	DCM	100	19.5094	181.48	26.4941	52.1663	29.98	4.63683	5.52113	0	5.17968	0	5.55251	0	0	0	2.24893	0	0	0	0	0	0	0	0	0	0	0	0	234.112	0	0	0	0	0	0	0	0	0
9.17_474.2613m/z		474.261	1	9.17325	0.984283	0	0.0330386	0.0382405	2.78397	DCM	Normal	88.8 - 100	21020.1	58.91	12379.3	3094.29	7624.26	15084.6	4707.71	3790.94	4324.76	3805.41	2834.61	7580.35	16923.3	5221.56	8197.82	4662.06	12623.2	7952.52	31058.3	12140.9	20997.4	5801.62	6547.46	15661.4	6485.42	9184.82	6707.32	5564.33	35710.4	37889.2	11574.6	4949.78	6023.21	5945.41	8652.04	5902.28	11886.5
9.18_799.1309m/z		799.131	1	9.17895	0.2656	0	0.0408906	0.0434553	Infinity	DCM	Normal	100 - 46.3 - 20.5	1725.89	216.16	0	0	0	0	0	0	0	0	0	0	0	0	0	0	0	0	0	0	0	0	0	0	0	0	0	0	714.455	357.994	0	0	0	0	0	0	0
9.18_823.2436m/z		823.244	1	9.17895	0.1109	0	0.00978092	0.0173022	Infinity	DCM	Normal	100 - 30.6 - 23.4	367.243	265.44	0	0	0	0	0	0	0	0	0	0	0	0	0	0	0	0	0	0	0	0	0	0	0	0	0	0	57.6115	19.5602	0	0	0	0	0	4452.97	7.18219
9.19_167.1562m/z		167.156	1	9.19022	0.190817	0	9e-05	0.000491488	5.01799	DCM	Normal	100 - 2.38	950.346	53.67	354.913	106.619	105.418	308.389	98.8799	112.961	128.217	152.62	91.3026	171.016	434.532	145.413	223.442	131.837	221.281	243.359	631.837	294.539	430.729	229.792	314.237	365.01	230.226	209.898	218.812	229.531	938.909	1043.24	341.851	320.813	259.85	280.374	442.623	319.161	347.096
9.19_197.1354m/z		197.135	1	9.19022	0.0169333	0	0.0384969	0.0419569	13.6588	DCM	Normal	100 - 16.3	21.4494	127.72	0.60328	0	0	0.113729	1.19102	0	5.42e-05	0.567275	0	1.18843	20.3467	0.463649	0.236915	0.0403551	0.374506	0	29.6194	8.00038	27.7421	2.86e-07	0.565419	7.39291	0	0.286211	1.1319	0	10.9244	29.5769	3.14493	0	0	0.0364194	0	0.475659	3.28474
9.20_281.1920m/z		281.192	1	9.19595	0.200317	0	0.0142715	0.0225153	3.00282	DCM	Normal	100 - 20.7	2500.7	39.92	1869.34	506.908	469.638	843.101	380.339	679.098	805.946	732.151	676.115	648.184	1983.99	381.072	784.065	604.628	1296.32	663.662	2095.59	1329.49	1606.94	419.816	808.478	1334.38	1886.36	757.821	1151.76	2042.75	1951.63	2095.78	854.776	719.181	804.123	650.862	1159.33	443.51	489.623
9.20_994.3672m/z		994.367	1	9.20153	0.105617	0	0.00559468	0.0116499	Infinity	DCM	Normal	100	114.823	183	0	0	0	0	0	0	0	0	0	0	0	0	0	0	0	0	0	124.687	0	0	0	5.47116	0	0	0	0	157.495	203.797	0	0	0	0	0	1023.45	148.777
9.21_321.1435m/z		321.144	1	9.20698	0.125217	0	0.00842321	0.015602	7.02915	DM	DCM	100 - 18.9 - 15.8	1462.77	15.24	462.028	626.891	520.678	471.846	447.05	437.761	479.732	595.342	549.284	388.574	420.995	494.12	599.368	657.66	533.502	479.286	98.8467	112.758	200.123	153.004	11532.1	4110.01	299.369	145.864	258.362	438.488	68.8871	135.445	143.026	273.08	143.647	205.778	111.771	77.5351	268.617
9.22_99.5653m/z		99.5653	1	9.22355	0.149833	0	0.00118971	0.00365174	4.10394	Normal	DCM	100 - 26.3	87.7427	75.88	164.711	252.992	210.994	126.602	86.6288	104.087	70.8204	45.2497	65.4607	22.3721	63.488	51.2108	46.6861	49.3347	21.2505	21.9958	29.0846	29.5568	10.3638	49.6301	73.2857	32.7215	31.0244	15.3623	12.9878	56.7133	6.58446	0	14.4335	21.3379	31.7199	23.0125	26.3859	17.394	34.8165
9.22_494.2793m/z		494.279	1	9.22355	0.475367	0	0.0192357	0.0273511	2.13156	DCM	Normal	100 - 90.2 - 7.91	8844.45	37.33	4938.49	4245.38	3596.57	8261.16	4321.24	2933.49	3342.68	2717.16	2323.91	3967.9	6650.22	3747.85	3833.32	2314.87	4969.86	4224.34	8557.98	4740.89	7255.93	4527.24	5151.12	6339.14	3538.51	4531.32	5402.62	3853.04	20332.5	23255.1	4838.19	4430.15	3485.41	5550.29	6701.15	4132.77	6287.62
9.23_762.1440m/z		762.144	1	9.22908	0.0382	0	1.92e-10	9.07e-09	107.347	Normal	DCM	100 - 16.3	93.6085	95.88	53.3564	318.73	183.719	43.433	219.387	62.2925	130.125	162.93	13.6898	29.5339	0	24.7393	105.688	104.723	5.14693	40.2409	6.82344	0	0	0	22.99	37.0359	0	0	0	0	0	0	0	0	0	0	0	0	13.0803
9.23_317.6721m/z		317.672	1	9.23442	0.144133	0	0.00451329	0.00993928	2.10396	Normal	DCM	100 - 2.51	305.795	42.11	215.24	353.061	260.671	270.55	278.523	166.825	341.196	631.695	183.914	386.247	151.017	366.836	202.194	400.612	207.732	476.401	351.875	208.743	398.077	34.161	449.005	583.433	119.8	105.696	206.863	20.99	128.882	5.54745	121.486	146.619	212.327	502.459	0	190.656	400.386
9.23_663.2448m/z		663.245	1	9.23442	0.256767	0	0.000465724	0.00176808	2.45773	Normal	DCM	100 - 47.6	7328.69	37.69	3887.73	9309.88	6356.51	5732.6	9881.22	5555.58	9031.21	10462.6	6524.23	6340.05	2233.13	7638.82	11551.8	11369.3	4020.4	7364	4323.82	3306.77	5463.24	1586.8	6374.04	8599.34	1430.05	1780.3	2012.73	1759.42	3050.1	3162.04	962.197	1827.45	3335.88	5376.28	116.462	3215.85	12653.8
9.24_140.1592m/z		140.159	1	9.23993	0.116383	0	0.046471	0.0466517	154.853	DCM	Normal	100	52.8681	162.07	3.11078	2.35173	0	0	0	0	0	0	0	0	0	0	0	0	0	0	0	0	2.43584	0	0	3.994	0	0	0	0	77.5911	92.2749	0	0	0	0.14954	0	0	0
9.35_138.5745m/z		138.575	1	9.35198	0.1536	0	0.000333272	0.00136347	5.28687	Normal	DCM	100 - 48.8 - 5.12	379	67.52	413.593	1461.56	537.728	814.309	372.627	624.601	320.397	203.537	67.9406	71.9058	387.296	202.392	163.608	108.86	153.612	160.03	84.6297	81.4528	170.213	104.207	162.408	72.3445	176.938	53.9879	214.747	224.437	0	6.64752	208.006	62.2892	40.0274	19.3087	22.9703	80.7065	5.6565
9.35_556.1008m/z		556.101	1	9.34615	0.126967	0	0.00832244	0.0154576	2.68372	Normal	DCM	100 - 74.5 - 7.99	449.56	92.81	74.8305	1533.4	237.038	1031.64	319.747	1363.37	569.289	226.714	20.667	61.4549	70.3443	316.578	208.767	161.685	431.479	565.956	12.7464	89.8722	209.368	80.2066	348.719	71.8517	421.823	493.112	508.332	508.239	0	0	433.719	56.479	14.353	6.30152	9.2032	102.057	0
9.35_339.0535n	339.053	340.061	1	9.34615	0.241833	0	0.00868779	0.0159315	2.00934	Normal	DCM	100 - 24.3 - 4.27 - 0.0245	8014.28	53.92	6016.22	21277.8	8178.75	14301.2	7308.12	13280.9	8035.64	5665.59	3961.1	3528.07	4411.14	6995.88	5556.37	5134.59	7247.79	7329.35	3546.61	4286.03	6053.39	5087.78	7213.36	3801.9	7794.97	3667.66	8233.55	8336.61	304.471	1103.39	8070.19	3920.49	3328.04	2645.59	3583.96	5133.05	1780.22
9.35_252.0757n	252.076	294.101	1	9.34615	0.148333	0	0.0153055	0.023543	1.99516	Normal	DCM	100 - 9.97 - 5.81 - 2.49	1542.18	62.41	964.041	4825.91	1369.21	3058.8	1419.9	3213.82	1606.32	926.091	492.522	430.911	516.379	1199.02	905.356	838.463	1408.12	1499.99	542.981	652.661	1145.31	666.033	1261.87	474.305	1503.46	455.741	1486.79	1431.28	63.908	208.805	1731.01	491.908	320.163	163.072	286.684	857.338	24.1397
9.35_279.0639m/z		279.064	1	9.34615	0.126967	0	0.000115058	0.000596788	4.39096	Normal	DCM	100 - 10.3 - 0.471	301.761	79.87	260.841	1208.82	324.838	722.474	291.47	672.855	285.994	103.492	28.2759	33.3212	107.13	146.584	105.441	73.8509	217.265	245.529	74.1218	80.6339	186.531	97.0923	197.712	45.3291	279.597	49.8096	247.768	234.569	0	0	202.185	37.9956	0	0	4.65851	33.7327	0
9.35_255.0796m/z		255.08	1	9.34615	0.06595	0	0.00178302	0.0049733	2.42972	Normal	DCM	100 - 6.36	162.762	75.24	86.6239	546.41	151.509	370.205	146.706	375.928	251.151	84.5936	11.3318	13.0293	35.9742	113.647	73.1435	43.0126	128.158	172.769	54.5656	72.7662	132.083	58.3548	121.817	30.4718	131.147	37.5202	177.055	161.923	0.187962	0.10468	179.268	7.06195	15.1813	0.130162	0.537105	76.7134	0.493141
9.50_173.0102m/z		173.01	1	9.50388	0.0308167	0	0.000804851	0.00271891	Infinity	Normal	DCM	100 - 5.09	26.3871	163.89	124.818	123.638	73.8786	39.9745	30.5457	13.1247	0	0	4.01508	0	12.1987	0	0	0	0	0	0	0	0	3.19633	0	2.35581	0	0	2.64855	0	0	0	0	0	0	0	0	0	0
9.33_299.1035m/z		299.104	1	9.32893	0.0432167	0	1.19e-05	9.64e-05	2.85828	Normal	DCM	100 - 22.1	43.4503	51.27	7.77726	151.013	21.8357	95.9714	5.38128	28.9574	33.1392	39.8734	39.9538	5.28377	56.284	21.5535	73.5587	49.3344	57.0118	8.27569	9.0858	38.6854	29.8626	46.6608	77.1117	45.7572	63.0803	29.4039	44.1914	34.9977	19.7331	15.7711	16.6991	52.687	46.5367	7.06613	90.9915	0	0
9.28_286.9262m/z		286.926	1	9.28273	0.03155	0	5.78e-05	0.000343618	6.75894	Normal	DCM	100	32.6927	85.77	62.997	103.569	68.0007	51.9408	34.3645	37.5701	29.6159	32.0545	37.7764	5.8982	6.32577	10.6907	3.77708	21.4917	17.0102	0	0	4.40382	10.5646	22.1702	26.4587	6.5538	10.5856	10.983	10.041	9.94324	0	0	0	3.7	15.2118	0	0	2.89221	0
9.28_287.9319m/z		287.932	1	9.27742	0.149833	0	2.65e-08	6.32e-07	40.6771	Normal	DCM	100	169.751	102.95	352.481	588.761	472.73	287.695	165.342	217.028	150.64	91.8161	158.881	9.71376	78.219	27.2218	33.1463	51.6967	15.5174	15.1271	8.54715	0	9.82548	37.6546	34.2954	0	12.6755	17.4265	0	24.3199	0	0	0	3.9426	14.6558	0	6.06129	0	0
9.26_319.2016m/z		319.202	1	9.26148	0.174017	0	0.000130998	0.000658737	3.31426	DCM	Normal	100 - 38.7	1275.8	67.21	376.005	186.486	359.855	945.575	330.319	248.58	348.786	124.407	161.708	243.985	1006.57	285.098	306.125	228.189	633.401	373.98	1651	591.738	1018.32	538.259	379.172	774.302	472.47	726.828	420.401	577.528	2357.24	2380.52	570.323	549.013	441.584	967.258	716.034	624.359	373.91
9.25_737.6905m/z		737.69	1	9.24537	0.212733	0	0.00808973	0.0151179	15.3338	Normal	DCM	100	145.109	194.47	0	7.58088	46.582	0	54.5012	25.9748	106.924	0	23.5677	6.42833	0	9.62221	113.471	8.58811	478.16	1440.34	0	68.7833	9.23266	11.7431	17.7681	7.09827	67.6359	412.292	101.754	8.98133	9.94899	0	0	0	40.7711	0	0	0	62.8761
9.25_558.4202m/z		558.42	1	9.24537	0.2401	0	0.0326352	0.0379533	6.03668	Normal	DCM	100 - 25.3 - 0.396	1573.36	131.27	8.32921	6284.98	260.566	7166.33	846.67	181.772	1011.68	288.793	79.4459	416.079	5129.74	126.544	1275.68	1054.06	395.833	647.219	967.771	1038.13	0.437531	2337.38	800.785	1906.27	4963.08	0.83615	187.122	487.014	398.006	0	212.059	230.5	637.271	1148.52	187.006	67.3687	807.911
9.24_362.3589m/z		362.359	1	9.23993	0.112983	0	0.000778406	0.00264685	2.11556	DM	DCM	100 - 13.7	883.248	34.07	1191.64	844.052	1220.91	884.529	524.543	693.728	418.474	754.304	655.274	518.182	568.245	745.308	903.236	560.322	596.756	394.356	1450.16	811.157	935.062	714.789	1186.75	1038.61	917.366	1219.93	944.464	893.967	158.735	327.994	883.918	1124.43	1009.73	1122.55	1168.88	96.5964	230.97
9.30_260.0498m/z		260.05	1	9.29847	0.0467167	0	0.00574818	0.0118799	5.3324	Normal	DCM	100	18.9723	102.17	64.4451	49.0032	49.0996	12.4376	33.3668	13.5449	17.2322	4.07435	9.25605	8.56772	16.4622	0	6.54535	10.6572	8.86502	0	2.68619	0	0	10.3627	22.8546	4.4265	17.0229	19.4347	3.8317	0	0	0	0	9.69464	13.035	3.49379	4.09015	8.78646	4.66588
9.50_280.1975m/z		280.198	1	9.50388	0.03605	0	0.0411016	0.0435707	Infinity	DCM	Normal	100	19.5265	162.57	0	0	0	0	0	0	0	0	0	0	0	0	0	0	0	0	21.7787	0	10.7592	0	0	0	0	0	0	0	33.2179	32.914	0	0	0	0	0	0	0
9.51_339.2678m/z		339.268	1	9.50903	0.184567	0	0.0170594	0.0253675	3.16061	DCM	DM	100 - 30.3 - 10.2	17920.7	28	21986.4	5729.5	12748.7	5094.54	7331.31	7210.67	8516.74	3787.16	4972.35	8078.46	4544.81	10766.1	22237.6	10161.7	15032.5	14399.3	5620.72	4657.39	4296.53	5627.46	4274.05	6170.75	4977.39	6774.06	7024.08	9686.71	4328.54	4602.44	6329.77	9193.75	11223.3	5321.15	5908.17	7261.21	10615.3
9.51_357.1836m/z		357.184	1	9.51428	0.02575	0	0.00765371	0.0145723	Infinity	DCM	Normal	100	27.6158	157.41	0	0	0	0	0	0	0	0	0	0	0	0	0	0	0	0	1.98273	0	9.5905	0	0	18.3345	0	0	0	0	121.302	54.3377	0	0	0	0	0	0	10.0221
9.63_718.1305m/z		718.13	1	9.63165	0.115467	0	1.74e-06	2.03e-05	19.5324	Normal	DCM	100 - 37.7	247.58	81.86	152.476	646.857	297.189	84.8629	209.047	133.017	570.061	636.225	105.256	186.889	4.48231	167.378	91.2256	316.004	76.6069	283.705	44.6721	102.126	167.788	155.93	123.25	317.963	8.18598	0	6.54207	0	0.0895882	2.33756	0	0	16.1837	14.8188	0	32.2496	79.2232
9.64_587.2096m/z		587.21	1	9.63682	0.1809	0	0.00613077	0.0124455	2.05152	Normal	DCM	100 - 38.9	1840.31	39.96	1241.74	2156.13	1607.25	1383.29	1830.92	1255.36	2099.62	3572.9	1381.76	1975.85	661.429	1920.23	1687.28	2734.79	1102.28	2834.09	2049.86	1746.96	2205.55	181.903	1849.27	3135.65	476.906	435.588	706.419	151.062	1256.33	1040.74	240.869	587.17	813.012	1955.61	8.25908	1184.79	3451.24
9.65_343.0193m/z		343.019	1	9.65255	0.0212	0	1.26e-05	0.000100812	8.19553	Normal	DCM	100 - 14.5	44.8689	94.43	82.8446	143.208	107.591	114.475	29.4352	41.889	19.6816	34.2659	21.2151	13.1197	20.3059	13.9107	29.5	15.3509	22.2293	8.88119	0	29.6475	8.49275	0	15.6947	0	24.3403	14.6825	12.5378	18.9824	0	0	4.52458	18.7149	4.51734	0	0	13.9092	20.0747
9.66_340.0363m/z		340.036	1	9.6578	0.0477667	0	6.02e-05	0.000354703	271.352	Normal	DCM	89.2 - 100 - 20.1	68.4571	166.06	171.058	412.138	161.65	196.883	28.013	52.1155	0	10.5422	0	3.47996	19.528	0	0	22.2284	17.6776	0	0	2.75293	0	0	19.5174	0	20.8237	0	0	0	0	0	0	0	0	0	0	0	0
9.66_333.0541m/z		333.054	1	9.66307	0.0424333	0	8.05e-06	7.03e-05	11.4975	Normal	DCM	100 - 14.4	55.1948	97.51	112.267	212.729	98.616	100.682	51.4499	44.6317	20.2713	43.9138	50.0937	10.5653	48.5274	0	23.8283	25.9439	35.5404	4.05686	0	9.68061	0	3.33726	22.7422	0	36.4726	0	0	10.872	0	0	0	0	6.26231	2.81905	6.06987	0	5.26106
9.66_839.5057m/z		839.506	1	9.66307	0.136267	0	0.0494525	0.0481401	12.2218	DM	DCM	100 - 55.8 - 16.2 - 6.91 - 0.728	3021.47	108.67	200.701	7.70427	48.5067	69.1481	1.21115	0	3328.81	326.707	0	214.665	0	25.9474	1991.51	6.85427	793.6	37.2944	74.8834	37.6193	422.73	9373.01	9391.53	15170.8	373.978	6.43887	502.103	121.73	265.837	516.983	0	868.699	0	41.9055	67.611	324.305	244.532
9.66_1041.4314m/z		1041.43	1	9.66307	0.156733	0	0.00749585	0.0143556	6.87214	DM	DCM	100 - 65.3 - 25 - 8.34	2838.11	125.96	230.992	205.38	399.554	1165.1	4.57714	106.92	4593.56	3215.98	3.20371	1694.51	10.9763	812.578	2505.2	523.311	1364.5	185.642	720.263	621.688	2278.81	2615.55	8267.44	16270.6	563.751	197.361	694.491	161.088	1133.36	532.911	5.41908	1216.51	0	78.7491	14.4189	1135.63	2365.19
9.67_311.1439m/z		311.144	1	9.66842	0.0892833	0	0.0333071	0.0384712	2.03422	DCM	DM	100 - 35.4	324.467	82.43	13.7744	163.942	71.1715	483.877	320.568	184.802	238.621	118.621	93.1342	115.254	23.6869	65.258	142.331	482.797	67.8822	353.055	92.7064	174.045	58.8369	107.159	40.3224	52.1377	312.549	495.653	166.135	265.242	97.0513	52.2113	158.002	119.985	282.94	292.877	564.852	320.753	115.186
9.67_1073.4171m/z		1073.42	1	9.66842	0.0842333	0	0.0237972	0.0312005	6.69918	DM	DCM	100 - 68.7 - 28	214.175	166.24	3.44832	0	6.37826	0	0	0	269.509	110.822	0	19.5994	0	8.38982	79.9498	0	35.7662	0	4.80483	50.1522	140.506	20.5883	486.777	1519.73	0	14.1685	7.22435	16.3084	149.526	160.315	0	0	0	0	0	14.9409	77.0069
9.67_231.0488m/z		231.049	1	9.67378	0.0996333	0	5.04e-05	0.000310702	4.78773	Normal	DCM	100	52.896	62.19	54.7446	114.066	39.7178	73.7342	90.5128	51.5487	59.0502	30.2771	23.327	10.2768	111.661	3.28924	53.008	38.2441	68.9051	23.9733	0	26.0629	17.9213	7.41785	12.0801	10.9855	28.0154	0	4.24927	3.68718	0	25.6313	3.96248	16.088	8.23145	17.3445	79.1972	3.1605	11.8064
9.67_320.0275m/z		320.028	1	9.67378	0.136267	0	5.77e-06	5.32e-05	4.07473	Normal	DCM	100 - 14.3 - 26.1 - 1.75	718.709	59.5	1257.22	2158.92	1216.82	1271.31	509.714	651.702	356.243	541.296	601.435	479.727	517.511	227.405	444.393	470.246	504.275	291.127	124.613	446.623	235.277	133.404	445.108	230.029	547.9	94.3151	289.542	336.096	125.018	109.596	90.8363	276.153	275.271	45.0592	52.2282	58.4115	411.594
9.67_328.9621m/z		328.962	1	9.67378	0.0371833	0	0.00161195	0.00461161	Infinity	Normal	DCM	100 - 17.3	30.0155	191.15	101.611	208.205	67.8676	71.851	0	11.6952	0	13.4976	0	5.5207	0	0	0	0	0	0	0	3.50781	0	0	0	0	0	0	0	0	0	0	0	0	0	0	0	0	0
9.67_355.4891m/z		355.489	1	9.67378	0.13105	0	0.0229965	0.0305436	16.2977	DM	DCM	100 - 16.3	1306.31	165.85	0	0	0	117.119	0	0	3371.06	255.087	0	78.9521	0	31.2612	1385.57	0	602.681	0	0	23.7828	500.808	5091.17	4398.36	5146.39	288.871	14.7903	106.961	104.559	0	0	0	594.44	0	0	0	484.001	123.853
9.67_373.3037m/z		373.304	1	9.67378	0.173183	0	0.0136275	0.021832	3.29903	DM	DCM	100 - 26.4	31842.9	93.45	7891.49	8570.78	8133.21	18816.4	4240.16	6218.33	60042.1	19805.4	4932.78	14259.6	8176.88	14662.4	45534.7	10989.8	26785.2	4386.88	7215.36	11403.8	21775.7	90967	82083.7	89257.3	22594.8	8559.89	16090.1	16283.4	11339.7	4544.1	4981.31	29735.1	4146.95	4252.2	4713.49	26797.5	23397.5
9.67_426.3397m/z		426.34	1	9.67378	0.166283	0	0.0246635	0.0318692	2.73238	DM	DCM	100 - 29.6	9358.74	82.18	2387.68	2348.64	3354.9	6379.52	1783.89	2100.54	16646	6108.93	1891.14	6151.29	2731.98	4542.43	13268.6	3726.85	8303.22	2160.62	1783.78	3418.94	6727.7	26239.7	23068.5	23138.5	7474.43	3064.07	5692.93	6105.6	3748.09	1842.66	2296.84	9549.57	1425.93	2205.73	1640.61	8887.07	8041.68
9.67_534.0571m/z		534.057	1	9.67378	0.125617	0	8.53e-05	0.000471483	6.06945	Normal	DCM	100 - 43 - 26 - 3.73 - 0.417	1462.94	94.64	2484.12	5737.74	2168.65	3148.59	602.857	1186.32	401.816	1020.95	978.164	869.295	1152.34	221.601	767.324	879.107	1256.35	531.836	100.51	867	172.207	27.1457	627.418	232.872	1374.88	15.8997	294.776	400.795	177.561	155.539	56.5931	424.999	340.736	5.81767	32.3526	21.5164	646.811
9.67_1049.4501m/z		1049.45	1	9.67378	0.0996333	0	0.0284501	0.0349203	6.74361	DM	DCM	100 - 55.8 - 23	393.02	206.77	0	0	0	0	0	0	722.648	0	0	0	0	4.45699	460.16	0	95.4259	0	39.9343	6.57354	20.4949	2850.57	380.343	837.951	48.8887	0	0	0	264.829	266.663	0	0	0	0	13.8586	16.4496	425.551
9.75_99.5649m/z		99.5649	1	9.7468	0.04185	0	0.00744158	0.0142854	3.53955	Normal	DCM	100 - 20	17.5605	75.44	39.4183	60.713	46.991	39.2322	9.83774	17.31	7.5086	12.5498	8.14435	5.75717	5.35142	2.9601	10.4804	6.5423	4.81304	3.35906	7.78419	10.2937	1.75228	16.1119	8.81909	6.55533	7.56685	3.31423	0	11.8609	0	0	3.82844	9.21202	7.18449	1.84442	9.24673	3.10666	9.09237
9.74_599.4277m/z		599.428	1	9.74145	0.203833	0	0.00823196	0.0153262	3.40963	Normal	DCM	100	709.187	95.95	19.907	2124.21	141.379	2583.35	589.412	244.829	489.213	202.083	63.5487	320.586	2215.84	107.887	673.95	599.381	395.966	575.448	736.809	812.046	0	1098.91	379.183	1027.27	2148.81	145.424	282.423	469.826	442.852	0	350.103	300.823	531.703	789.472	473.951	13.2959	150.883
9.73_616.4501m/z		616.45	1	9.73128	0.337517	0	0.0287778	0.0351416	2.82871	Normal	DCM	100 - 38.5 - 8.2 - 0.962	2381.26	86.43	443.795	6623.73	934.655	8890.68	1387.91	882.637	1830.74	1190.36	447.934	1112.87	5372.34	658.41	2334.13	2436.85	1086.93	2466.26	2623.46	2355.08	352.192	3037.1	2012.85	3292.91	6514.63	165.784	765.12	1566.08	1234.45	7.43371	1548.22	1225.58	2438.77	1446.03	538.668	1402.98	1316.17
9.70_555.0323m/z		555.032	1	9.70022	0.157267	0	0.000630143	0.00224144	9.47763	DCM	DM	100 - 73.9 - 10.5	343.259	129.16	64.8944	281.714	66.1231	126.426	1282.39	83.0182	729.836	13.8384	143.705	11.912	542.21	175.485	237.5	77.8512	198.423	104.661	0	10.1121	159.856	104.09	0	0	160.555	0	0	0	0	0	557.095	0	88.7036	1222.39	2531.27	682.417	6.81822
9.69_1086.4267m/z		1086.43	1	9.69498	0.0520833	0	0.048932	0.047933	6.3928	Normal	DCM	100	15.8207	118.72	0	0	0	0	0	0	0	26.1056	0	9.23345	0	0	0	0	0	217.792	20.9217	26.9689	0	5.70215	0	0	0	47.7374	13.4544	0	13.4394	37.6359	0	0	0	0	0	0	0
9.69_871.2708m/z		871.271	1	9.69498	0.089	0	0.0195496	0.0276455	Infinity	DCM	Normal	100 - 45.9	194.137	238.99	0	0	0	0	0	0	0	0	0	0	0	0	0	0	0	0	0.0223857	0	6.7272	0	0	0	0	0	0	0	15.9228	47.6698	0	0	0	1604.98	0	20.7885	1230.14
9.63_359.6161m/z		359.616	1	9.62643	0.1861	0	2.3e-06	2.54e-05	15.1763	Normal	DCM	100	110.601	92.09	110.322	368.223	233.117	60.0441	73.7917	63.9831	118.521	265.489	37.0606	57.6242	0	38.0993	33.3413	140.193	13.4334	156.375	32.3444	28.351	54.5225	0	48.2862	142.029	0	0	0	0	0	0	0	4.62463	0	0	0	0	82.1226
9.69_443.0015m/z		443.001	1	9.69498	0.229467	0	0.0417776	0.0439399	5.5463	DCM	DM	100 - 12.1 - 7.11	1804.05	124.46	8.86198	109.786	23.6285	115.334	4615.55	517.365	3391.65	0	732.318	0	3273.87	1468.57	1692.3	489.124	1164.66	728.527	0	0	1103.14	1342.04	0	0	1083.07	0	0	0	0	375.011	3972.29	0	1089.5	5331.53	9912.06	3358.51	11.6999
9.69_564.7976m/z		564.798	1	9.68967	0.432067	0	0.049232	0.048053	342.244	DCM	Normal	83.9 - 100 - 38.5 - 35.3	419.312	179.79	19.603	0	0	0	0	0	0	0	0	0	0	0	0	0	0	0	2.35241	0	28.9987	4.97784	2.06658	0	0	0	0	0	1329.65	1699.76	0	0	0	4.94948	0	0	46.8028
9.69_99.5660m/z		99.566	1	9.68967	0.03715	0	0.000196313	0.000896045	5.42602	Normal	DCM	100 - 21.2	17.4201	88.81	45.0306	53.3355	46.0397	31.1282	8.48393	11.1881	7.08119	11.9299	19.5357	12.7678	5.29762	10.3475	0	5.36878	6.63753	4.55002	0	2.28339	0	6.22359	0	3.10936	6.53477	2.1219	13.6675	4.8258	0	0	0	3.63535	3.99033	1.7658	4.49461	8.89864	3.10785
9.68_248.2690m/z		248.269	1	9.6792	0.0530833	0	0.00212667	0.00564891	2.73355	Normal	DCM	98.4 - 100	146.863	46.64	173.211	323.238	198.626	250.204	156.094	188.363	125.349	114.727	152.034	85.5524	103.558	92.7877	87.0519	125.041	119.453	54.5186	26.4662	123.797	57.4719	87.4094	97.2908	42.5659	128.905	108.837	97.9832	89.635	0	16.9586	19.412	101.828	75.3272	33.0841	176.696	78.3285	62.8738
9.68_245.1975m/z		245.198	1	9.6792	0.0737833	0	0.0474663	0.0471986	10.455	DM	DCM	100 - 5.03	156.368	158.43	9.39277	4.24513	0	38.0423	0	0	289.833	37.3111	0.310563	16.0144	7.97254	0.0250377	213.95	0.010391	105.247	0.713862	20.2722	6.9592	53.8407	518.301	555.445	620.679	32.5561	4.99971	21.6306	0.269034	33.2465	8.21796	0.0975272	82.3953	0	1.69058	8.44036	65.7466	9.70231
9.68_244.6855m/z		244.685	1	9.6792	0.0995333	0	0.0101067	0.0177352	6.07637	DM	DCM	100 - 1.4	261.177	125.79	30.26	0	20.9477	130.046	0	9.39025	353.251	167.284	0	112.09	0	94.9248	336.001	44.1406	187.849	0	0	43.0812	134.616	789.303	801.511	847.973	155.83	54.7003	151.985	139.475	15.6525	0	0	291.271	2.4008	0	0	182.36	148.054
9.68_141.1223m/z		141.122	1	9.6792	0.115417	0	0.00969962	0.0172022	4.75397	DM	DCM	100 - 42.6	154.404	100.46	310.463	246.115	167.359	257.116	10.2758	31.277	361.206	82.2902	0	42.7741	52.5264	12.3209	210.258	10.6321	128.989	10.9272	182.381	16.7547	102.36	422.213	414.626	493.282	52.0334	5.9287	3.84915	13.3759	121.488	24.5562	0.000113837	47.1885	0	0	14.863	54.9788	25.0436
9.69_381.3383m/z		381.338	1	9.69498	0.0313333	0	0.0470206	0.0469411	60.0242	DCM	Normal	100	32.5435	204.2	0.00741366	3.8203	0.0552705	0.118169	0	0.106104	0.195216	1.0349	0.0105473	0	0	0.0342639	0.531715	2.65775	0.099939	0.00319056	0	0	0	0.175865	0.215528	0	0.528297	0.0281879	19.2901	0.00941042	0	0.658434	0	1.13927	0	13.8782	38.1873	47.1864	267.339
9.75_283.1600m/z		283.16	1	9.7468	0.1195	0	0.009632	0.0171168	2.56457	DCM	Normal	100	516.182	51.8	331.386	133.536	254.616	0	171.371	185.43	203.561	95.9699	170.237	132.165	318.123	155.01	396.213	303.503	272.317	96.9514	125.309	209.814	187.959	72.8419	82.2688	264.74	20.6428	242.817	73.6334	337.931	383.286	693.168	337.568	409.385	510.659	277.877	722.889	541.379	911.287
9.61_690.1411n	690.141	732.139	1	9.61068	0.0989667	0	0.00102484	0.00324296	6.42105	Normal	DCM	100 - 20.9 - 0.543	490.399	64.05	291.081	1057.13	577.183	711.074	563.517	327.344	613.436	1066.32	197.479	584.726	0	484.941	92.9369	513.825	93.6623	671.723	200.41	95.3412	311.555	0	503.877	504.046	29.0776	25.9732	96.4062	8.6618	2.16277	0	0	32.934	60.103	413.448	7.0324	205.106	140.456
9.61_686.1423m/z		686.142	1	9.61068	0.134333	0	0.00150006	0.00436384	3.39023	Normal	DCM	100	1124.6	42.28	942.487	1925	1290.85	1580.68	948.777	942.342	1003.28	2109.37	846.047	1299.93	319.61	1137.25	617.824	1237.24	507.626	1285.35	782.904	709.186	778.16	209.988	1096.12	1151.58	380.301	333.649	668.283	276.647	19.8484	0	222.511	462.677	601.328	832.972	4.84391	527.207	729.719
9.52_393.6081m/z		393.608	1	9.51933	0.78795	0	0.0132734	0.0214572	17514.8	DCM	Normal	100 - 18.1 - 0.856	13642.5	206.28	0	4.62515	3.24297	0	0	0	0	0	0	0	0	0	0	0	0	4.5945	0	0	0	0	0	0	0	0	0	0	2529.81	210.704	0	0	0	0	0	453.234	0
9.52_394.1095m/z		394.11	1	9.51933	0.383717	0	0.0104319	0.0181104	1.70618e+07	DCM	Normal	100 - 9.88	5829.7	207.29	0	0	0	0	0.00546689	0	0	0	0	0	0	0	0	0	0	0	0	0	0	0	0	0	0	0	0	0	933.934	0	0	0	0	0	47.794	45.4414	0
9.52_634.1432m/z		634.143	1	9.51933	0.111983	0	0.0247323	0.031913	158.49	DCM	Normal	100 - 14.2	174.451	131.44	4.44833	0.0673336	0.130987	0.55498	0.230703	1.72153	0.388287	0.017313	0.291495	0.512146	4.059	0.376711	0.852107	0.0121359	2.97722	0.971083	10.1574	2.52899	4.85757	0.048217	1.7019	1.38586	0.687879	1.83616	1.69463	0.811012	20.3782	3.06082	0.700865	0.44711	0.698332	3.71684	0.0865563	3.10634	8.8626
9.52_682.3685m/z		682.368	1	9.51933	0.1221	0	0.0357982	0.0401824	2.29931	DCM	Normal	100 - 36.9	1386.85	53.3	786.245	20.6692	1171.66	907.184	381.229	565.01	275.734	610.359	85.2741	428.042	624.46	65.479	1102.04	576.473	800.289	1250.38	924.024	384.767	484.083	266.23	276.761	1091.69	1170.88	544.271	975.338	1201.86	1306.05	1670.78	954.14	439.897	1330.61	2728.58	468.862	1726.23	5428.1
9.53_420.0608m/z		420.061	1	9.53475	0.190983	0	0.0491462	0.0480066	Infinity	DCM	Normal	100	115.574	214.11	0	0	0	0	0	0	0	0	0	0	0	0	0	0	0	0	0	0	0	0	0	0	0	0	0	0	0	0	0	0	0	0	0	0	0
9.55_375.6003m/z		375.6	1	9.54507	0.211317	0	0.024043	0.0313893	Infinity	DCM	Normal	100	157.732	206.75	0	0	0	0	0	0	0	0	0	0	0	0	0	0	0	0	0	0	0	0	0	0	0	0	0	0	0	0	0	0	0	0	0	0	0
9.55_808.0887m/z		808.089	1	9.54507	0.281667	0	0.0490022	0.0479349	Infinity	DCM	Normal	100 - 43.1 - 5.4	987.491	208.78	0	0	0	0	0	0	0	0	0	0	0	0	0	0	0	0	0	0	0	0	0	0	0	0	0	0	0	0	0	0	0	0	0	0	0
9.55_128.0866m/z		128.087	1	9.5501	0.106833	0	0.0280383	0.0346732	3157.64	DCM	Normal	100	53.0904	170.24	0	0	0.2441	0	0	0.00762567	0	0	0	0	0	0.00554494	0	0	0	0.0117419	0.137905	0.0488218	0.269046	0	0.0277557	0.031202	0	0.0516112	0.0930879	0.00901242	61.5984	155.446	0.352775	0.102875	0.224956	0.0889956	0.0372839	0.00307317	0
9.55_692.2441m/z		692.244	1	9.5501	0.143033	0	0.0298973	0.0359916	35.5162	DCM	Normal	100 - 50.7	302.079	251.6	0.340163	2.66269	0.166458	0	7.4387	0	2.82202	81.0416	0	0	0.0809566	0	0	0	4.55609	36.9778	5.19849	0	0.0207295	450.026	0	2.04308	0	0	0	0	10.7667	9.18884	0.43515	4.82651	0	1300.02	0	5.5696	2805.77
9.56_297.2118m/z		297.212	1	9.55868	0.858317	0	0.027048	0.0338749	2.08249	DCM	Normal	100 - 34.1	6513.64	64.44	5705.61	1550.13	3124.27	4563.47	2211.26	1806.54	1552.7	1980.1	1279.62	4239.59	8696.53	1600.54	2742.37	1705.65	4798.43	2488.32	13154.2	6039	9026.93	2288.65	2524.95	6533.12	2040.52	2692.72	2351.64	3722.03	12593.9	12539.8	4127.68	3621.48	2345.44	2424.33	4029.34	6248.27	3534.13
9.56_772.3883m/z		772.388	1	9.55868	0.486517	0	0.00335643	0.0080285	6.88718	DCM	Normal	100 - 46.7 - 67	2327.22	114.47	870.869	5.92499	8.19687	336.339	2.2566	28.9209	79.5634	37.9143	124.069	32.9252	1518.81	28.8132	403.693	398.224	1077.16	452.81	2613.23	1334.75	1206.54	156.558	1600.57	1606.65	224.433	93.5335	301.736	50.3995	4420.83	10977.4	148.031	35.2832	168.378	1554.21	715.114	1797.08	6159.3
9.57_521.2438m/z		521.244	1	9.56933	0.04495	0	0.0187461	0.0268763	4.04967	DCM	Normal	100 - 6.24	253.759	109.86	120.128	0	31.3553	45.9734	53.4274	2.92294	0.554086	19.1248	0.0650804	84.5979	172.665	7.29398	54.0654	0.494702	240.878	169.041	216.788	128.045	285.041	119.438	3.65304	250.075	9.23908	163.909	11.1421	18.0974	810.279	380.176	173.52	100.18	45.9423	23.4291	108.559	67.7354	21.9286
9.57_535.1279m/z		535.128	1	9.56933	0.122883	0	0.0207467	0.0287335	5.34449	DCM	Normal	100 - 27.1	180.531	138.88	63.2666	13.6776	29.1402	24.156	3.98097	49.6601	36.6456	2.57944	0	7.845	17.3079	0	103.645	3.79597	9.8369	174.925	0	9.94989	0	0	0	26.432	5.37069	1410.63	77.4217	0	0	0	0	0.0155419	0	15.8304	0	0	1.45439
9.60_305.3262m/z		305.326	1	9.59508	0.0624167	0	0.00918012	0.0165564	2.19401	DCM	Normal	100 - 8.62	141.813	41.39	0.0020882	0	0	28.4544	26.6515	26.342	56.7917	49.8607	129.23	57.3532	54.5765	104.843	177.014	148.593	58.7264	115.746	73.8115	120.424	56.8403	171.758	162.192	99.195	113.971	186.241	188.253	167.266	33.8385	127.542	174.134	170.301	201.506	145.347	200.437	156.383	189.749
9.60_722.1133m/z		722.113	1	9.6003	0.0417667	0	0.000341893	0.00139291	19.6235	Normal	DCM	100 - 36.4	77.9972	104.15	81.7474	251.86	129.357	65.8306	0	54.7144	9.03393	256.85	27.8084	126.611	0	72.165	4.60401	88.7146	0	78.6594	12.583	3.94614	0	0	113.998	84.7004	0	2.52353	16.8286	0	0	0	0	6.25231	18.0843	0	0	0	0
9.60_751.2876m/z		751.288	1	9.6003	0.120517	0	0.00054794	0.00201333	556.926	DCM	Normal	100 - 33	603.004	171.53	0.0426588	0	0	0	0	0	0	0	0	0	17.2811	0	0	0	0	0	72.7345	9.00832	4.56528	0	0	7.60088	0	0	0	0	391.998	326.161	57.022	13.8752	0	4.84521	1931.49	0	0
9.60_773.2641m/z		773.264	1	9.6003	0.0465833	0	0.0164184	0.0247126	Infinity	DCM	Normal	100 - 22	82.2828	228.34	0	0	0	0	0	0	0	0	0	0	0	0	0	0	0	0	0	0	0.180225	0	0	0	0	0	0	0	75.7869	19.3149	0	0	0	0	104.72	0	0
9.61_634.9526m/z		634.953	1	9.61068	0.104767	0	0.00187521	0.00516494	4.43013	Normal	DCM	100	1300.29	98.74	212.069	1784.72	555.066	1411.52	1146.29	501.019	1571.86	4613.26	75.4132	2551.39	0	1135.57	228.351	1750.18	105.999	3161.99	1105.51	373.334	1592.6	0	1534.87	3188.22	0	0	78.3093	0	0	0	0	0	38.165	2486.18	18.427	204.577	1216.35
9.61_303.1340m/z		303.134	1	9.61068	0.0886333	0	0.0195813	0.0276729	15.324	DCM	DM	100 - 8.52	91.8165	56.13	22.2539	29.9873	20.1377	14.2166	10.4741	29.1075	9.6955	26.3536	35.657	7.64921	22.5974	17.6629	3.0396	21.9944	10.6458	2.11722	23.2341	2.92095	3.7702	2.67009	9.99395	8.81039	1.12774	0.752186	0.573557	3.10694	8.93579	6.00437	1.23894	0.689348	0.492742	1.92114	1.13612	0.226375	0.40866
9.61_978.1642m/z		978.164	1	9.60543	0.10445	0	0.000811791	0.00273501	3.68558	Normal	DCM	100 - 42.6 - 3.44	598.706	58.45	170.439	665.42	402.657	690.335	460.104	371.944	578.472	1377.22	297.146	1019.4	99.9103	675.777	570.273	797.833	288.178	1114.19	505.692	522.751	666.096	43.6782	694.247	994.325	134.096	120.928	276.253	38.3558	0	0	67.2298	169.317	241.695	385.853	0	218.726	730.001
9.61_635.0379m/z		635.038	1	9.60543	0.07285	0	0.0161589	0.0244456	7.7478	Normal	DCM	100	314.233	161.12	0	315.257	0	221.012	122.742	0	372.341	1838.55	0	699.631	0	35.6521	0	364.865	0	1057.68	187.806	0	399.728	0	234.704	1161.92	0	0	0	0	0	0	0	0	0	608.366	0	0	0
9.61_633.8205m/z		633.82	1	9.60543	0.109867	0	0.00694204	0.0136181	4.50339	Normal	DCM	100 - 44	2216.7	99.26	485.564	2864.38	973.954	2374.78	1847.69	897.892	2601.07	8159.49	235.59	4163.07	0	1869.83	432.626	2895.84	269.821	5395.56	1869.24	710.108	2723.19	0	2573.88	5547.05	23.4426	33.8084	284.283	0	24.9748	42.9789	6.90586	61.6622	154.824	3746.62	0	384.248	1911.45
9.61_633.6915m/z		633.691	1	9.60543	0.130883	0	0.000703748	0.00243533	3.16599	Normal	DCM	100 - 13.1	4000.59	66.63	1627.34	5107.92	2714.57	4580.34	3563.01	2488.67	4456.52	10832.4	1635.8	6347.26	376.338	4193.7	1961.77	5251.48	1434.98	7437.45	3508.9	2023.82	4355.79	102.622	4865.1	7516.51	550.174	510.083	1609.45	116.902	120.506	0	404.692	796.25	1239.17	5814	0	1807.18	4517.32
9.61_704.1491m/z		704.149	1	9.61068	0.0781167	0	1.72e-05	0.000129446	9.47746	Normal	DCM	100 - 27.9	265.468	64.12	163.409	614.413	311.686	373.347	218.61	211.92	282.777	617.11	120.271	289.031	12.6084	238.936	105.522	307.175	58.4508	322.223	91.1188	75.752	128.127	0	224.514	331.997	8.15449	10.7677	51.0024	0	0.0416351	0.828268	0	16.5306	55.7174	108.092	0	20.5099	94.9305
9.61_633.5930m/z		633.593	1	9.60543	0.1151	0	0.00187344	0.00516329	3.60899	Normal	DCM	100	2760.28	78.5	879.429	3571.95	1637.08	3192.02	2427.62	1514.24	3177.84	8337.83	741.602	4756.28	72.0059	2856.31	996.774	3708.28	674.609	5620.67	2476.81	1202.29	3099.09	0	3377.32	5680.25	154.555	133.973	722.528	0	0	0	72.976	250.528	517.252	4244.51	0	932.456	3068.43
9.61_364.6351m/z		364.635	1	9.60543	0.118317	0	6.4e-05	0.00037233	6.33571	Normal	DCM	100 - 2.46	213.413	65	204.947	514.061	315.475	324.536	137.66	141.89	145.124	477.348	107.131	252.834	16.7374	208.712	76.3519	208.309	72.6184	210.876	125.953	78.8286	121.671	0	153.965	207.471	37.7192	9.46507	66.6065	9.86153	7.59578	0	13.5597	18.1006	66.0458	105.384	0	36.2318	137.337
9.61_364.1334m/z		364.133	1	9.60543	0.120517	0	0.0027085	0.00680618	3.84254	Normal	DCM	100 - 0.833	520.665	54.58	497.517	1178.07	700.178	750.772	360.59	403.437	386.04	959.641	362.896	605.79	45.7961	510.793	248.016	555.239	192.924	572.944	212.983	233.01	272.704	61.5062	493.863	528.951	128.008	102.991	212.816	20.2181	0	0	43.5006	122.598	213.065	421.816	97.1094	173.126	400.971
9.61_356.6516m/z		356.652	1	9.60543	0.0572167	0	0.00960208	0.0170809	4.37055	Normal	DCM	100	39.9788	89.61	7.76037	55.4744	37.5648	45.7505	9.62818	0	26.7146	126.26	13.1589	71.6236	0	56.67	11.7965	78.7668	19.882	78.6104	10.0333	19.9984	23.8959	0	70.5135	96.728	0	3.67215	4.11277	0	0	0	0	5.00523	15.7688	25.7489	0	7.80216	38.1801
9.61_344.1268m/z		344.127	1	9.60543	0.05715	0	0.00113927	0.00353264	51.4062	Normal	DCM	100	25.1459	171.42	19.0786	167.062	55.1749	15.8703	43.5313	7.90457	41.0109	52.702	0	0	0	0	0	0	0	0	0	0	0	0	7.80614	0	0	0	0	0	0	0	0	0	0	7.33741	0	0	0
9.61_343.6237m/z		343.624	1	9.60543	0.0832167	0	8.92e-05	0.000488239	9.77477	Normal	DCM	100 - 22.4 - 1.25	137.658	68.49	151.592	374.766	196.125	217.79	144.507	102.94	129.937	246.622	60.178	148.687	2.37622	103.419	18.39	133.727	19.8347	151.634	71.0353	34.4861	75.1002	0	99.9305	141.627	10.156	0	21.339	0	0	0	4.54311	0	19.2486	52.637	0	22.6717	41.3494
9.61_314.0941m/z		314.094	1	9.60543	0.211783	0	0.00813672	0.0151735	17.9796	DCM	Normal	100 - 11.9 - 6.45	1353.65	151.43	351.956	10.3922	17.6064	17.6737	6.40574	18.41	11.1188	17.3893	15.1112	35.4561	56.6878	27.5621	44.3799	26.6323	329.67	218.164	62.388	89.9312	148.38	36.5943	28.7418	100.367	26.2901	40.2266	40.3794	44.0315	2718.5	1560.67	78.182	45.377	45.0265	49.5827	69.046	78.5032	71.0829
9.61_633.4957m/z		633.496	1	9.60543	0.1707	0	0.00371065	0.00862266	2.42878	Normal	DCM	100 - 11.6	11698.1	45.85	6085.38	14137.6	9207.72	13346.4	10452.8	8459.08	12228.5	24755.2	8113.88	16439	3176.53	13233.1	8410.64	15273.3	6081.63	17769.5	10244.8	7606.14	11448.1	2075.16	14242.1	17875.7	4088.14	3448.18	7136.07	2016.64	2090.47	63.6902	3413.64	5101.65	6471.34	15441	224.579	7629.31	14570.5
11.66_980.4491m/z		980.449	1	11.6616	0.601117	0	0.000102726	0.000546554	2.02286	DCM	Normal	100 - 69.2 - 25.2 - 17.7 - 14.7	5001.51	18.56	2994.92	1881.92	2893.72	1842.36	2642.02	1882.25	2643.59	2650.23	1669.04	2432.81	3094.79	2207.55	2899.97	2289.04	2889.22	2646.57	3855.78	2378.14	3585.4	3240.96	3264.36	3322.86	1766.9	2907.97	3606.06	3154.7	7961.57	10106.1	3238.28	3861.73	3001	2952.78	4346.91	3706.09	5433.19
10.47_387.4099m/z		387.41	1	10.468	0.0875667	0	9.39e-09	2.74e-07	3.82255	DCM	Normal	100	471.261	35.66	175.57	77.2929	115.653	62.6752	188.991	180.694	159.322	141.182	100.749	136.762	136.913	65.3362	77.033	165.964	68.8067	119.608	86.0693	95.4533	131.222	234.921	234.597	148.519	137.068	284.406	421.569	625.38	121.937	197.515	441.871	600.944	597.327	591.629	762.881	517.142	432.002
10.49_703.2704m/z		703.27	1	10.4878	0.152217	0	5.09e-12	3.2e-10	615.557	DCM	Normal	100 - 4.04	588.705	124.95	0	0	0	0	0	0	0	0	0	0	0	0	8.17607	0	7.12597	0	1.47974	27.3361	26.1029	63.4371	90.7095	95.9787	37.0731	59.3473	206.139	141.94	1222.51	1655.9	165.561	139.931	225.679	139.481	126.789	86.4823	0
11.45_351.0211m/z		351.021	1	11.4463	0.0650833	0	0	0	Infinity	DCM	Normal	100	184.641	31.86	0	0	0	0	0	0	0	0	0	0	0	0	0	0	0	0	110.674	142.838	138.011	250.048	229.37	173.132	200.522	183.552	196.341	259.995	55.9935	132.8	201.507	192.849	202.607	183.951	229.921	212.326	240.353
11.46_563.4093m/z		563.409	1	11.4601	0.0324667	0	0.00139552	0.00412519	2.22767	Normal	DCM	100 - 1.83	199.991	42.42	167.707	79.6441	236.349	417.852	189.526	145.075	276.621	168.83	96.2256	250.755	81.1384	170.513	233.155	231.774	198.002	256.692	65.9851	155.857	72.5914	143.171	193.693	197.4	237.868	213.976	162.012	139.621	12.6314	90.4037	179.396	19.6023	213.137	42.9934	51.9775	241.085	125.317
11.46_217.4181m/z		217.418	1	11.4647	0.600533	0	0	0	4375.53	Normal	DCM	100	1683.37	20	1205.32	1735.07	1271.53	1504.64	1769.4	2262.14	1758.54	1733.25	2129.9	1660.67	1367.46	1734.93	1414.58	2326.87	1730.92	1328.7	0	0	24.2342	30.0249	15.2693	1.99445	0	136.455	42.2044	3.56766	0	0	0	5.77086	0	0	0	0	0
11.48_414.3691m/z		414.369	1	11.4834	0.0558167	0	0.019784	0.027825	4.82552	DCM	Normal	100 - 2.98	492.712	126.72	76.2553	35.7107	26.7389	0.183563	2.26689	18.1672	5.13635	119.501	241.452	17.3995	87.0258	104.465	548.51	159.744	61.2945	129.838	0	279.226	31.7838	0.0107406	30.5222	36.1868	17.0432	11.4223	9.30267	89.2335	365.375	545.379	1.57523	56.2625	24.9116	241.074	158.115	873.645	2348.91
11.49_251.0473m/z		251.047	1	11.4926	0.0365833	0	0	0	471.935	DCM	Normal	100	122.651	30.11	0	0	0	4.15824	0	0	0	0	0	0	0	0	0	0	0	0	95.7047	101.142	91.0849	152.282	135.014	105.935	103.342	115.897	127.402	139.022	40.5474	62.4435	120.242	123.484	141.952	118.316	148.319	115.441	138.042
11.51_498.3299m/z		498.33	1	11.5059	0.2251	0	0.00551671	0.0115507	3.00898	DCM	Normal	100 - 9.71	2923.46	30.19	918.36	988.291	952.469	1677.52	953.544	759.307	793.293	827.663	614.613	1086.58	1142.53	1097.23	618.692	573.401	1124.4	1417.33	2324.01	1537.64	2081.62	1551.33	1301.33	1633.06	1075.46	758.272	1027	991.415	9341.73	6531.08	1993.98	854.605	962.518	1091.84	1454.36	1456.07	953.454
11.52_163.1272m/z		163.127	1	11.5158	0.0481333	0	4.5e-06	4.3e-05	2.14253	DCM	Normal	100 - 1.65	101.522	30.92	48.9127	30.2051	37.693	28.8921	38.1536	44.1257	49.9588	32.3861	95.3584	37.9699	80.652	40.0284	77.242	49.0179	48.4161	19.1364	94.7792	81.0306	88.2552	49.1766	50.8132	67.8849	41.411	90.2967	39.4299	66.5834	43.551	71.5418	45.5173	60.1124	82.5196	77.4299	110.518	87.2849	174.296
11.52_358.4983m/z		358.498	1	11.5158	0.0423333	0	0.0285447	0.0349757	Infinity	DM	DCM	100	26.7299	156.84	0	77.1599	0	0	0	0	0	0	0	0	0	0	11.3928	0	0	0	0	0	0	0	0	0	92.8777	100.573	40.6135	86.6942	0	0	0	0	0	0	0	0	0
11.52_358.6647m/z		358.665	1	11.5158	0.0310167	0	0.0096385	0.0171198	Infinity	DM	DCM	100	40.6636	165.27	0	26.6334	0	0	0	0	0	0	0	0	0	0	0	0	0	0	0	0	0	0	0	0	154.684	163.567	37.7208	131.992	0	0	0	0	0	0	0	0	0
11.52_324.3642m/z		324.364	1	11.5209	0.15385	0	0.0102288	0.0178812	5.22589	DM	DCM	100 - 20.6	324.175	61.06	298.219	64.1724	142.046	56.5999	34.6091	63.8004	70.2371	82.4203	94.2252	52.7838	63.6435	223.016	62.1825	47.6088	44.6204	41.6534	107.53	70.4019	103.131	122.695	287.659	78.2213	2528.01	226.087	144.95	127.805	34.949	58.6671	102.445	105.429	147.877	48.0117	92.766	55.9589	35.5277
11.52_358.7395m/z		358.74	1	11.5209	0.0924	0	0.00342896	0.00816428	19.5782	DM	DCM	100 - 7.41	239.367	129.09	40.1077	351.717	97.9538	11.2984	0	3.75744	0	0	45.5401	10.1073	31.2228	100.771	182.694	0	0	0	121.315	0	80.8806	68.1173	14.5947	64.5387	790.517	708.504	340.555	681.712	1.66507	0	33.0439	0	76.9506	0	0	0	0
11.52_901.6169m/z		901.617	1	11.5209	0.0372667	0	0.0141724	0.0223911	18.3075	DM	DCM	100 - 30.6	66.5384	108.15	0.0230979	12.2084	86.1554	0	0	0	0	0	0	3.14867	5.35169	0	3.32441	2.38594	0.0133411	0.559542	13.1055	5.07509	0.490335	1.74127	3.75311	19.1541	110.894	623.428	5.81024	7.79587	6.88397	0.329051	1.50001	0.757099	6.22482	0.751751	1.63866	0	8.80251
13.06_852.9253m/z		852.925	1	13.059	0.100483	0	0.0383352	0.0418345	3.78698	Normal	DCM	100 - 36.9 - 45.9	192.032	89.64	506.787	64.5549	299.06	0	192.013	117.058	666.619	209.053	185.893	168.99	68.802	101.182	105.211	171.96	65.6854	149.647	70.9006	147.054	75.0793	137.913	17.465	83.1971	10.0828	456.27	0	21.4107	6.90302	18.3289	15.4884	32.2885	152.289	23.3446	59.1334	116.598	28.2966
11.53_340.3924m/z		340.392	1	11.5315	0.12585	0	0.00302636	0.007404	2.06042	DM	DCM	100 - 1.75	561.288	37.03	416.65	750.264	464.91	355.995	348.885	384.725	193.845	318.891	607.404	375.507	389.713	507.134	604.546	314.603	214.158	256.594	540.218	279.69	488.326	554.502	499.36	467.385	884.552	941.052	746.671	960.087	207.689	165.927	410.938	406.319	559.74	260.672	401.687	201.252	95.1012
11.40_833.4420m/z		833.442	1	11.4044	0.0230833	0	0.00781358	0.0147681	6.9186	DCM	Normal	88.8 - 100 - 82.1 - 84.1	299.678	126.04	228.744	44.8218	78.3114	10.8182	22.086	19.1496	5.45708	10.8971	22.756	2.99558	58.949	3.71226	66.8873	40.4123	43.5962	33.4423	203.691	178.644	122.897	15.8295	30.8483	4.28468	3.62397	54.6494	87.6132	73.116	510.148	1427.08	249.521	13.5156	36.4812	79.7745	143.584	27.3392	61.8875
11.53_358.5944m/z		358.594	1	11.5315	0.1481	0	0.0243156	0.031609	3.00545	DM	DCM	100 - 7.58	1627.78	75.49	916.334	3096.92	1656.02	970.485	782.842	565.75	184.785	605.75	1290.12	805.879	994.611	1722.7	2324.94	386.094	211.637	418.17	1310.51	249.432	1051.52	1195.41	806.802	1069.65	3726.83	3203.96	2782.37	3707.99	349.538	79.4187	982.403	807.058	1477.65	358.603	511.912	169.695	40.1233
11.54_659.3740m/z		659.374	1	11.5369	0.324567	0	0.000391741	0.00154798	2.15812	DCM	Normal	100 - 66.3 - 66.5	3382.93	23.99	2051.76	960.754	2316.11	1619.02	1295.19	1209.72	1069.23	1665.74	1569.18	1484.82	2027.5	1418.91	1738.73	1831.8	1641.47	1180.62	2718.57	1838.35	2039.63	1576.77	2281.2	3054.36	1567.96	1538.23	3107.81	2742.57	4776.03	7440.41	1747.32	1586.77	1889.78	2928.34	3372.45	1586.32	5927.47
11.54_1197.4731m/z		1197.47	1	11.5369	0.0652167	0	2.67e-05	0.000184252	2.33388	Normal	DCM	100 - 55.6 - 18	497.738	30.93	791.318	457.294	411.35	407.605	560.384	448.151	302.813	437.292	840.918	445.393	471.405	555.538	401.092	671.991	459.474	301.792	252.932	307.734	233.043	439.652	433.77	186	351.039	390.714	276.203	360.667	116.357	243.132	411.797	390.183	358.398	191.987	136.749	86.0858	90.321
11.54_345.6287m/z		345.629	1	11.5426	0.111933	0	1.28e-07	2.49e-06	20.6502	Normal	DCM	100	191.157	68.49	553.164	618.647	398.829	284.978	207.072	197.473	120.438	131.916	195.672	71.3551	85.2268	58.579	19.7871	58.9204	31.3638	25.0949	25.501	28.6165	36.3236	53.145	52.9301	15.7716	49.7183	12.2732	37.0186	19.4034	0	0	5.41371	23.3193	33.676	5.96682	0	13.0353	0
11.54_687.2194m/z		687.219	1	11.5426	0.2699	0	1.27e-05	0.000100975	2.06816	Normal	DCM	100 - 30.6 - 0.278	2306.91	29.92	2802.39	3743.05	2929.72	3102.94	2423.4	2547.18	1963.48	2146.11	3088.63	1817.92	1669.03	2199.42	1669.98	2069.74	1605.79	1131.79	1207.61	1375.87	1108.58	1763.22	1618.47	1031.59	1466.99	1408.62	1616.91	1741.55	492.023	431.211	1398.66	1278.38	1557.33	1404.89	1498.31	1223.92	847.686
11.54_699.8941m/z		699.894	1	11.5426	0.1007	0	0.00278751	0.00695897	3.22295	Normal	DCM	100 - 24.2	198.62	62.87	530.235	227.806	373.602	305.137	220.362	133.366	98.0486	51.1544	114.972	152.601	193.937	187.759	188.124	255.131	85.3678	60.3191	27.4652	24.8207	4.03571	39.1191	248.039	127.41	199.441	45.7017	261.321	147.022	17.8461	3.25839	50.0279	67.0979	64.2857	41.9501	189.259	0	102.996
11.54_785.9009m/z		785.901	1	11.5426	0.09915	0	0.00148456	0.00433307	3.44011	Normal	DCM	100 - 31.9 - 0.713	205.857	45.73	147.086	380.242	275.089	104.817	208.364	164.022	364.04	160.316	222.999	223.905	203.143	104.415	342.715	129.864	65.3846	197.305	0	153.143	27.4243	52.1422	18.8178	67.2278	191.665	137.87	97.2931	171.235	0	7.73623	56.7329	210.637	97.6652	83.0896	60.803	36.4141	31.9183
11.54_796.8943m/z		796.894	1	11.5426	0.111933	0	0.0325471	0.037921	2.47845	DCM	DM	100	104.096	67.22	202.134	113.694	174.068	81.1176	94.0499	41.9494	114.403	42.8674	166.968	44.6141	119.911	5.57566	53.3331	35.2322	140.863	9.18753	14.604	22.814	296.871	0	0	26.2068	28.1575	28.4756	16.5258	59.2924	0	11.0592	31.7159	29.8191	13.7794	5.19782	617.27	547.592	103.779
11.54_887.2538m/z		887.254	1	11.5426	0.177767	0	0.0122061	0.0202112	2.5686	Normal	DCM	100 - 23.2 - 1.16	1303.47	23.6	591.911	1083.86	990.804	1391.63	1271.05	1390.14	1209.79	1353.72	1838.19	1373.75	1246.46	1613.84	1793.7	1410.01	1305.71	990.937	1072.22	1457.47	833.239	1316.02	1030.22	1074.36	1136.35	1193.19	710.995	1312.71	0	0	497.945	822.993	963.146	798.691	403.565	960.651	1030.78
11.54_960.0022m/z		960.002	1	11.5426	0.178633	0	0.00299493	0.00734958	2.33561	Normal	DCM	91.5 - 100 - 54.4 - 18.2	476.016	57.05	997.174	924.214	894.817	473.355	589.926	395.943	326.09	196.021	176.9	400.885	519.253	449.887	609.635	354.557	156.862	150.742	206.735	96.6485	13.7959	187.23	647.209	270.457	453.429	69.2798	362.28	459.511	42.4694	82.1762	50.5652	180.984	196.108	237.941	425.938	34.5187	161.067
11.55_542.2464m/z		542.246	1	11.5482	0.13495	0	4.14e-06	4.01e-05	3.41301	DCM	Normal	100	343.451	44.69	40.3305	99.2375	53.1425	140.66	28.1052	104.463	83.3657	148.937	77.5113	149.196	135.85	38.4604	38.6442	70.3676	224.01	177.797	328.291	240.606	282.184	356.163	207.189	244.86	473.104	331.175	344.525	579.234	176.625	64.6289	242.691	339.799	317.098	593.34	475.441	460.23	787.471
11.55_591.7750m/z		591.775	1	11.5482	0.0620667	0	0.00248579	0.00637573	2.61465	Normal	DCM	100 - 15.3	130.201	45.41	244.87	187.621	175.021	220.017	160.143	133.129	92.6215	114.175	174.676	45.7735	86.3867	120.496	56.6434	120.449	94.8836	56.3091	33.6962	85.2981	45.3309	120.41	103.879	50.3727	51.9259	35.8764	83.5312	84.3528	17.5133	54.1794	90.4411	36.2054	72.2656	64.4395	27.5419	45.3322	0
11.55_1128.9679m/z		1128.97	1	11.5482	0.0381833	0	0.00087676	0.00288972	3.28273	Normal	DCM	100	15.848	95.35	13.7705	44.3795	50.5368	0	20.6463	10.8693	8.64042	16.659	36.3877	5.43215	0	5.84043	5.50777	9.05819	13.162	12.6781	0	16.9471	0	0	0	9.46997	4.82573	27.472	6.00857	6.14417	0	0	0	15.5657	0	0	0	0	0
11.55_1130.0013m/z		1130	1	11.5482	0.0438167	0	0.0150764	0.0232917	2.36909	Normal	DCM	100 - 31.9 - 29.5 - 21.9 - 11	248.403	48.68	137.98	225.625	260.655	31.8665	242.726	399.178	216.036	334.584	564.247	218.548	175.523	275.341	142.507	332.784	215.491	201.355	109.149	241.394	113.339	244.192	218.814	142.736	169.528	329.234	155.341	260.792	0	0	162.889	191.941	249.978	116.583	71.7723	99.3103	0
11.55_588.7741m/z		588.774	1	11.554	0.127933	0	0.00324689	0.00782177	3.15817	Normal	DCM	100 - 46.3 - 6.83	189.206	51.13	270.461	496.333	290.73	570.979	233.372	137.255	72.0837	151.232	184.06	112.861	87.511	131.753	35.2793	59.3871	88.1387	105.863	33.3347	88.1863	26.9945	162.395	101.212	33.3245	85.2368	39.7848	93.0217	122.817	100.546	127.424	136.76	71.3466	69.2541	58.4488	24.4352	28.4695	0
11.53_829.2599m/z		829.26	1	11.5315	0.0310167	0	0.000822726	0.00276022	3.28005	Normal	DCM	100	52.12	39.15	54.5735	41.1151	53.6199	24.1223	53.6742	58.967	73.7812	74.5845	75.5914	37.5517	62.9765	39.1551	33.5585	91.264	15.9397	43.4451	64.3774	68.7796	58.2833	52.6299	72.4701	73.5903	50.1281	57.6872	21.184	73.3565	0	0	11.6258	23.1441	43.6397	36.8044	17.4251	9.71774	0
11.40_544.2769m/z		544.277	1	11.3951	0.0746167	0	0.00130546	0.00391686	36.6409	DCM	Normal	100 - 31	716.111	48.65	23.4756	9.66017	4.26631	21.9879	16.3041	5.47724	10.8489	25.7008	14.7752	21.0067	37.5871	16.3353	24.3638	23.0372	36.3126	21.5653	244.438	30.493	43.5269	31.1602	20.2057	39.5209	26.6806	20.0991	30.4918	29.8306	2134.38	3562.46	43.5771	20.6935	24.8419	21.9123	52.3365	51.194	46.33
11.37_513.2319m/z		513.232	1	11.3669	0.02855	0	0.0197836	0.027825	48.6486	DCM	Normal	100 - 11.4	171.566	108.91	14.6432	1.61568	2.63901	0	1.89041	3.21236	4.39494	1.91015	0.738388	1.37552	5.38684	1.26496	4.91087	1.24834	9.95838	1.23705	15.4934	7.61375	11.4194	0.472055	1.36393	4.90314	0	7.25656	2.54968	7.09e-07	104.247	46.3103	1605.53	1.06411	5.55072	0	3.95241	6.0433	14.5498
11.36_839.2676m/z		839.268	1	11.3621	0.0663667	0	0.0022131	0.00583623	2.84354	Normal	DCM	100 - 19.7	279.45	47.38	414.921	73.2568	307.118	5.43489	309.136	296.41	412.318	220.22	276.379	258.598	224.64	165.287	540.451	300.147	414.113	252.763	285.414	402.364	231.331	84.2137	54.8768	280.205	155.43	610.946	35.8649	46.1363	0	2.98583	16.549	211.695	231.556	0	58.8409	304.051	386.888
11.15_390.0034m/z		390.003	1	11.1533	0.0503333	0	0.00954438	0.0170057	2.31406	Normal	DCM	100	85.9866	38.72	28.369	65.2781	45.9337	58.2013	87.9713	67.9419	80.6812	92.8223	150.416	98.8455	76.7887	84.7421	151.449	119.967	94.0606	72.3171	37.011	73.4903	72.438	91.8126	76.7463	80.0325	64.3913	76.855	74.1551	34.8949	0	0	36.6992	72.0988	60.5631	33.7841	25.4084	95.5589	69.9649
11.17_563.4261m/z		563.426	1	11.1671	0.0549667	0	0.000101753	0.00054236	3.77651	Normal	DCM	100 - 10.4	202.933	68.9	115.694	28.9824	220.637	579.338	254.909	139.797	333.447	184.049	98.1743	308.172	53.5614	89.8531	230.892	228.671	67.0668	313.683	11.8244	266.829	12.8157	5.77698	165.323	272.478	257.607	195.368	165.532	20.5318	1.95455	28.5809	149.975	0	181.785	5.80806	1.59757	233.829	0
11.19_284.1662m/z		284.166	1	11.1902	0.207033	0	0.000886068	0.00291059	11.5883	DCM	Normal	100	836.643	192.37	2.23849	0.784615	1.35759	801.494	5.05265	3.09797	1.61314	1.50858	1.249	25.0883	147.955	1.65342	3.20305	154.72	1.1404	2.99521	10.3918	13.8008	4.78131	11.1815	9.00618	315.829	10.8822	623.097	13.5285	13.0005	31.0587	45.0213	2699.11	1061.9	9.70908	5528.89	41.6361	2782.11	23.0314
11.20_407.2661m/z		407.266	1	11.1995	0.156117	0	0.0308854	0.0366892	3.39275	DCM	Normal	100 - 9.73	2913.55	53.98	1126.58	487.469	760.214	1324.08	563.888	332.915	554.126	458.498	436.834	1272.89	1950.35	425.845	1023.83	584.626	1420.06	1017.92	4065.22	1500.42	2216.91	793.532	700.636	1622.32	823.004	787.187	1116.69	822.177	8600.74	5392.95	1593.91	889.725	839.602	946.771	1553.52	740.362	714.932
11.20_155.1800m/z		155.18	1	11.2042	0.0819833	0	1.04e-10	5.32e-09	2.65402	DCM	Normal	100 - 30.5	207.175	22.71	85.9167	63.0257	28.8758	118.987	45.2149	37.4836	63.6238	53.0324	67.2819	73.8657	174.976	74.9294	98.9015	115.612	71.3468	75.9002	342.671	150.72	163.794	176.349	208.73	176.179	198.296	97.1595	165.445	175.954	165.434	151.926	191.252	202.384	208.888	200.943	243.109	138.278	229.55
11.21_514.1377m/z		514.138	1	11.214	0.133317	0	0.00411838	0.00927858	2.38737	Normal	DCM	100 - 23.9	455.747	54.11	1113.88	1066.4	611.392	919.127	389.035	327.673	409.215	369.222	391.999	237.378	267.262	271.967	196.02	336.206	234.048	151.13	209.119	218.453	154.505	266.546	359.981	184.837	252.577	124.328	220.462	394.888	19.64	49.0146	205.117	221.996	425.114	283.454	266.868	307.73	93.7423
11.21_834.4298m/z		834.43	1	11.214	0.0717667	0	0.00281048	0.00699843	5.78227	DCM	Normal	74 - 100 - 88.1	813.337	99.16	495.744	102.767	265.38	39.6577	78.365	70.2702	66.712	47.7869	42.6882	70.0081	412.014	28.3729	229.495	127.993	65.3298	107.987	1051.74	536.118	547.105	66.807	137.302	72.5884	21.6201	213.063	317.063	157.683	966.214	2128.91	600.93	94.7189	105.058	320.09	541.008	77.9965	289.337
11.21_851.3366m/z		851.337	1	11.214	0.160833	0	1.02e-06	1.34e-05	2.4158	DCM	Normal	100 - 30	7533.21	25.71	4282.64	1859.38	2111.1	3795.33	2525.09	2247.94	3148.32	2992.25	2533.4	3130.35	3071.07	2787.34	4523.59	4372.75	3433.72	3078.78	3526.57	3795.98	2629.58	4684.57	6819.24	4117.36	6568.74	2496.87	5552.62	9014.91	3559.02	6185.88	6446.98	8217.09	10116.2	10683.8	7685.45	7087.38	5625.7
11.21_867.3092m/z		867.309	1	11.214	0.09145	0	1.43e-05	0.000111274	3.5329	DCM	Normal	100 - 44.4 - 16.4	1398.41	45.3	362.65	41.1336	123.972	363.28	325.717	213.337	380.358	312.15	194.877	428.085	418.024	369.296	693.88	677.147	734.204	695.087	512.601	582.173	447.349	728.185	1010.77	765.719	1126.85	272.262	659.937	1544.19	734.468	1222.59	914.073	1447.35	1750.43	1705.13	662.56	1501.29	779.685
11.22_265.6644m/z		265.664	1	11.2236	0.123983	0	0.00335908	0.00803266	15.2584	Normal	DCM	100	35.8689	181.45	135.841	62.7896	235.725	0	69.3147	28.9578	18.6889	3.56153	0	6.4238	10.4997	0	0	0	0	2.10083	0	0	5.20708	0	0	0	0	72.6777	0	0	0	0	0	0	0	0	0	0	35.2615
11.22_284.0427m/z		284.043	1	11.2236	0.133383	0	1.59e-06	1.89e-05	9.7605	Normal	DCM	100	133.375	109.75	407.53	319.365	479.695	32.3509	216.919	139.892	123.425	67.3931	61.2391	49.0872	57.3449	16.2814	91.9403	8.92258	21.0301	41.5801	21.111	26.4088	51.251	22.8536	0	7.58315	5.61331	148.106	0	0	0	0	0	0	0	6.80356	6.07309	0	164.281
11.22_861.2442m/z		861.244	1	11.2236	0.20465	0	0.0236896	0.0311057	2.18118	Normal	DCM	100 - 26.4 - 0.175	826.535	54.77	423.817	213.702	719.94	6.89094	1222.89	776.416	1226.38	730.238	1029.79	664.043	650.731	602.809	1949.09	880.263	1061.41	1066.16	723.494	907.694	747.139	795.754	174.218	641.273	455.617	2154.58	292.565	142.028	0	0	102.719	570.746	669.397	67.9386	150.296	776.551	2033.54
11.22_930.4318m/z		930.432	1	11.2236	0.213583	0	0.00580223	0.0119635	2.02353	DCM	Normal	100 - 74.7	3138.19	52.02	1487.9	677.426	1993.76	138.647	2516.58	1254.15	2171.63	1000.92	1071.07	1211.02	1932.74	719.579	3547.46	1400.05	1565.39	2125.29	1764.29	1767.98	2338.51	1880.32	818.1	1435.06	1113.41	7178.83	3096.02	903.127	3313.1	4375.46	1229.64	2049.39	2159.53	2061.23	4275.05	1748.88	7205.58
11.23_274.6694m/z		274.669	1	11.2287	0.6412	0	0.000146749	0.000719043	2.5427	Normal	DCM	98.7 - 100 - 39.1 - 3.37 - 2.88 - 0.738 - 0.153	4934.64	62.05	10528.8	7497.07	12848.4	1958.64	6641.42	4858.7	5085.79	2977.08	3922.55	2783.25	3551.33	2432.98	4707.49	3120.3	3114.8	2925.64	2169.95	2852.26	2394.79	2431.03	1482.48	2273.97	1753.78	6182.78	1956.82	1108.2	434.325	367.72	1511.09	2174.01	2230.24	1169.48	2523.08	2278.31	6599
11.24_624.8857m/z		624.886	1	11.2385	0.119483	0	0.00442505	0.00980631	2.52136	Normal	DCM	100	57.4902	107.95	156.216	92.2953	95.8555	0	202.925	17.3642	26.8881	4.5927	20.8639	73.6824	6.0827	11.7784	107.1	4.98592	5.65167	93.5617	6.24896	66.2681	0	136.314	0	9.40656	3.95495	363.293	101.774	0	0.755067	0.281203	0	0	0	287.471	0	0	20.4781
11.24_1147.4232m/z		1147.42	1	11.2385	0.0730167	0	0.0334185	0.0385386	5.45779	Normal	DCM	100 - 61.9	91.4703	121.28	0	0	297.479	0	343.614	89.5805	262.913	111.489	27.0341	81.7599	53.3322	21.659	38.2752	0	47.8424	88.5481	0	0	0	12.7208	0	0	0	613.594	29.8365	0	37.8572	0	5.60977	27.6586	9.15299	30.3095	0	13.7847	78.6636
11.24_332.6238m/z		332.624	1	11.2434	0.0440667	0	5.44e-05	0.000329968	51.1213	Normal	DCM	100 - 6.68	37.1496	125.12	109.546	133.121	114.968	3.34995	78.9043	40.0881	50.9176	19.767	24.2389	8.48253	0	0	0	0	6.84953	4.16107	4.51728	3.6661	7.12946	5.65651	0	0	0	22.7163	0	0	0	0	0	0	0	0	0	0	10.9004
11.36_290.3260m/z		290.326	1	11.3572	0.0334167	0	1.47e-06	1.79e-05	2.74746	Normal	DCM	100 - 17.8	54.4895	25.8	27.1846	76.386	44.8355	56.3827	62.788	70.5762	46.0868	63.7524	46.9745	47.5877	51.8053	53.2558	64.4789	76.0804	50.7715	32.8852	49.1767	42.2638	44.8813	71.2441	93.8681	61.6956	68.3749	8.22174	97.2368	50.6304	21.4696	22.9484	32.0833	89.2049	52.6884	52.0877	61.9746	0	5.01496
11.35_229.1910m/z		229.191	1	11.3477	0.0190833	0	7.17e-10	2.82e-08	9.7286	DCM	Normal	100	43.2465	76.33	3.93792	1.65683	1.25325	11.2534	0.960136	10.4161	3.42085	0	1.01134	0.918693	12.952	3.82773	5.22883	0	14.1478	0.139946	102.951	32.0913	39.1469	7.33992	13.6719	38.9298	18.2259	20.6214	18.0056	30.0174	110.477	64.5053	35.0918	36.6582	16.5477	48.386	44.7643	19.3675	13.8187
11.35_130.0619m/z		130.062	1	11.3477	0.168217	0	6.15e-13	4.43e-11	62.6518	Normal	DCM	100	120.559	95.39	393.55	404.95	278.622	161.513	106.909	135.988	58.396	60.6938	102.176	30.3863	31.1474	26.1341	17.4169	50.6485	51.8007	18.6099	8.76979	3.64339	8.86273	0	3.65034	12.1269	4.14272	0	4.94556	4.34955	0	0	9.37815	14.5486	0	0	0	0	0
11.33_353.3807m/z		353.381	1	11.3286	0.0331	0	0.0131486	0.0213289	4.16959	Normal	DCM	100 - 3.78	89.1519	114.06	287.875	111.587	9.84346	10.5829	3.80679	17.9723	148.386	98.875	330.088	3.21818	123.902	152.902	5.80675	6.28483	47.9042	67.3964	17.481	0	5.6502	3.19692	96.4463	335.703	9.83578	270.766	114.776	46.4207	0	0	0	3.03184	101.341	8.45743	3.38834	46.6895	14.2465
11.32_292.1458m/z		292.146	1	11.3192	0.01405	0	0.0110123	0.0187689	15.2831	DCM	Normal	100	25.9737	157.97	0	0	0	0	0	3.97623	0	1.82831	0	0	0	5.80243	0	15.5851	0	0	0	0	0	0	0	0	0	1.42156	0	27.4965	0	0	0	0	0	0	31.2298	53.1357	6.61777
11.31_482.5624m/z		482.562	1	11.3145	0.0751167	0	7.55e-05	0.00042591	13.745	Normal	DCM	100	155.2	100.08	63.8256	294.401	60.8544	0	334.897	63.6116	436.488	0	101.708	0	156.733	70.7785	448.766	49.6543	304.919	96.5609	0	48.7067	55.9	0	0	7.22406	23.0752	22.7084	0	0	0	0	0	0	0	0	31.0275	21.4966	0
11.55_902.7633m/z		902.763	1	11.554	0.04565	0	0.000643074	0.00227365	Infinity	Normal	DCM	100 - 31.3	29.4678	204.51	40.1086	241.044	0	0	23.5635	74.7437	19.1664	30.959	33.5288	8.37165	0	0	0	0	0	0	0	6.71816	0	0	0	4.17801	0	0	0	0	0	0	0	0	0	0	0	0	0
11.29_351.0213m/z		351.021	1	11.2916	0.0324	0	0	0	Infinity	DCM	Normal	100	93.5619	26.12	0	0	0	0	0	0	0	0	0	0	0	0	0	0	0	0	73.7579	70.4722	65.295	79.5552	118.356	77.1703	82.6647	69.0835	94.992	205.968	43.5249	47.7475	94.5933	136.274	107.728	86.1685	121.699	91.1336	105.276
11.28_155.1599m/z		155.16	1	11.2821	0.0421667	0	1.84e-08	4.73e-07	2.93456	DCM	Normal	100 - 45.2	100.177	35.6	47.7481	8.70906	23.6408	54.479	27.4862	17.9654	36.122	15.649	15.4174	34.5819	97.4965	40.0858	33.3534	45.3804	32.7797	15.2945	265.906	68.4633	63.0961	67.4139	99.2998	75.4089	69.7929	37.8407	86.2526	112.282	136.271	99.929	86.3302	99.3576	85.2543	63.2008	107.071	66.4208	66.8815
11.28_408.9141m/z		408.914	1	11.2773	0.143333	0	0.0332056	0.0383833	Infinity	DM	DCM	100 - 13.5	293.587	280.22	0	0	0	808.393	0	0	0	0	0	0	0	0	0	0	0	0	0	0	18.0304	327.492	0	0	0	0	299.654	2877.87	0	0	0	0	0	0	0	0	0
11.28_328.0107m/z		328.011	1	11.2773	0.1336	0	0.0156373	0.0238905	2079.04	DM	DCM	100	289.763	200.84	0	0	0	774.034	0	0	0	0	0	0	0	0	0	0	0	0	0	0	26.5239	441.917	4.09145	0	0.624226	0	393.192	2610.8	0	0	0.895603	0	0.434359	0	0	0	0
11.27_292.1451m/z		292.145	1	11.2726	0.0144	0	0.0360503	0.0403156	20.6507	DCM	Normal	100	23.1784	161.94	0	0	2.77418	0	4.08864	0	2.3228	0	0	0	0	0	0	8.39951	0.373391	0	0	0	0	0	0	0	0	4.04247	10.5717	7.77687	0	0	0	0	3.53112	0	35.1266	47.8129	10.3883
11.27_99.5657m/z		99.5657	1	11.2726	0.0191833	0	0.0412688	0.0436554	6.71256	Normal	DCM	100 - 22.4	9.11279	139.93	33.6692	38.6831	22.8403	14.1021	18.2629	3.14065	0	7.04195	0	3.93881	2.0216	0	0	0	0	2.10401	0	0	2.6625	0	5.43293	2.68352	0	0	0	6.01087	0	0	0	0	0	2.57806	2.49801	3.72951	0
11.25_833.4298m/z		833.43	1	11.2532	0.0662	0	0.00635325	0.0127968	4.50908	DCM	Normal	100 - 99.4 - 82.3 - 81.6	1137.55	115.31	1201.18	205.062	565.611	37.7999	350.9	72.3336	134.838	77.195	76.0481	65.2601	310.862	24.6044	445.697	141.127	161.149	166.789	1128.89	717.604	388.863	113.637	149.331	120.897	61.3864	485.481	358.003	305.431	1587.3	2666.49	669.23	209.91	234.454	318.874	678.154	80.4861	475.013
11.28_509.5731m/z		509.573	1	11.2821	0.104267	0	0.0130327	0.0211798	Infinity	DCM	Normal	100	76.2053	290.2	0	0	0	0	0	0	0	0	0	0	0	0	0	0	0	0	0	0	0	0	0	0	0	0	0	0	14.3972	73.9655	13.4124	0	0	0	0	0	42.3585
11.56_555.9493m/z		555.949	1	11.5596	0.0679	0	3e-07	4.97e-06	Infinity	Normal	DCM	100 - 42.9	87.9755	163.93	341.649	483.099	276.044	6.85703	73.8867	82.4697	45.4352	25.2301	34.6734	17.2156	10.6531	4.38381	0	0	6.01138	0	0	11.2498	0	4.33436	0	5.91873	5.54172	0	0	0	0	0	0	0	0	0	0	0	0
11.56_597.7523m/z		597.752	1	11.5596	0.0955667	0	0.0002717	0.00115954	26.0604	Normal	DCM	100 - 42	128.093	100.13	402.791	617.831	320.46	180.382	160.753	108.912	32.0136	58.2301	116.378	5.31285	17.5433	19.4719	6.96449	0	2.44506	0	3.50692	15.7804	0	20.7793	12.655	0	0	0	14.1034	6.3239	4.33602	8.57513	0	3.0912	4.34297	6.11755	5.9671	0	0
11.56_729.0234m/z		729.023	1	11.5596	0.0903667	0	1.99e-06	2.27e-05	34.906	Normal	DCM	100 - 34.9	150.715	110.29	289.139	751.601	290.305	23.9289	212.145	237.484	134.451	141.832	131.516	79.956	37.9244	54.4357	8.42658	11.3405	0	6.94984	25.0546	45.4134	0	57.8468	27.0906	4.67542	19.787	0	7.87019	21.2123	0	0	0	34.0636	16.9974	0	0	8.9069	0
11.63_1124.9886m/z		1124.99	1	11.6277	0.17795	0	0.0210537	0.0289853	2.31855	Normal	DCM	100	420.257	34.71	404.747	725.341	580.145	107.345	595.88	517.015	398.006	384.462	424.839	355.5	252.194	495.362	298.208	342.274	396.17	446.621	162.378	256.834	197.076	582.635	311.04	277.348	166.912	342.363	284.385	243.789	0	0	355.17	287.014	305.991	218.792	137.656	173.595	17.4419
11.63_1125.9902m/z		1125.99	1	11.6277	0.178633	0	0.0092932	0.0166698	2.50418	Normal	DCM	100	571.094	40.64	447.061	1049.57	851.996	67.4374	794.662	692.598	642.385	538.253	615.749	444.71	365.018	625.345	385.29	394.479	493.315	729.639	220.036	299.798	393.157	713.831	413.057	353.648	243.979	496.382	396.006	282.447	3.97932	12.5506	434.835	392.701	335.311	221.729	210.697	224.247	79.4982
11.63_830.9058m/z		830.906	1	11.6333	0.2089	0	0.000490317	0.00184552	2.36985	Normal	DCM	100 - 50.6 - 36.8 - 17.1	8888	40.05	8911.93	18457.5	12604.6	2865.87	11093.9	11178.8	10806.7	8137.15	9408.02	6810.87	5062.37	8122.47	7298.82	6429.17	6536.17	8483.63	4167.41	5121.08	4440.78	8317.59	4325.73	4719.84	3466.9	5349.74	4765.44	4239.24	687.229	414.265	5203.65	6181.52	4889.51	3559.71	4896.22	5121	3659.7
11.63_834.9119m/z		834.912	1	11.6333	0.188867	0	0.00544033	0.0114125	2.05915	Normal	DCM	100	969.9	35.39	1010.4	1545.34	1330.93	305.137	1334.23	1150.09	1088.47	950.691	900.93	745.855	490.385	958.791	756.772	622.401	884.494	1443.49	488.371	482.471	558.518	1320.17	419.017	504.707	268.02	750.175	546.24	362.564	14.7992	21.3521	786.376	804.901	503.817	277.821	387.132	591.338	436.475
11.63_852.8846m/z		852.885	1	11.6333	0.17795	0	0.00100948	0.00320369	3.92642	Normal	DCM	100	451.721	40.65	644.185	884.372	715.883	243.359	563.886	557.243	411.367	408.978	556.978	321.583	297.434	394.5	302.054	303.608	344.551	277.551	157.303	294.823	83.1904	413.804	275.891	179.94	179.461	259.517	179.797	162.025	30.5732	0	237.403	214.712	260.544	100.972	74.1393	151.809	9.50685
11.63_874.8819m/z		874.882	1	11.6333	0.1011	0	0.00151586	0.0043953	3.67877	Normal	DCM	100 - 38.3 - 35.8 - 26.5 - 29.6	438.114	48.01	575.671	884.893	591.613	84.5483	712.423	590.725	415.996	392.914	544.525	317.505	185.063	534.814	232.78	239.791	364.037	342.531	112.883	178.643	126.049	509.35	128.578	103.24	97.3304	301.813	159.375	175.473	2.08027	0	350.51	222.442	241.848	37.6142	31.6785	101.864	0
11.63_983.9900m/z		983.99	1	11.6333	0.05655	0	0.0283305	0.034861	3.79739	Normal	DCM	100 - 53.2	54.0643	114.27	197.622	111.293	185.486	37.4626	78.8874	21.8494	9.74993	13.3137	0	0	70.9342	41.0302	44.4697	9.11138	27.2103	16.6083	7.0446	4.28584	0	4.21757	77.5428	41.7229	0	23.7514	38.6621	17.2552	0	0	15.5789	7.02049	19.0317	0	49.7968	12.2526	17.8506
11.63_1102.0014m/z		1102	1	11.6333	0.178633	0	0.0156905	0.0239428	2.2652	Normal	DCM	100 - 79.9 - 42.3 - 24.3 - 9.93	5893.66	39.57	5383.72	9989.44	9472.92	1019.39	8162.15	7351.15	6956.29	6160.23	5622.03	4543.52	3382	5070.94	4556.63	3816	4989.97	7822.18	2957.15	3332.08	3484.15	7361.53	2834.77	3433.94	2170.1	5048.57	4320.01	3159.2	71.4063	48.5722	3519.46	4493.12	3553.09	2538.9	3309.31	3718.11	2658.67
11.63_1107.0044m/z		1107	1	11.6333	0.1735	0	0.0438438	0.0450727	2.23275	Normal	DCM	100	615.311	41.67	527.938	1022.04	991.921	79.8474	856.719	723.13	692.602	585.244	598.747	418.736	342.029	611.193	459.145	400.944	570.53	964.216	319.841	280.924	352.773	844.06	384.126	354.838	161.255	495.499	441.432	287.346	0	0	414.386	418.608	333.137	256.581	215.202	331.798	312.198
11.63_1137.9833m/z		1137.98	1	11.6333	0.162483	0	0.0042707	0.00953734	3.50966	Normal	DCM	100	257.673	48.68	252.132	544.184	385.745	21.5375	395.768	330.542	268.007	188.505	352.256	199.993	162.897	259.59	133.747	136.001	265.898	225.958	29.7245	101.574	66.8935	358.514	147.673	173.943	59.8667	272.298	166.235	139.024	0	0	165.467	79.7677	110.005	35.9212	37.7767	55.8835	0
11.64_298.6754m/z		298.675	1	11.6389	0.109833	0	1.4e-06	1.72e-05	23.7839	Normal	DCM	100	64.0377	87.33	242.078	182.717	208.179	38.8151	119.323	64.381	27.0682	44.0405	18.1839	14.5029	13.923	16.144	23.1877	0	3.56005	8.5004	2.53782	6.41155	5.60798	7.68472	6.10428	4.73282	2.33902	6.38786	14.0806	0	0	0	0	3.20411	10.5148	0	0	0	4.33528
11.64_299.6734m/z		299.673	1	11.6389	0.282167	0	5.5e-05	0.000331832	2.41232	Normal	DCM	100	1701.34	41.07	3689.9	3406.83	3701.27	1241.39	2288.47	1800.6	1201.9	1388.95	1179.88	1042.89	1003.35	1207.4	1053.75	921.773	956.709	1136.43	813.118	749.433	884.944	1563.69	809.894	695.999	459.419	1021.01	1035.55	869.116	232.538	219.217	745.714	945.362	738.588	622.94	970.248	855.416	874.449
11.64_570.7930m/z		570.793	1	11.6389	0.289	0	5.64e-05	0.000337354	1.9979	Normal	DCM	100 - 30.1 - 20.6 - 10.2 - 0.637	7139.02	39.69	10448.3	14671.6	12130.4	3339.56	9718.15	8351.3	6984.78	5943.1	6436.12	4489.48	3619.57	6261.5	5022.98	4586.72	5336.17	6884.57	3441.86	3362.6	4338.12	7580.38	3806.79	3615.83	1922.83	4629.3	4218.12	2844.37	1806.87	1616.86	4394.91	4234.98	3307.58	2332.03	3907.66	3797.6	3536.37
11.64_842.9017m/z		842.902	1	11.6389	0.203917	0	0.00276328	0.0069181	2.44658	Normal	DCM	100 - 44.5 - 27.7 - 9.4 - 15.4	4057.21	40.64	4712.42	7309.85	6622.71	1031.84	5791.93	4952.44	4343.26	3969.87	3907.41	2910.06	2193.55	3673.9	2936.34	2515.94	3144.82	4898.96	1824.34	1925.23	2184.04	4616.24	1809	1945.11	1229.56	2936.21	2234.33	1835.81	96.9512	64.6602	2514.46	2771.31	2120.82	1290.32	1811.67	2162.45	1356.56
11.64_853.8904m/z		853.89	1	11.6389	0.18885	0	0.000879415	0.00289631	2.95068	Normal	DCM	74.9 - 100 - 80.1 - 61.1 - 22.4 - 14.5	3157.98	42.68	3682.81	6750.06	4902.16	1323.14	4038.09	3830.11	3372.15	2793.41	3398.76	2117.32	1582.01	3035.48	2060.26	2138.24	2603.8	2899.95	1175.11	1552.62	1548.06	3009.63	1649.27	1418.94	1119.59	1890.62	1284.43	1328.04	37.7509	42.1938	1925.16	1789.63	1575.38	971.024	973.587	1439.61	514.168
11.64_859.9067m/z		859.907	1	11.6389	0.194	0	0.0016718	0.00473968	2.0847	Normal	DCM	100 - 57.1 - 30.8 - 51.9 - 14.9	2121.57	24.45	1999.15	3165.56	2374.44	995.175	2571.56	2469.67	2050.6	1967.67	2713.25	1756.61	1467.11	2481.99	1676.27	2109.19	2085.61	2061.18	898.079	1219.51	891.281	2508.93	1553.2	1132.68	1118.88	1594.69	1389.71	1405.4	153.479	92.7817	1934.83	1645.17	1651.65	898.675	999.795	1149.66	371.519
11.64_864.8836m/z		864.884	1	11.6389	0.1683	0	0.000265139	0.00113984	3.88061	Normal	DCM	100	211.474	49.13	282.778	426.595	408.123	90.6471	275.516	263.877	216.033	191.154	237.285	123.22	91.8345	202.903	70.8291	134.596	184.467	183.719	109.507	61.3372	50.5282	217.738	52.6299	61.4774	35.9419	121.213	52.9377	101.8	0	15.8009	126.887	96.4593	95.7382	35.4797	5.50743	55.8077	11.1383
11.66_782.9319m/z		782.932	1	11.6558	0.0779333	0	0.00358151	0.00840021	5.46341	Normal	DCM	100 - 29.7	137.133	81.88	3.95609	130.243	19.9573	0	115.084	113.092	361.019	12.7168	244.281	80.4006	190.752	111.2	340.312	172.428	223.733	74.9513	0	163.418	23.7463	0	7.91458	79.7751	219.079	72.1482	0	49.4528	0	4.28388	17.8322	67.1273	92.4361	0	5.76492	91.0942	0
11.65_1055.0303m/z		1055.03	1	11.6502	0.0835333	0	0.0390114	0.04231	2.85041	Normal	DCM	100 - 57.7 - 14.5 - 11	459.355	57.45	27.028	504.86	224.322	0	539.882	458.016	1068.96	351.731	466.213	388.588	442.461	451.302	781.165	337.932	668.978	638.237	86.8381	339.265	254.026	63.1412	31.7425	303.046	293.445	245.098	129.192	273.61	10.9978	0.730046	181.683	399.073	327.746	68.4074	358.905	512.347	21.8072
11.65_1044.0340m/z		1044.03	1	11.6502	0.0728167	0	0.01165	0.0195018	7.30256	Normal	DCM	100	58.7683	101.2	0	43.3933	0	0	36.8109	30.9185	211.89	3.99534	129.483	32.6231	66.52	69.4291	139.466	44.5129	97.9119	33.339	0	55.8592	8.61865	13.1038	9.51175	20.2733	74.611	10.5026	0	17.6014	0	0	0	26.4501	24.864	0	18.3836	10.5332	0
11.64_1184.4526m/z		1184.45	1	11.6446	0.198783	0	1.23e-06	1.55e-05	2.11706	Normal	DCM	100	677.691	21.91	800.733	893.426	882.032	511.312	855.459	799.806	494.299	590.007	687.535	488.076	667.407	697.983	722.348	746.827	563.682	442.123	304.505	475.096	313.26	645.146	350.568	365.986	451.71	730.336	438.513	339.819	225.238	184.101	539.316	601.698	404.267	283.498	187.67	288.814	139.069
[truncated: 3,620 more rows]
[truncated: 8 more columns]
