# Supplementary material for: Identification of potential biomarkers for diabetic cardiomyopathy using LC-MS-based metabolomics
Source: Endocr Connect. 2024 Jan 25;13(3):e230384. doi: 10.1530/EC-23-0384 (PMC10831537; doi:10.1530/EC-23-0384)
Supplement: Supplementary Data 2: Peaks of Identified Endogenous Metabolites. This dataset provides information on 361 endogenous metabolites identified among 4,771 ions compared against the Human Metabolome Database (HMDB) using Progenesis QI software. The details include m/z, Retention time (min), Chromatogra [file supplementary_data_2.xlsx]

## Sheet: supplementary data 2. peaks of 
Supplementary Data 2: Peaks of Identified Endogenous Metabolites. This dataset provides information on 361 endogenous metabolites identified among 4,771 ions compared against the Human Metabolome Database (HMDB) using Progenesis QI software. The details include m/z, Retention time (min), Chromatographic peak width (min), Anova (p), q Value, Normalised abundance, and other pertinent parameters for…
															Normalised abundance
															Normal																DM												DCM
Compound	Neutral mass (Da)	m/z	Charge	Retention time (min)	Chromatographic peak width (min)	Identifications	Anova (p)	q Value	Max Fold Change	Highest Mean	Lowest Mean	Isotope Distribution	Maximum Abundance	Minimum CV%	N01-3	N02-3	N03-3	N04-3	N05-3	N06-3	N07-3	N08-3	N09-3	N10-3	N11-3	N12-3	N13-3	N14-3	N15-3	N16-3	DM01-3	DM02-3	DM03-3	DM04-3	DM05-3	DM06-3	DM07-3	DM08-3	DM09-3	DM10-3	DM11-3	DM12-3	DCM01-3	DCM02-3	DCM03-3	DCM04-3	DCM05-3	DCM06-3	DCM07-3
24.37_201.1823m/z		201.182	1	24.3708	0.137567	3	0	0	148.484	Normal	DCM	100	185.5	54.49	189.325	280.838	170.802	406.348	297.333	194.596	126.297	227.228	152.25	203.637	38.0838	220.269	20.179	46.5132	142.292	252.012	5.65697	0	0	14.871	9.83923	0	6.38733	0	0	0	0	0	0	0	0	10.617	0	0	0
10.52_373.1603m/z		373.16	1	10.5179	0.1694	1	1.58e-14	1.33e-12	4.08694	DCM	Normal	100 - 16.9	3140.65	20.32	811.32	713.985	594.931	939.067	679.007	690.47	929.352	634.398	1209.98	619.972	699.22	845.108	967.86	814.189	540.876	605.631	612.171	1152.51	1570.26	3529.98	3192.26	2126.81	2345.04	2981.6	2887.83	3071.45	1764.27	2413.28	2790.6	3538.28	3665.28	2951.96	4218.87	2593.96	3589.98
4.69_122.0250m/z		122.025	1	4.69172	0.571833	2	2.14e-12	1.44e-10	4.89606	Normal	DCM	90.9 - 100 - 15.4	1228.79	14.89	2761.88	2600.35	2210.66	1855.05	1342.69	1333.73	898.997	892.951	1103.05	783.268	910.708	771.78	605.423	758.728	480.711	350.695	333.377	275.616	312.523	476.963	464.637	352.088	342.945	276.673	405.69	461.96	221.056	318.324	270.925	280.604	224.445	266.934	238.406	233.443	309.945
0.31_196.0459m/z		196.046	1	0.310233	0.180117	1	2.94e-12	1.91e-10	8.11667	Normal	DCM	100 - 94.4	327.284	32.87	425.227	493.876	566.978	296.717	443.807	458.372	169.213	337.495	394.141	149.785	286.977	341.155	129.588	325.743	329.384	88.0832	220.218	82.9672	279.772	276.591	71.8554	256.337	195.178	94.8567	155.455	305.557	38.5727	47.2537	29.6027	43.8948	31.5801	55.0682	31.2443	45.7512	59.7542
0.21_196.0458m/z		196.046	1	0.21495	0.1077	1	1.54e-11	8.98e-10	7.30036	Normal	DCM	100 - 94.1	222.238	30.11	226.434	342.362	375.096	191.386	286.143	316.073	150.882	232.804	258.053	133.938	206.917	248.347	83.1327	234.397	202.081	67.7594	177.699	54.6818	186.946	191.572	23.0816	179.897	163.632	55.9481	179.54	210.237	34.8908	51.9856	29.0529	19.1875	34.2479	16.8341	40.038	39.8064	27.8257
17.82_229.2007m/z		229.201	1	17.8159	0.25215	2	5.41e-11	2.92e-09	4.30931	DCM	Normal	100	587.411	45.63	65.906	145.028	107.241	419.644	141.915	80.0183	42.6885	74.4587	85.2018	106.229	351.637	150.22	69.1504	41.5408	107.971	192.145	1310.33	486.923	536.89	504.85	625.4	590.787	578.679	570.617	677.747	487.786	344.056	209.968	717.33	551.368	521.168	544.783	591.401	563.529	383.208
17.21_154.0149m/z		154.015	1	17.2086	0.0141333	1	5.72e-11	3.07e-09	21.7506	Normal	DCM	100	12.1	63.35	21.964	24.9007	8.05267	19.1485	14.9394	24.087	6.98069	16.0743	18.2057	4.63017	6.44444	6.0786	8.7327	6.86783	1.92559	4.56776	0	0	0	0	5.22645	0	2.24121	2.54398	0	8.28873	0	0	0	0	0	0	0	3.49678	0
0.56_196.0456m/z		196.046	1	0.55995	0.0609833	1	1.28e-10	6.28e-09	6.50568	Normal	DCM	100 - 89.5	105.553	46.26	153.773	155.744	188.482	128.388	146.416	153.855	77.7418	101.265	119.377	47.3122	79.5278	124.022	29.5678	95.3508	62.4375	25.5897	58.7051	38.6736	75.2459	94.4884	31.4072	75.5132	50.8946	29.7579	78.4227	87.3563	22.6763	20.6053	28.4279	21.975	11.3386	10.3716	9.30842	10.5417	33.6029
8.70_229.2004m/z		229.2	1	8.69713	0.0532	2	2.6e-10	1.17e-08	10.406	DCM	Normal	100 - 4.05	176.839	45.97	23.7858	0.712556	4.3805	18.8839	8.45011	6.32047	0	0	4.36111	0.30693	1.22639	5.95622	18.2892	4.9341	158.602	15.6953	127.112	22.3455	154.577	64.2756	67.4071	91.1366	82.026	176.58	86.1482	52.8932	109.031	136.606	75.9608	210.061	109.322	92.6714	234.143	936.972	60.2637
9.55_175.0094m/z		175.009	1	9.54507	0.0345833	1	1.03e-09	3.87e-08	115.633	Normal	DCM	100 - 9.91	34.3858	100.29	106.048	103.513	79.0284	62.3993	33.4796	31.1753	27.5889	18.8127	26.217	12.1934	11.9426	16.8545	3.2511	11.8411	5.82889	0	0	5.12081	4.85845	4.95369	13.8207	0	0	5.97547	4.26125	5.23478	0	0	0	0	0	0	0	2.37288	0
9.78_155.1449m/z		155.145	1	9.77862	0.135883	8	1.86e-09	6.66e-08	2.28665	DCM	Normal	100 - 24.3	551.232	28.49	283.122	177.486	202.235	265.18	285.648	238.547	273.676	176.707	182.798	150.224	504.918	177.969	252.029	232.098	284.067	170.341	754.18	322.777	614.362	435.434	457.538	444.119	399.82	286.792	343.396	451.859	540.038	575.662	507.612	383.046	412.447	543.864	713.467	1086.86	503.202
8.87_102.0663m/z		102.066	1	8.8718	0.0985333	1	2.72e-09	9.18e-08	10.4763	Normal	DCM	100	104.217	84.87	271.678	301.412	236.067	124.952	114.248	113.749	97.6031	66.0009	87.4956	39.7293	18.258	30.4759	28.202	63.7688	46.9773	26.8562	16.0175	6.10435	3.1633	17.8783	31.8334	4.85362	9.50966	22.6106	6.61886	4.65529	0.652183	7.29074	4.61515	3.16092	1.70848	2.04171	5.90906	9.20105	6.79919
4.61_196.0467m/z		196.047	1	4.61167	0.0657833	1	3.11e-09	1.04e-07	27.1346	Normal	DCM	100	40.1436	97.37	76.2695	96.549	88.5819	135.5	39.1495	50.5968	31.0937	9.99505	16.1973	28.1757	10.9039	2.49852	9.76515	14.7157	25.6585	6.64794	5.13676	6.25133	8.3575	0	0	5.35961	0	1.92376	0	2.41106	13.7103	0	0	0	0	0	0	0	0
0.76_196.0461m/z		196.046	1	0.7553	0.0266667	1	7.39e-09	2.23e-07	9.88111	Normal	DCM	100 - 68.9	46.9771	60.95	67.8126	93.5616	102.248	83.2965	55.4106	62.2678	20.1795	51.6672	50.6015	21.9793	36.0823	17.3319	13.7139	26.3214	31.6727	17.4864	18.4921	8.83545	8.52031	41.4455	2.9178	22.8312	9.81395	2.90594	9.78345	30.0627	2.63617	2.65263	6.69008	7.10386	5.21507	5.1161	0	15.1751	2.72714
0.91_229.1179m/z		229.118	1	0.913367	0.27725	2	1.61e-08	4.22e-07	2.08222	Normal	DCM	100	836.278	20	739.904	880.314	895.346	942.544	965.462	924.031	856.123	956.376	1127.22	811.291	838.944	866.601	688.304	898.376	563.375	426.238	410.235	423.145	437.812	657.502	547.317	511.774	602.749	443.256	580.805	578.892	353.452	256.984	401.686	412.478	492.89	481.9	605.779	320.723	528.895
19.98_361.1951m/z		361.195	1	19.9846	0.0276833	2	2.07e-08	5.13e-07	3.79147	Normal	DCM	100 - 14.2	106.949	34.32	165.721	193.731	148.21	115.775	69.8859	96.9042	88.3717	97.1669	122.552	83.6342	64.0946	89.0938	123.615	78.9623	105.507	67.965	15.117	23.438	44.334	124.884	45.3949	36.0178	13.8243	30.1073	13.4955	16.3506	6.7416	5.28033	21.8517	35.0923	18.5474	14.7252	43.0559	15.0686	101.471
17.71_431.0908m/z		431.091	1	17.7123	0.118083	2	2.69e-08	6.4e-07	15.3541	Normal	DCM	100 - 21.2	203.07	53.46	235.079	510.864	199.186	197.831	146.683	79.1489	125.144	115.552	253.644	131.754	191.997	190.341	380.509	166.811	210.418	114.162	31.9953	111.959	70.3012	72.8079	15.3902	40.4833	1.97021	98.0704	5.95712	0	108.791	130.331	7.1063	3.96745	5.58538	3.79228	41.5838	0	4.75542
2.63_984.9064m/z		984.906	1	2.62922	0.134367	85	3.04e-08	7.1e-07	45272.4	Normal	DCM	100 - 44.8	296.756	150.87	1365.02	996.521	755.011	799.355	75.8636	581.22	49.6195	31.1006	4.42965	0	14.8074	0.278271	12.1622	52.822	9.8812	0	0	0	14.2774	0	0	0.468211	0	0	0	0	0	0	0	0	0	0	0	0.0983235	0
4.25_196.0462m/z		196.046	1	4.24665	0.02	1	4.94e-08	1.08e-06	Infinity	Normal	DCM	100	10.2559	107.32	28.6727	33.7672	24.5394	19.815	9.3103	17.5519	3.80906	5.96325	2.81255	2.38494	0	0	0	3.38866	6.13477	5.94536	2.79727	0	0	0	0	0	0	4.09091	0	0	0.415805	0	0	0	0	0	0	0	0
4.28_196.0460m/z		196.046	1	4.2781	0.0381333	1	5.77e-08	1.24e-06	39.8137	Normal	DCM	100	21.0283	96.38	48.7113	86.1498	35.6938	42.9074	14.0891	32.1541	10.0227	10.3227	18.4141	6.46506	7.43606	3.53836	3.86202	13.2713	3.41473	0	9.72395	2.95606	0	4.26687	8.02399	3.56067	0	0	2.74028	3.28483	7.39768	0	2.6587	0	2.69583	0	0	0	0
4.22_196.0468m/z		196.047	1	4.21615	0.0228667	1	1.34e-07	2.59e-06	Infinity	Normal	DCM	100	12.4029	116.26	34.6179	51.2412	27.6612	14.3925	14.7251	9.20571	17.9032	0	8.91408	2.19021	4.46578	0	4.65868	4.09186	4.37932	0	2.89157	0	3.59413	0	0	2.82233	0	2.77546	0	0	0	0	0	0	0	0	0	0	0
17.52_229.2032m/z		229.203	1	17.5192	0.0921667	2	1.8e-07	3.26e-06	6.03248	DCM	Normal	100 - 2.63	204.249	48.13	0	29.6659	20.9182	90.9736	54.602	41.1081	0	26.0859	25.2811	20.9042	93.2056	48.3284	40.4597	11.7256	7.42069	31.0519	391.128	103.174	148.247	123.109	169.923	163.494	139.004	179.816	147.105	126.851	138.587	92.2185	141.12	148.484	134.987	181.821	153.922	107.803	96.3344
15.69_313.3104m/z		313.31	1	15.6895	0.338367	3	2.27e-07	3.93e-06	4.15535	DCM	Normal	100 - 13.1	1518.55	36.8	157.197	119.562	192.615	426.209	408.926	265.341	294.684	358.939	428.269	417.734	541.745	363.019	447.275	561.634	319.812	544.179	719.226	519.162	548.009	805.584	886.769	548.914	700.296	575.632	729.586	948.363	2215.85	2731.79	984.104	690.141	849.202	1415.79	855.203	886.064	774.883
22.28_742.5291m/z		742.529	1	22.2769	3.70995	5	2.31e-07	3.99e-06	3.41798	DCM	DM	100 - 65.5	313297	43.46	93756.3	231964	91257.9	95157.4	83588	102477	58446.5	82399.1	83156.1	94182.3	109838	65241.1	153430	78592	49977.2	95876.8	62890.3	67296.5	90543.5	121832	89572.6	68890.2	42347.8	67438.2	89610.7	80216.4	94097.8	225203	136074	106616	304541	822956	241586	584660	498827
8.73_175.0078m/z		175.008	1	8.72668	0.0761667	1	2.65e-07	4.44e-06	22.0916	Normal	DCM	100 - 7.85	155.812	140.69	233.855	336.24	244.754	162.349	114.153	89.498	79.7826	50.9169	83.301	30.6977	900.506	40.6245	38.2986	50.9853	11.8288	25.2055	0	4.40971	3.24671	27.6877	32.2391	10.6605	5.5904	33.8683	134.282	23.2281	0	0	0	8.3609	13.0336	0	14.1786	0	0
9.21_175.0087m/z		175.009	1	9.20698	0.02205	1	3.21e-07	5.28e-06	20.9281	Normal	DCM	100 - 4.48	35.6089	77.27	75.046	95.5691	65.9009	55.9872	38.5784	40.249	29.894	28.3764	45.8845	8.94435	31.5467	3.7377	4.23299	35.7962	0	9.99945	3.58155	9.5746	4.12338	5.33532	15.6218	0	3.17894	2.9889	16.0822	4.41066	0	0	3.94211	0	3.54753	0	0	0	0
20.43_361.1944m/z		361.194	1	20.4305	0.09515	2	4.74e-07	7.23e-06	3.26818	Normal	DCM	100 - 14.6	389.659	28.26	445.102	641.959	403.185	319.401	326.534	411.186	234.33	522.794	486.821	306.755	435.752	409.137	426.9	375.217	270.483	218.985	60.7104	68.1348	243.101	473.91	155.217	67.5898	109.237	55.4064	56.9389	102.677	13.9245	25.4687	91.7246	109.003	181.903	96.2492	205.654	84.9538	290.002
12.63_505.1537m/z		505.154	1	12.633	0.208533	1	4.82e-07	7.34e-06	18.1379	Normal	DCM	100 - 23.8	1152.79	72.04	1720.08	1743.2	2763.6	2743.19	2237.19	661.849	638.755	1112.5	1102.66	748.081	704.266	445.27	368.8	444.681	357.618	652.817	51.8711	393.39	291.365	151.914	0	67.6222	0	0	80.1722	343.555	0	0	114.865	23.504	6.06903	22.8153	0	84.3732	540.659
1.31_331.2632m/z		331.263	1	1.30723	0.1621	2	6.1e-07	8.85e-06	2.04605	Normal	DCM	100 - 1.32	1234.96	22.98	1053.01	1434.47	1448.8	1201.9	1137.38	1195.3	1089.51	1163.27	1345.07	1191.7	1164.19	1160.92	2143.29	1176.17	994.392	860.021	588.442	772.511	711.033	837.084	764.679	642.058	628.952	626.549	719.559	866.088	255.999	356.227	504.215	625.768	701.037	452.234	521.969	883.022	1609.91
18.23_420.2301m/z		420.23	1	18.2253	0.0865	1	7.74e-07	1.07e-05	5.19589	Normal	DCM	100 - 8.64	384.754	46.88	843.401	831.63	563.512	354.484	453.023	67.6724	505.336	240.552	434.632	201.558	343.989	253.711	296.822	312.676	120.401	332.662	301.756	264.777	78.6208	164.032	235.383	255.844	271.999	96.2531	136.517	263.36	90.7756	76.3668	179.403	4.89417	61.5981	56.4596	4.05389	155.761	32.0983
23.68_201.1819m/z		201.182	1	23.6776	0.278083	3	7.92e-07	1.09e-05	12.6576	Normal	DCM	100	469.724	55.14	505.059	667.316	345.627	1101.36	725.538	558.298	408.089	452.232	362.303	609.468	132.515	496.191	123.212	105.79	266.316	656.269	5.83968	0	0	95.9857	120.272	5.03866	114.939	108.953	216.118	0	0	0	171.461	51.6126	44.4238	22.9939	0.0448487	12.2882	0
9.08_175.0091m/z		175.009	1	9.07673	0.0798167	1	9.88e-07	1.31e-05	12.0142	Normal	DCM	100 - 7.74	112.538	81.78	237.787	335.54	250.579	132.881	138.067	106.299	87.2161	60.0357	133.814	20.9222	92.3151	31.1579	54.1103	84.5577	18.361	16.9707	4.49343	12.4112	9.75072	16.9636	53.4034	6.80265	35.8501	50.9812	64.4208	24.0976	0	0	0	18.0918	19.112	0	4.00028	0	0
3.10_186.0737m/z		186.074	1	3.1049	0.130583	3	1.6e-06	1.9e-05	687.863	DCM	Normal	100 - 0.486	567.629	111.53	0.735207	0.111789	0.0281204	0.0428903	0.72509	0.111821	0.455418	0.932326	0.238659	0.269761	0.0958157	1.51176	0.817788	1.40863	2.90031	2.81791	1.34249	3.52837	6.37913	5.05674	2.52057	4.13165	3.41536	5.19143	7.93508	9.4169	1877.63	4020.93	4.12658	11.3391	5.47894	18.6551	55.0131	13.9468	111.745
15.52_229.1994m/z		229.199	1	15.5198	0.0231333	2	2.18e-06	2.43e-05	2.05628	DCM	Normal	100	86.7563	28.96	49.258	14.4607	51.5275	74.1652	47.4557	38.9701	62.6533	21.1944	48.4408	46.7025	48.0244	33.4684	18.8172	28.8087	23.6935	67.4132	123.762	72.7236	69.9907	85.1266	100.119	92.5939	47.8817	109.846	47.4574	67.3824	81.68	66.8523	84.4373	83.05	72.3089	101.242	52.086	130.112	56.6986
15.62_229.2042m/z		229.204	1	15.6227	0.0431167	2	2.33e-06	2.57e-05	2.55378	DCM	Normal	100	155.369	28.14	64.1718	23.9196	50.7622	69.4754	52.433	37.094	101.757	17.5421	99.5748	127.373	39.7871	4.52615	25.0493	47.4576	85.8074	126.691	201.704	81.8361	83.4434	97.2062	184.395	128.498	149.375	170.288	133.131	162.277	101.376	106.541	204.068	156.088	169.416	252.362	124.77	138.616	183.659
2.38_265.0347m/z		265.035	1	2.3757	0.0505167	1	3.1e-06	3.21e-05	7.25544	Normal	DCM	100 - 46.3	77.4612	79.17	147.721	187.446	178.467	158.712	128.013	36.7152	50.478	31.1496	34.6886	41.6332	13.1891	16.8192	53.6557	14.8539	68.6412	77.1948	21.5121	76.8602	57.7491	46.5411	7.49457	29.5505	32.4732	34.2567	9.37045	38.3184	0	0.000153186	4.17899	12.6659	3.24379	3.94026	0	40.5371	85.6336
8.41_340.3178m/z		340.318	1	8.4114	0.184533	5	3.33e-06	3.39e-05	2.30333	DCM	Normal	100 - 17	24024.9	33.89	4838.7	5040.49	4240.05	7691.94	10946.6	7808.49	9192.2	11085.1	15066.4	8899.67	12178.3	13379.6	16974.3	14100.9	12166.7	13278.5	8520.92	9349.69	6403.78	13629.7	20674.2	12257.4	7096.13	14927.9	5812.76	29908.5	8599.75	16553.9	23725	28507.1	26252.1	17303	23065.4	36268.2	19848.4
12.21_320.1835m/z		320.183	1	12.2055	0.0359333	3	4.27e-06	4.11e-05	20.6275	DM	DCM	100	50.5522	72.75	5.11613	11.0991	58.6146	9.16575	11.7047	0	29.5503	46.8887	5.62865	33.1206	4.78193	12.3223	0	1.32705	0	3.77385	39.8761	73.0651	51.8469	127.039	88.0469	46.235	36.0334	53.8785	73.5188	17.0861	0	0	0	0	5.67147	31.0893	0	0	0
9.67_335.0490m/z		335.049	1	9.66842	0.224883	1	4.56e-06	4.34e-05	2.54343	Normal	DCM	100 - 32.7 - 12.1 - 4.55 - 0.0966	3382.5	43.01	5240.64	8704.08	5068.35	5418.75	2296.06	3154.87	2097.31	2555.67	3047.75	2734.93	2645.43	1534.92	2522.67	2438.5	2671.03	1989.05	936.443	2262.49	1200	918.283	2174.58	1339.67	2782.33	780.007	1682.92	1927.5	1164.89	926.636	798.255	2232.29	1553.26	492.137	886.552	679.71	2205.93
11.49_320.1881m/z		320.188	1	11.4926	0.0591667	3	4.7e-06	4.44e-05	2.17502	Normal	DCM	51.7 - 100 - 0.877	318.011	37.12	202.167	501.733	298.746	669.702	362.367	310.996	216.828	258.483	256.652	294.026	225.637	355.031	303.666	236.133	293.022	302.984	122.426	103.59	173.555	332.38	198.584	181.694	118.109	222.791	212.055	170.701	87.9161	49.2482	254.699	162.583	146.858	161.21	55.858	139.218	63.9668
2.68_186.0740m/z		186.074	1	2.6826	0.01905	3	5.43e-06	5.04e-05	466.57	DCM	Normal	100 - 0.538	162.299	148.15	0	0.00189519	0.019924	0.43024	0.0927764	0.0355244	0.187903	0.296281	0.0151192	0	0	0.00171493	0	1.6821	1.90252	0.899701	0.625139	1.42976	1.4942	1.1028	3.58249	0.771287	2.54725	0.368361	4.07844	4.27747	441.997	715.249	2.72446	8.5309	3.77911	11.0644	20.7823	2.64298	81.6126
9.76_589.3886m/z		589.389	1	9.75728	0.10985	1	6.68e-06	6e-05	3.64134	DCM	Normal	100 - 73.3 - 12.2	1045.25	28.47	362.893	212.752	672.872	254.12	101.94	150.271	127.681	703.119	43.5023	155.091	377.702	73.187	270.824	501.742	314.021	271.114	772.569	422.028	696.521	288.907	787.391	806.364	845.076	839.175	929.994	979.146	642.987	578.275	1603.33	421.914	807.698	1173.04	1152.54	4195.32	1618.1
3.84_175.0083m/z		175.008	1	3.84447	2.58065	1	6.85e-06	6.14e-05	2.10633	Normal	DCM	100 - 9.89	26849.9	28.52	46552.5	54076.6	37589.8	38041.2	28343.5	28355.9	21484.6	21462.9	25746.2	17839	22641.2	19164.5	17883.9	20750.2	14948.6	14717.6	13296.1	13632.6	13948.2	19771.7	17416.2	13677.6	14731.8	14874.4	17719.9	18705.5	6619.47	7177.1	14318.5	15225.8	15518.4	14991.9	16678.7	14468.5	17870.6
18.08_205.1371m/z		205.137	1	18.0841	0.0302333	1	7.8e-06	6.86e-05	4.51674	DCM	Normal	100 - 16.3	62.1652	40.83	0	29.5668	5.7333	18.2919	1.81118	8.87164	29.8226	22.3881	15.9798	20.0989	4.29726	9.1422	9.99668	15.751	15.7168	12.7443	23.0774	63.2928	44.8853	66.4362	77.317	38.4043	51.6082	39.2621	53.4203	86.3086	18.2597	40.398	61.1482	111.664	86.4789	77.7439	98.8004	95.3541	38.5628
6.04_196.0468m/z		196.047	1	6.0388	0.0234833	1	8.37e-06	7.22e-05	40.3583	Normal	DCM	100 - 34	11.8645	120.87	39.7072	35.5881	19.8759	28.5676	2.62093	2.4451	3.57632	11.37	0	0	32.5798	3.50001	3.59428	6.40765	0	0	0	0	0	0	0	0	0	0	0	2.90132	0	4.11469	0	0	0	0	0	0	0
3.09_295.1128m/z		295.113	1	3.09345	0.525133	1	8.97e-06	7.68e-05	16.7047	DCM	Normal	100 - 17.6	9366.88	50.96	347.147	107.057	312.41	452.657	372.984	306.699	876.481	277.7	487.518	900.575	450.69	626.131	1157.85	775.954	740.678	779.181	1084.16	1387.56	1075.91	1666.11	1390.26	1366.78	1074.91	1437.32	751.485	1052.45	13458.6	6664.31	1061.46	1774.28	1719.8	1404.09	1206.44	1523.73	2691.85
6.45_95.0174m/z		95.0174	1	6.45307	1.29093	1	9.41e-06	7.95e-05	2.02034	Normal	DCM	100 - 36.9	2826.21	28.95	4058.3	4973.7	4241.01	3439.16	2705.18	2887.96	2400.81	2317.76	3027.53	1757.62	3853.51	2054.79	1992.39	2075.68	1829.96	1603.95	1511.44	1761.36	1614.16	2378.78	1930.22	1539.99	1717.1	1671.62	1651.14	2175.65	762.45	800.455	1422.99	1655.74	1636.32	1576.97	1442.1	1670.42	2129.49
10.37_102.0664m/z		102.066	1	10.3669	0.0633833	1	9.68e-06	8.14e-05	4.02752	Normal	DCM	100	63.1879	41.85	173.052	171.878	95.2272	82.5424	57.2886	46.8446	33.4755	41.5169	68.2312	46.2139	35.5954	30.5136	47.3129	46.7678	12.0044	22.5416	11.0468	10.8543	16.5974	20.3318	32.0935	19.706	26.5205	14.6521	13.2966	16.1763	8.03141	11.5399	32.4336	13.349	9.56077	12.3486	21.1821	12.9353	9.10043
9.35_159.0856m/z		159.086	1	9.35198	0.148333	1	1e-05	8.34e-05	242.846	Normal	DCM	100	135.023	140.81	170.881	720.502	204.458	353.547	141.589	250.192	97.0936	17.8792	0	0	159.01	32.7181	7.46162	0	0	5.03297	0	0	0	0	4.98289	0	12.8717	0	18.5097	26.0878	0	0	0	0	0	0	0	0	0
9.33_342.2641m/z		342.264	1	9.32893	0.276417	3	1.08e-05	8.87e-05	3.59343	DCM	Normal	100 - 19.1	6344.33	62.75	1771.4	370.938	1047.89	2001.06	927.889	853.813	1122.82	774.616	1087.75	1602.36	4715.78	2001.03	1738.47	1649.1	3682.47	2901.25	7879.79	4124.09	5262.1	2842.94	2618.26	5931.9	1747.89	3307.91	2731.08	2503.63	10382.6	10925.3	4381.97	2231.22	3043.95	2949.93	4821.44	3180.09	2903.76
2.63_318.1670m/z		318.167	1	2.63303	0.210633	1	1.19e-05	9.65e-05	2.54752	DCM	Normal	100 - 57.2	1191.53	35.61	459.036	307.496	449.033	1157.26	269.441	372.286	500.997	212.546	409.706	812.856	478.004	412.382	309.7	208.786	419.513	704.498	706.77	936.345	570.844	379.88	986.274	610.825	387.842	974.086	366.845	356.639	1145.92	1112.72	1273.91	1065.61	1002.02	1337.41	228.005	764.666	878.784
8.30_175.0078m/z		175.008	1	8.30475	0.156017	1	1.66e-05	0.000126041	14.3489	Normal	DCM	100	192.803	95.51	387.495	578.89	401.473	250.137	234.272	148.683	154.895	71.8002	118.825	20.5658	514.256	28.8828	46.5485	55.4034	53.0845	19.6343	7.27658	7.62011	30.8721	60.6705	123.425	31.9654	3.78511	64.9841	472.078	20.0043	0	3.62349	0	33.3729	12.2042	19.9522	6.50202	13.6113	9.46972
0.83_438.3778m/z		438.378	1	0.825083	0.106567	2	1.69e-05	0.000128004	8.95784	Normal	DCM	100	125.571	60.41	268.759	258.218	341.789	232.057	117.697	101.062	82.3454	115.194	93.2057	72.3002	92.6797	71.7536	28.9481	72.9048	37.0318	23.1919	61.8014	36.7745	60.4958	111	37.7609	41.7139	73.4613	58.2535	70.4148	72.9928	0	0	20.7907	26.2049	0	16.8907	0	22.7845	39.3356
3.65_275.1894m/z		275.189	1	3.64527	0.234467	1	1.75e-05	0.000131754	2.38125	DCM	Normal	100 - 21.7	958.395	29.2	684.434	72.2299	195.903	856.018	436.771	225.101	621.494	109.949	256.596	483.973	484.678	340.959	562.275	253.248	294.732	561.255	383.38	687.687	226.943	147.352	598.256	259.539	217.327	622.939	129.404	248.348	732.077	962.884	750.529	768.922	1015.4	1644.82	1239.13	829.582	1062.17
1.34_127.0858m/z		127.086	1	1.34007	0.252667	1	1.93e-05	0.000142324	21.2122	DCM	Normal	100	193.852	76.58	8.41321	11.7178	9.29524	5.06584	5.52242	15.8088	0	22.291	3.0158	9.58418	1.99562	6.42808	19.3351	8.02469	19.7212	0	22.9947	17.6488	12.9624	131.765	33.1928	2.43975	19.8702	17.1434	88.047	2.18254	19.3614	308.496	138.62	189.675	5.54744	158.19	119.771	1.63735	15.5582
1.67_512.3663m/z		512.366	1	1.67427	0.122933	1	2.39e-05	0.000169306	2.01159	Normal	DCM	100 - 17.5	514.781	20.63	375.344	580.405	595.186	775.171	455.912	580.359	528.35	435.573	475.952	581.582	461.658	567.077	608.19	400.242	390.866	424.629	263.045	224.744	271.099	361.43	350.268	243.642	289.349	349.691	315.534	343.106	90.8886	91.1146	245.912	339.542	263.522	320.83	241.304	287.674	367.978
7.33_414.3600m/z		414.36	1	7.32857	0.123817	1	2.43e-05	0.000171268	665.233	Normal	DCM	100 - 20.4	383.681	148.68	913.781	1792.71	0	1587.94	206.468	0	0	12.7742	6.94734	78.7905	453.35	517.855	0	341.767	133.612	92.9096	0	0	0	0	15.7387	4.87851	123.384	226.838	0	0	16.2825	0	0	0	0	0	8.65144	0	0
2.68_483.9952m/z		483.995	1	2.67877	0.3274	1	2.65e-05	0.000183538	6.86187	Normal	DCM	100 - 42.7 - 10.6	1347.17	36.51	4008.59	3663.88	2876.55	2319.98	1357.38	2376.01	937.138	856.527	866.262	513.423	385.135	427.788	272.544	408.302	78.5464	206.636	473.757	375.601	261.423	588.371	525.212	256.646	491.099	181.07	569.444	392.509	177.296	83.8654	249.117	122.987	122.732	162.787	350.834	88.3078	135.194
12.30_320.1850m/z		320.185	1	12.3017	0.0367667	3	3.11e-05	0.000208288	9.92396	DM	DCM	100	36.3044	90.65	0	0	24.8228	0	0	4.28824	0	8.79997	3.2171	11.5892	0	17.5476	0	0	0	0	26.5756	48.2398	53.372	112.233	59.8557	33.6526	4.5526	12.533	62.0526	22.5343	0.0523584	0	0	0	6.50703	48.1446	0	0	0
1.65_332.1534m/z		332.153	1	1.6514	0.0419333	1	3.18e-05	0.000212018	7.02802	DCM	Normal	100 - 33.3	285.119	42.21	51.7886	56.6262	47.228	66.9719	18.0819	59.544	38.7093	22.4029	57.2067	27.9942	18.8198	40.8139	33.9945	62.86	25.3744	20.6868	91.5815	115.24	86.4832	195.916	82.357	51.1424	60.0114	18.0629	36.6006	52.2021	158.489	279.248	149.381	160.427	24.5906	405.791	556.27	17.4253	45.5998
24.57_427.3992m/z		427.399	1	24.5717	0.0468167	2	3.58e-05	0.000234755	25.9753	DCM	Normal	100 - 5.74	65.0749	100.77	0	0.177473	0	2.09569	0	0	0	0	0	28.0264	0	0	0	9.32262	0	0.462017	30.6472	26.0015	0.00616054	10.7014	19.2591	54.3259	106.844	84.2783	116.388	23.1829	13.2336	0	92.2029	35.0935	7.00046	585.59	15.9843	0.0266309	0
2.38_483.9936m/z		483.994	1	2.3757	0.06195	1	4.97e-05	0.000307591	60.6408	Normal	DCM	100 - 34.5	125.985	144.43	532.209	441.398	384.457	307.404	153.345	16.2811	40.3598	29.8514	0	34.4513	12.9668	0	0	0	14.9242	48.1116	0	23.9455	10.4045	0	0	2.49176	0	0	0	0	5.07679	0.813617	0	0	0	0	0	1.47225	15.8833
9.79_229.2054m/z		229.205	1	9.78723	0.0569333	2	5.77e-05	0.00034348	4.76249	DCM	Normal	100 - 4.92	176.793	59.04	72.818	91.9367	95.0528	31.3502	12.6864	23.432	0	80.8185	4.16e-05	0	137.709	12.3222	8.34615	6.72424	20.7555	0	284.742	126.729	299.017	15.823	247.34	183.299	15.207	117.279	116.217	207.517	168.325	105.712	116.662	69.9286	25.9094	69.2597	70.2551	756.961	293.29
12.98_339.3250m/z		339.325	1	12.9842	0.278433	1	6.04e-05	0.000355717	2.30259	DCM	Normal	100 - 22.9	9868.3	27.71	5551.17	2896.98	4932.81	2560.87	2850.72	4889.47	4192.09	4201.86	4469.8	5441.47	3570.61	3001.17	7016.07	4962.8	4340.56	3693.21	3330.46	4402.35	3331.11	5320.3	3389.03	3837	5981.88	5811.12	7685.44	5500.65	9580.54	18824.8	6430.37	9888.03	5652.47	5833.2	8039.5	4723.83	8254.87
6.86_251.1237m/z		251.124	1	6.8637	0.2148	1	6.48e-05	0.000376337	1240.16	DCM	Normal	100 - 20.6	2436.76	187.38	0.488495	0	0	1.38621	0.00181193	0.0546085	0.0036355	3.19947	0	2.69284	14.5032	0.671338	4.26931	0.0676366	4.05371	0.0458834	112.878	2.6143	18.1391	5.22434	0.761608	12.2977	2.23445	0.829189	16.5401	1076.4	42.0855	18.6475	4.1349	3.18409	6.37116	12.4613	32852	0.1948	334.989
8.25_192.1169m/z		192.117	1	8.24725	0.1818	1	6.95e-05	0.000397713	2.24595	DCM	Normal	100 - 8.15	1772.75	30.85	449.485	642.112	692.399	1701.07	697.583	703.581	631.583	749.882	588.173	842.319	1113.86	702.094	717.331	679.876	951.286	766.327	1397.6	1011.77	1523.46	937.512	2075.02	1410.71	1990.2	2199.19	1901.53	2043.9	1200.88	898.983	1078.54	1852	1555.32	1646.69	5286.62	1067.56	757.023
19.47_569.3209m/z		569.321	1	19.4698	0.0470333	2	8.42e-05	0.000466809	2.24157	Normal	DCM	100 - 16.9	348.733	28.82	464.533	526.459	276.203	296.181	406.751	352.83	270.429	343.549	459.596	316.507	311.091	526.557	182.459	268.009	263.277	315.297	260.504	218.237	152.913	87.1871	198.411	184.462	171.909	209.692	91.4869	108.113	299.656	169.006	225.286	131.565	153.916	127.874	106.777	98.0882	10.8539
8.30_163.1253m/z		163.125	1	8.29855	0.215267	3	0.000100888	0.000538947	7.90356	DCM	Normal	100 - 25.3	249.913	118.02	10.3097	0	0	147.717	6.50476	28.1063	10.3645	0	5.34897	0	233.77	6.1577	2.07e-05	2.36175	38.612	16.672	463.877	31.319	193.283	16.7595	87.7627	56.9095	26.7923	80.4446	68.1679	55.1723	551.229	604.213	32.519	91.9698	18.2174	31.3147	351.524	2.64889	14.415
9.15_466.3639m/z		466.364	1	9.15075	0.0551	1	0.000108906	0.000571714	473.33	DCM	Normal	100 - 22.9	139.131	152.22	0.6001	0	0	2.6623	0	0	0	0	0	0	0.660102	0.103426	0	0	0.175057	0.502074	25.4953	0.994028	4.59162	0.059443	18.3674	12.9062	23.2161	0.787561	0.511306	3.55512	284.536	71.4953	3.65588	0	0.916123	0	15.6178	233.859	15.8142
8.91_311.1249m/z		311.125	1	8.90532	0.0281167	4	0.000109524	0.000573783	7.69782	Normal	DCM	100 - 43	46.2473	70.26	117.701	97.9695	78.4913	56.7415	59.3254	55.0585	44.7262	47.0746	57.133	0	36.1856	22.6862	17.6314	27.7061	16.2822	5.24493	0.0957798	0	0	27.4744	68.3787	7.73949	11.7114	48.6614	8.60914	19.0032	1.44438	0.0406118	10.0502	34.8475	24.5298	5.82395	0	0	0
3.15_483.9949m/z		483.995	1	3.14682	1.36108	1	0.000120108	0.000617376	3.42803	Normal	DCM	100 - 42.5	8616.19	44.66	13985.6	17775.7	13272.4	14367.8	8873.07	9457.22	7146.43	6482.79	7939.31	5558.76	5475.74	5683.84	6120.98	5686	5529.66	4503.86	3942.73	4751.49	5016.61	5325.87	4303.74	4337.57	4287.47	4518.07	4122.05	5430.69	224.771	384.146	2706.16	3624.66	3528.73	2751.77	2881.57	4240.68	3491.83
16.85_313.3111m/z		313.311	1	16.8503	0.138517	3	0.000125464	0.000636366	17.7548	DCM	Normal	100 - 8.62	714.324	64.3	18.104	9.93572	27.7067	41.1582	25.2793	14.1639	18.357	32.1703	14.0254	34.2659	65.4545	49.4666	75.2267	56.6588	100.701	61.0495	318.341	69.6999	59.172	66.3619	57.5907	57.226	109.891	45.4763	70.8525	151.768	1218.8	1642.95	107.925	41.7974	100.043	161.101	48.9364	69.0394	186.733
15.45_467.1173m/z		467.117	1	15.4547	0.207667	2	0.000125737	0.000637382	20.2167	DCM	Normal	100 - 45.1 - 30.5	370.086	110.62	0	279.595	9.45476	0	0	0	0	0	0	3.8453	0	0	0	0	0	0	2.94629	156.587	3.00504	938.75	190.829	169.517	407.828	478.861	639.004	219.362	4.39771	0	201.222	46.0758	10.0948	1457.63	19.0582	26.0985	0
7.67_95.0176m/z		95.0176	1	7.67447	0.104517	1	0.000133699	0.00067001	2.98032	Normal	DCM	100 - 36.4	112.433	44.99	230.279	270.703	248.707	145.788	111.432	100.397	81.3212	64.2471	142.536	26.3874	88.2155	71.7155	55.7163	80.0319	41.1868	40.2684	33.6055	18.0444	56.5706	60.8791	107.039	54.6874	58.551	39.5436	36.3029	80.3202	10.3581	15.142	26.6169	38.8081	55.6091	40.0163	27.1662	49.8963	16.7348
16.44_367.3521m/z		367.352	1	16.4359	0.194617	1	0.000153773	0.000744923	2.2053	DCM	Normal	100 - 35.6 - 0.893	556.487	32.46	180.486	205.357	304.494	234.456	168.608	258.121	252.794	308.079	299.028	269.588	190.334	176.168	382.835	379.807	87.8238	339.474	318.112	231.19	190.596	304.859	135.854	310.4	262.372	228.846	427.028	218.574	384.896	1154.81	315.127	548.405	317.084	658.789	414.668	328.166	1141.28
15.68_229.2013m/z		229.201	1	15.6752	0.0424167	2	0.00016274	0.000779179	2.00824	DCM	Normal	100	123.29	30.44	77.0621	36.2854	43.4334	59.923	33.624	44.4707	123.677	4.30159	147.768	100.279	93.7713	18.1125	28.2961	33.0214	57.3819	80.866	163.313	96.2461	114.174	99.5682	194.757	104.412	74.7675	142.731	99.2505	69.8115	52.0386	194.674	178.943	170.249	107.262	136.69	99.4736	109.074	113.816
9.25_492.3729m/z		492.373	1	9.24537	0.14435	1	0.000174438	0.000820893	60.265	DCM	Normal	100 - 20.2	649.765	161.2	77.5854	8.04369	9.70861	11.8512	5.42982	1.23484	0.468751	2.36858	0.0094358	5.48451	26.7137	2.41342	5.51052	2.60875	11.5264	1.55098	130.74	21.0368	71.9724	22.7126	9.60221	31.8472	17.8007	13.8669	15.3859	21.6934	2454.2	2833.61	32.1738	17.8601	14.4794	29.1825	62.502	40.3855	107.199
12.81_949.8542m/z		949.854	1	12.8116	0.0750167	21	0.000175582	0.000823634	8.53655	DCM	Normal	100 - 1.04	313.487	77.82	0	0	26.009	0	0	10.2332	145	0	106.952	154.876	5.41945	20.1241	22.149	35.0114	28.2593	33.5341	0	26.1054	81.495	141.004	21.2614	85.647	63.8005	403.137	401.855	0	411.042	730.675	119.649	243.696	143.253	165.565	511.22	21.5185	132.455
2.67_346.2345m/z		346.235	1	2.67115	0.1976	2	0.00018318	0.00085111	6.1322	Normal	DCM	100 - 0.512	3818.03	58.04	5536.91	8795.18	7355.58	5343.32	5581.71	7081.14	2763.61	3903.11	4784.92	2066.61	1389.17	2516.24	904.839	1499.67	662.459	904.009	2702.53	1105.87	1489.17	2738.87	1708.86	1531.05	1740.75	856.669	2856.7	1924.54	25.596	281.845	1073.25	797.501	621.411	730.871	1904.21	610.239	683.122
5.68_143.1050m/z		143.105	1	5.67555	0.210317	2	0.000209697	0.00094585	897.568	DCM	Normal	100 - 9.07 - 5.62	1083.21	211.04	15.138	4.12976	0	0.0415225	0	0	0	0	0	0	0	0	0	0	0	0	0	0	0	0	0	0	0	0	0	3.83247	6.77055	13.9781	0	0	0	6.6711	15921.9	4.47961	16.1493
13.41_488.1230m/z		488.123	1	13.4099	0.0341167	2	0.000229039	0.00101562	107.228	Normal	DCM	100 - 5.1	104.224	155.05	0	187.396	0	1321.09	10.8007	20.2172	0	0.89391	14.1878	17.5336	40.8485	5.6	12.8707	17.4536	8.11684	10.5798	0.203857	7.07051	0	3.39422	8.83858	8.63107	22.5753	0	0.653044	48.6685	8.99827	0	0	0	0	0	0.060385	1.36997	0
13.96_207.1531m/z		207.153	1	13.9619	0.165867	1	0.00023252	0.00102824	11.7071	DCM	Normal	100 - 11.4	295.923	163.61	106.572	3.02608	0.920086	43.5144	0.403069	1.41013	0.119332	0.45469	0.0577489	11.5259	193.653	2.63875	0.874134	3.55857	25.6082	10.1002	365.792	66.3214	121.361	25.1553	15.0529	139.374	15.5533	9.54341	12.4593	8.18426	1650.77	1029.49	39.66	20.4743	14.991	10.3733	12.2594	10.7634	23.4554
8.93_244.0615m/z		244.062	1	8.92783	0.0337667	2	0.000252961	0.00110039	4.88782	Normal	DCM	100	27.5952	60.4	39.7343	77.24	44.8707	34.4709	26.516	32.227	35.5062	15.2206	31.8	0	11.8909	20.6478	9.85834	18.4792	34.6978	8.36276	8.90346	18.9746	18.9465	21.062	20.1507	15.1427	16.9388	23.0923	16.0916	4.24213	0	0	0	28.475	11.5578	4.91693	5.65316	14.879	9.48588
6.15_339.1436m/z		339.144	1	6.14845	0.1453	1	0.00026219	0.00113158	5.16852	DCM	Normal	100 - 13.4 - 1.46	1969.38	73.3	549.315	95.1196	296.633	264.567	205.817	124.068	326.591	280.422	249.325	196.044	470.518	221.71	592.828	335.308	1229.94	658.337	1402.34	902.491	1177.18	326.491	307.031	1043.76	198.861	1000.21	470.708	422.492	3450.93	4044.3	656.866	794.027	565.868	520.132	2049.08	553.908	979.532
7.08_333.0679m/z		333.068	1	7.0834	0.154633	1	0.000294754	0.00123576	2.13736	Normal	DCM	100	820.272	51.36	397.931	1632.67	441.638	1237.12	712.39	641.041	1019.41	397.929	725.5	336.19	284.403	1253.5	1029.02	502.427	1233.03	1280.14	190.475	991.987	1509.02	326.057	839.106	377.25	927.221	233.045	101.809	839.497	155.353	221.897	1104.99	7.20383	75.0546	53.878	0	934.534	0
22.65_540.5331m/z		540.533	1	22.648	0.587733	1	0.000335981	0.00137264	3.46267	Normal	DCM	100 - 36.1 - 6.65 - 0.34	46087.6	69.9	51534.9	47837.5	22746.5	15693.7	96501.7	68909.5	49271.3	16462.8	53231.2	32595.6	19939	37725.8	130288	17956.5	14623.3	62084.5	6112.24	40786.1	8231.9	12445.6	8830.63	7466.4	4530.94	147136	142956	8456.47	4663.99	5455.22	6582.33	21412.6	74389.8	11348.4	14227.2	15695.5	2321.73
0.66_834.5415m/z		834.541	1	0.662867	0.180117	4	0.000340514	0.00138793	6.54483	Normal	DCM	100 - 51.3 - 40 - 14.1 - 9.98 - 1.77	3404.74	83.35	212.191	8031.67	4670.79	623.138	200.933	6752.2	4385.25	3291.21	2156.71	3441.49	750.74	3937.92	996.424	1834.64	3440.72	9749.83	91.3894	1414.43	1403.75	88.0818	0	879.669	90.211	3347.44	81.3345	0	0	0	351.61	216.276	525.593	150.285	472.522	1505.32	435.514
19.02_338.2147m/z		338.215	1	19.0243	0.177233	1	0.000346268	0.00140488	2.21645	DCM	Normal	100 - 5.14	1094.19	40.06	402.872	253.328	607.656	407.659	198.216	314.494	511.265	702.205	431.367	613.168	135.124	378.039	178.851	370.044	1214.12	1180.28	595.54	734.793	618.918	396.686	433.264	826.636	1164.48	1072.5	1222.56	897.495	568.88	368.147	1163.47	1457.17	1197.7	960.92	1667.97	1465.52	446.218
19.33_353.2481m/z		353.248	1	19.3279	0.151067	1	0.00034895	0.00141266	29.7243	DCM	Normal	100 - 4.55	736.276	129.78	47.8742	0.328781	2.90835	7.92392	34.9549	9.47625	74.0505	1.47367	1.70541	28.4368	4.01359	13.3494	1.76757	8.9595	128.596	30.5042	150.405	64.44	45.486	1.93538	9.21717	228.832	54.1999	182.985	101.092	126.517	1776.5	1673.96	157.074	28.4678	54.1867	52.8467	64.7891	132.368	0
10.88_929.2563m/z		929.256	1	10.8803	0.02945	1	0.000385698	0.00152891	48.538	Normal	DCM	100 - 28.2	47.9316	129.84	281.281	118.767	50.7912	139.677	59.1974	25.0449	24.653	18.1535	12.5643	0	9.15867	0	0	27.6175	0	0	18.0404	11.3476	0	0	8.59198	0.634538	2.96086	4.25096	0	20.7526	1.69927	0	0	0	0	9.39698	0	0	0
20.83_836.5509m/z		836.551	1	20.8256	3.01613	11	0.000412213	0.00161294	2.1746	DCM	Normal	100 - 57.1 - 19 - 1.85	281481	17.16	164049	103118	114609	146623	110619	123627	142113	132765	124959	128099	155093	128700	94389.6	153896	154813	93570.7	172503	173357	200372	96676.5	164470	382251	126459	164117	242484	297497	420856	390604	76432.7	152544	139221	222424	241263	208177	103570
21.92_578.2535m/z		578.254	1	21.916	0.0494833	1	0.000417447	0.00162723	46.9549	DCM	DM	100 - 53.5 - 2.53	112.702	110.7	0	284.489	0	0	0	0	0	0	0	0	0	0	0	99.0523	0	0	0	0	0	0	0	0	0	0	5.91371	0	14.2963	8.59275	0	303.459	0	92.0843	244.973	104.661	0
5.01_196.0603m/z		196.06	1	5.01003	0.0381333	12	0.000437489	0.00169005	18.8752	DCM	DM	100	38.7179	116.91	62.7763	46.3864	63.8455	15.2442	18.642	9.3544	0	0	10.0234	5.2381	13.5952	8.87557	3.82503	17.8182	5.05926	4.62449	2.1967	2.34465	0	3.62182	0	0	2.02362	0	2.92265	11.5057	0	0	0	0	1.80371	0	0	0	575.556
5.56_965.8543m/z		965.854	1	5.56318	0.0879167	192	0.000444087	0.00170655	6.89313	DM	DCM	100	156.836	56.06	106.526	49.7351	114.383	62.5466	49.2253	83.9971	84.7847	194.174	36.4298	76.8707	59.3993	109.129	63.2886	7.53206	86.796	171.385	265.397	257.1	173.972	211.285	79.2689	266.608	37.2492	181.425	312.756	96.9683	0	0	39.6831	36.1901	45.2081	55.4809	12.4055	34.0632	94.64
19.36_545.5001m/z		545.5	1	19.3647	0.0526	1	0.000486794	0.00183383	108.637	DCM	Normal	100 - 18.1	48.4012	145.44	0.0125568	0	0.0621023	0.90794	1.80805	0.663879	0	0.435805	0.930492	0.0925392	0	0.00117284	0	0.264163	0	1.94983	312.279	0.506044	0	0	7.98678	2.34617	26.8266	6.97793	6.68297	0.121242	0.550012	0.815343	45.5741	286.225	5.86884	84.7724	41.2316	0.698779	0
9.01_247.1761m/z		247.176	1	9.01077	0.01615	1	0.000532627	0.00196857	3.52981	DCM	Normal	100 - 17.3	66.5291	77.02	63.2524	12.7332	34.2113	55.0541	11.9747	9.45547	3.17584	17.2368	7.09844	11.8516	24.2247	3.74539	9.45853	9.68806	17.2194	11.1847	155.636	53.277	82.4588	21.3221	19.3736	51.1345	16.9823	45.7387	27.9073	38.6654	141.886	132.68	35.6141	86.2953	8.80226	11.6437	25.1674	22.4222	10.6515
10.92_982.8885m/z		982.888	1	10.9164	0.0928	117	0.000633437	0.00224905	5.58578	Normal	DCM	100 - 75.2 - 34.2 - 9.09	682.346	108.89	661.581	3894.02	986.793	839.142	822.617	334.088	305.507	54.6885	179.87	80.1934	128.358	175.099	318.581	128.868	1020.72	987.401	58.1126	0	121.041	217.032	230.571	91.9401	366.397	422.74	90.5428	6.52051	0	0	425.119	261.576	142.521	0	0	93.7983	22.2309
10.57_263.1277m/z		263.128	1	10.5725	0.236267	5	0.000664257	0.00232704	265.517	DCM	Normal	100 - 64.4	1550.81	70.83	10.7374	8.0906	2.64573	2.74341	6.91928	6.67885	1.31283	3.64306	1.29	5.24624	6.61884	0.672823	7.64302	10.4598	2.94154	15.8084	22.2788	8.49482	8.6556	4.75108	21.7681	719.343	2.61285	7.98778	8.81697	15.8384	762.172	1244.82	5.66559	4.85896	6.48052	10.8291	27.1554	55.4451	10.2025
24.13_313.3094m/z		313.309	1	24.1337	0.0303833	3	0.000707307	0.00244308	9.33226	DCM	Normal	100	45.1366	106.53	0	0	0	6.42729	5.12655	12.6415	0	0	30.5758	0	0	0	0	6.67501	0	15.9397	26.105	22.9623	8.6298	0	35.5385	0	21.1748	8.10386	0	0	0	20.895	52.8755	31.4612	21.1067	13.3504	0	167.306	0
15.73_245.2370m/z		245.237	1	15.7316	0.13605	1	0.000710385	0.00244963	44.944	DCM	Normal	100 - 8.8	162.637	166.2	30.1055	0	0	9.41008	0	0	0	8.12026	0.0769884	0	0.586399	0	0.117756	8.79374	0	0.687594	4.08811	9.96219	8.43242	6.16992	7.16292	0	14.8153	7.5084	2.14258	8.49935	930.881	761.629	21.5651	13.6876	37.2088	31.6208	0	40.5804	3.38623
7.33_379.1135m/z		379.113	1	7.32857	0.07105	2	0.00072388	0.00248836	86.3153	DCM	Normal	100 - 5.96	144.574	188.3	0	0	0	22.7385	0	0	0	0	0	0	0	0	4.06068	0	0	0	0	0	0.0768012	0	0	1.70926	0	0	3.13444	147.214	19.2495	16.3623	826.05	5.80793	0	0	0	0	57.4682
19.00_465.2126m/z		465.213	1	19.0039	0.127667	2	0.000793097	0.00268849	11.3056	DCM	DM	100 - 24.7	113.93	146.15	560.105	19.9037	72.6995	20.6391	62.8133	20.8422	30.2379	0	7.31273	6.81493	2.88459	120.029	236.039	64.6315	147.757	186.149	0	0	0	0.0184306	1.13025	0	2.90324	27.3654	0	87.6476	1.65395	0.209361	0.297953	9.64126	73.7592	0	0	6.07835	0.763447
12.70_425.3374m/z		425.337	1	12.7026	0.0452667	1	0.000811469	0.00273501	5.8896	DCM	Normal	100	116.549	86.88	0	0	0	0	21.7958	7.11862	0	0.0954091	8.05494	9.75032	0	8.31196	11.9102	29.3173	33.1979	187.07	139.199	154.81	167.025	19.4798	10.5347	179.281	58.5877	39.1617	33.3048	51.9658	23.3978	21.0162	152.432	125.136	151.934	159.227	443.896	278.467	0
13.37_996.9760m/z		996.976	1	13.3695	0.0726167	1	0.000855524	0.00284101	12.4572	Normal	DCM	100 - 25.7	46.2631	110.07	9.82581	119.914	22.0922	3.67636	155.482	0	0	39.9058	105.781	4.53847	102.84	0	53.3616	0	71.8792	50.9135	0	12.3496	8.46488	0	1.40489	0.803876	12.6037	0	14.0028	0.767074	0	0	0	0	0.841833	0	0	0	0
0.83_368.9153m/z		368.915	1	0.825083	0.106567	1	0.000922753	0.00300307	2.83405	Normal	DCM	100	180.316	31.91	256.249	295.768	272.844	199.513	193.293	156.464	127.451	178.99	222.176	158.572	131.39	174.969	130.462	172.651	116.746	97.5242	127.63	102.098	120.17	157.349	146.675	125.464	152.012	115.211	195.881	125.903	7.61031	39.5599	97.0898	104.974	97.3787	68.5657	84.5458	90.6014	82.4807
5.14_297.1904m/z		297.19	1	5.1444	0.0381333	1	0.00094013	0.00304529	11.4631	DCM	Normal	100 - 11.5	75.689	108.46	49.7191	0	0	4.38894	1.66354	0	3.82548	0	0	0	21.7646	3.28847	9.09059	0	11.9047	0	157.488	11.1166	109.002	0	0	57.236	3.01708	12.5141	0	13.7153	140.604	82.7344	23.8049	38.6781	5.21815	25.9819	0	54.0548	78.265
12.24_323.2561m/z		323.256	1	12.2421	0.4306	1	0.000941336	0.00304564	3.13685	DCM	Normal	100 - 67.5	3772.19	76.67	2175.79	363.711	743.257	2436.6	934.801	478.429	571.312	308.818	227.138	2112.86	3026.51	519.837	1243.57	342.85	2293.75	1461.41	5072.15	3302.75	4287.08	1283.02	1707.19	4072.11	1013.11	1725.15	978.426	1198.28	9852.24	7447.59	2937.33	2450.88	1439.77	1627.45	1491.26	1784.19	1386.17
20.83_556.5292m/z		556.529	1	20.8314	0.17195	1	0.000956792	0.00308307	4.3876	DM	DCM	100 - 17.5 - 10.9	718.664	61.08	452.314	742.104	218.212	284.193	1223.07	1164.14	526.54	250.157	758.236	861.523	216.802	582.326	1238.72	379.546	106.63	776.416	3.57759	150.996	9.11332	270.222	1042.91	48.6071	47.2826	3893.54	2469.81	675.51	2.15808	10.2516	58.1929	289.282	1186.11	21.0798	278.54	107.575	0
14.54_367.2566m/z		367.257	1	14.5439	0.180867	1	0.00098216	0.00314242	8.04159	DCM	Normal	89.3 - 100 - 6.73	8221.44	62.73	1108.67	497.789	685.493	2500.71	1053.41	752.413	467.572	664.594	559.985	1177.99	2571.38	934.489	485.471	667.593	1088.59	1141.69	6029.21	1641.78	2026.06	1781.25	1549.02	1787.13	947.11	1199.14	1729.79	1417.39	11844.9	11795.4	2624.08	1181.54	1278.01	2933.55	1968.19	1090.12	1165.51
8.08_375.1176m/z		375.118	1	8.07595	0.138817	1	0.000986126	0.00314876	749.28	DCM	Normal	100 - 7.62	158.633	249.22	0.317177	0	0.166827	0.0522908	0.141503	0	0	0.000763603	0.00991624	0.233228	0	0	0.267855	0	2.14781	0.0500485	2.80241	0.768763	2.51518	0	0.125373	2.18734	0.080117	499.173	0.0211334	0	21.3984	4.60642	0	1873.23	0.190704	1.12466	0	2.03947	7.01269
2.62_917.0046m/z		917.005	1	2.61778	0.176333	1	0.00102263	0.00323831	5.49533	Normal	DCM	100 - 40.5 - 7.72	1294.71	64.14	2115.86	2447.71	2424.65	2699.42	2026.92	1745.33	1368.15	939.497	977.34	1044.9	456.536	508.215	408.803	234.578	561.193	756.282	298.904	897.362	596.384	326.467	297.827	344.177	211.325	606.574	160.744	269.716	0	0	221.733	272.88	461.45	299.379	31.8091	606.568	671.072
15.69_467.1173m/z		467.117	1	15.6895	0.2406	2	0.00102356	0.00324009	8.22973	DCM	Normal	100 - 28.3	255.71	105.31	0.0107636	483.943	9.75235	0	0	0	0	0	0	3.43857	0	0	0	0	0	0	0	131.18	0	817.055	233.061	177.056	416.215	422.716	500.201	203.024	0	0	160.225	64.1299	21.1128	1542.26	18.1041	33.2569	0
5.62_193.0860m/z		193.086	1	5.61537	0.0524167	2	0.00104316	0.00329028	Infinity	DCM	Normal	100 - 3.43 - 3.76	187.527	232.24	0	0	0	0	0	0	0	0	0	0	0	0	0	0	0	0	0	0	0	0	0	0	0	0	0	338.973	4.2469	0	0	41.8645	0	0	9.47808	0	307.879
6.67_803.7091m/z		803.709	1	6.67393	0.2679	5	0.00105131	0.00331243	111.474	DCM	Normal	100	501.259	167.39	27.808	0	0	0	0	0	0	0	0	0	0	0	0	0	0	44.1385	0	9.87058	0	0	0	375.859	0	69.3963	0	262.884	0	239.644	16.3508	0	21.7436	0	0	78.372	620.286
8.71_315.2334m/z		315.233	1	8.7149	0.0473167	1	0.00105393	0.0033183	Infinity	DCM	Normal	100	34.9898	128.9	0	0	0	0	0	0	0	0	0	0	0	0	0	0	0	0	10.3471	0	0	6.29162	0	0	8.97811	6.90093	0	19.2021	106.197	203.434	13.3564	0	0	0	147.163	0	0
2.65_302.0608m/z		302.061	1	2.64828	0.527533	9	0.00107688	0.00337607	2.76184	Normal	DCM	100 - 14 - 2.08 - 0.181	78341	40.4	122700	144356	120149	111427	92507.1	90270.1	68671	69249.3	74025.2	56333.8	51724.6	55566.8	54112.9	57839.1	42906.1	41619.3	45350.4	40436.3	39890.8	51347.8	40476.3	37910.3	39260	33526.5	50617.4	47985.5	3165.01	3447.52	38528.8	37702	37408.1	39402.9	51728.5	38718.9	51465.5
15.43_524.2949m/z		524.295	1	15.4309	0.0145333	1	0.00118547	0.0036424	2.60911	DCM	Normal	100 - 0.859	219.841	40.22	45.8696	69.4946	49.9056	90.8196	78.5475	71.6356	0	58.2602	177.004	104.709	139.832	143.248	114.589	92.0802	62.5346	49.6147	180.957	158.744	186.241	71.7242	143.134	153.05	219.451	162.015	233.011	80.6409	277.823	325.017	67.6396	149.466	162.844	225.73	342.127	216.163	158.198
7.87_299.1343m/z		299.134	1	7.87063	0.185917	2	0.0011858	0.0036424	54.458	DCM	Normal	100 - 19.8	996.801	35.49	18.0251	12.8693	17.543	25.9894	14.277	19.3016	23.7957	6.12988	20.6566	15.3408	23.2682	12.1017	33.6479	19.2037	18.2837	12.431	19.952	7.13426	25.8966	7.8915	32.5697	48.8247	7.44009	45.272	13.165	8.74448	71.5774	78.9376	9.9495	63.9045	29.1375	59.3201	68.0397	31.2004	76.1804
10.84_339.1394m/z		339.139	1	10.8415	0.0586833	1	0.00118735	0.00364579	24.3868	Normal	DCM	100	23.0272	177.59	49.4971	145.721	6.41156	88.2765	42.04	7.9017	6.15502	4.86519	0	0	7.14713	0	0	0	0	10.4201	0	0	0	0	0	0	3.76624	0	6.60093	8.44816	0	0	0	0	0	0	0	0	0
12.66_488.1787n	488.179	489.186	1	12.6575	0.245617	2	0.00123018	0.0037485	2.25824	Normal	DCM	100 - 19.2 - 0.125	3017.94	34.54	1278.9	1638.94	3011.68	4602.22	4213.97	1989.69	2334.49	3659.36	4826.71	3333.71	3024.98	2631.11	2158.22	2986.07	2565.86	4031.16	1057.47	3377.18	2798.64	2219.73	290.912	1394.04	682.785	365.953	1818.18	3275.95	934.483	182.004	2399.16	1617.36	681.204	1179.43	56.6849	1892.97	4818.7
15.25_363.2464m/z		363.246	1	15.2519	0.334183	1	0.00127767	0.00386142	2.42002	DCM	Normal	100 - 26.8	9707.08	43.15	1436.36	3392.7	1682.37	10179.2	4001.62	2426.18	3249.19	3876.26	3342.69	3623.92	5162.22	6094.2	2675.66	2641.94	3322.7	7071.47	5398.46	4106.96	4088.88	5552.41	8614.38	5441.1	8755.09	3528.05	12771.3	11183.5	5110.93	8324.84	22832.3	7558.31	5533.26	5577.32	16475.3	5929.79	3035.06
20.22_556.5293m/z		556.529	1	20.2153	0.158817	1	0.00130042	0.00390573	4.09733	DM	DCM	100 - 16.3 - 19.8	831.241	80.37	508.646	789.102	227.427	217.635	1472.57	1207.89	632.553	189.909	793.858	398.679	377.833	530.879	2064.33	363.086	70.2413	684.449	11.9844	216.803	147.675	274.474	1203.72	33.8514	21.7339	3925.72	3140.29	950.28	8.38502	39.962	59.0839	364.834	1500.45	83.3162	493.808	109.029	0
8.56_289.0468m/z		289.047	1	8.55832	0.198533	1	0.00137315	0.00407138	4.38849	Normal	DCM	100 - 18.1 - 9.5	2112.95	166.71	1182.1	1609.53	667.973	26.836	863.037	1416.62	511.303	559.658	1735.9	0	510.705	12300.2	1168.3	9575.04	1456.23	223.649	26.8098	0.42445	130.726	52.7176	0	0.554401	3471.84	2304.39	1.8047	0.74225	0.0276557	0	97.8219	139.54	575.347	77.5978	842.814	1339.74	193.537
6.71_803.5439m/z		803.544	1	6.70668	0.2679	4	0.00147215	0.00430544	69.5128	DCM	Normal	100	533.73	162.17	41.1309	0	0	0	0	0	13.8553	0	0	0	0	0	0	0	0	67.8642	0	0	3.28719	0	0	503.438	0	207.259	0	548.72	0	278.245	0	0	20.9893	8.75461	10.6566	114.386	760.018
24.86_740.5145m/z		740.515	1	24.8572	0.21615	2	0.0015969	0.00457898	2.18282	DCM	Normal	100 - 41.8	8849.49	50.09	1801.47	1564.4	1589.45	3229.96	8471.47	2727.84	9922.84	3233.36	3656.88	4617.93	5420.56	6127.24	983.793	2751.57	4187.92	4579.69	9055.16	4393.23	3704.48	1148.64	22310.4	4895.67	4760.73	6649.23	5932.23	7182.16	7020.7	11061.1	7699.08	10670.5	5197.35	5117.82	2540.59	8685.7	6302.79
4.01_393.1937m/z		393.194	1	4.01317	0.191583	2	0.00167718	0.00474728	17.01	DCM	Normal	100 - 37.4	260.583	118.46	126.361	14.2691	3.40265	6.3561	3.2721	0	0	0	0	0	2.66072	0	3.19791	0	0	85.5917	4.8229	85.6502	0	0	9.76006	0	0	78.7344	0	0	637.981	809.394	101.338	23.196	8.6117	14.025	0	180.279	261.709
12.01_294.1576m/z		294.158	1	12.0051	0.0748333	1	0.00168328	0.00475691	2.15861	Normal	DCM	100 - 1.8	213.435	45.37	383.022	420.122	359.792	164.233	263.992	227.313	207.919	209.355	170.571	173.141	119.295	207.574	141.021	128.828	124.954	113.828	113.601	97.2212	108.939	204.572	102.694	101.487	76.2144	138.956	125.115	133.33	5.82918	33.4143	101.968	102.731	87.1987	68.3478	159.308	126.757	144.034
9.98_293.1341m/z		293.134	1	9.98263	0.1706	2	0.00169409	0.00477874	2.27828	DCM	Normal	100 - 39.2 - 51.6 - 4.99	1278.01	34.71	900.731	770.84	704.7	472.454	663.909	477.437	605.1	475.351	497.448	490.65	919.174	458.949	548.94	494.618	197.85	297.128	495.058	1536.39	541.301	601.861	489.443	825.097	275.715	493.313	3235.02	1009.17	564.845	549.567	795.967	1208.14	1471.24	740.674	935.961	887.957	4645.6
1.35_467.9998m/z		468	1	1.3459	0.3302	1	0.00177443	0.00495566	11.8434	DCM	Normal	100 - 74.4 - 17.5	4149.55	56.08	147.025	453.36	307.245	572.745	639.249	506.68	354.299	674.272	491.688	179.659	256.219	102.648	42.9856	322.997	139.754	415.083	637.35	283.352	154.968	815.128	939.277	484.97	949.958	285.918	432.779	1336.11	11473.1	7375.79	1052.11	610.268	386.002	932.717	1562.43	227.048	109.18
5.68_207.1016m/z		207.102	1	5.67555	0.36505	2	0.00185931	0.00513563	Infinity	DCM	Normal	100 - 15.4 - 10.9	4956.6	262.97	0	0	0	0	0	0	0	0	0	0	0	0	0	0	0	0	2.39741	0	0	0	0	0.159795	0	0	0	709.689	130.476	86.5931	0	0	0	0	71553.9	0	91.5229
6.35_237.1101m/z		237.11	1	6.34963	0.167233	1	0.00189238	0.00519923	36364	DCM	Normal	100 - 12.1 - 11.4 - 2.59	1462.08	283.09	0.148168	0	0	0	0	0.00775991	0	0	0	0	0.00259349	0	0	0	0	0.484787	7.37323	1.37496	7.8737	0	0	1.9349	0	22.2402	0	476.034	45.7994	11.7604	0	0.780628	0	0	20798.8	0	171.134
2.71_608.0783m/z		608.078	1	2.70927	0.0622667	3	0.00189874	0.00521018	4.28785	Normal	DCM	100 - 23.3	515.97	53.65	599.869	696.693	955.893	490.939	868.283	900.172	353.165	696.933	721.812	276.714	277.122	624.945	124.296	277.859	209.795	181.027	385.727	66.9118	188.761	502.272	203.6	181.903	325.172	166.49	360.227	420.24	0	0	179.43	119.357	130.805	181.258	477.494	98.2129	37.256
5.45_593.5053m/z		593.505	1	5.4524	0.141617	10	0.00192179	0.00526524	3.53726	Normal	DCM	100	577.517	51.19	141.541	1214.31	805.701	866.284	604.41	985.673	666.037	576.68	501.631	713.661	228.054	486.646	263.628	240.994	563.306	381.721	808.537	548.337	534.395	96.5648	352.493	250.143	336.297	180.339	476.28	133.625	0	0	602.983	72.258	258.687	359.186	12.6752	703.132	0
17.64_369.2334m/z		369.233	1	17.638	0.231683	2	0.0019787	0.00538266	3.53614	DCM	Normal	100 - 25.2	2531.48	16.17	1005.87	532.055	622.176	806.575	723.519	680.923	553.649	627.13	729.919	766.427	868.559	691.801	722.673	666.12	703.822	752.987	1032.25	815.761	633.835	869.185	653.784	813.088	926.229	987.474	814.326	750.527	2350.47	4291.32	1068.85	1150.38	1098.72	1188.42	726.816	830.809	485.834
8.79_371.1373m/z		371.137	1	8.79002	0.20115	1	0.00198766	0.00540031	16408.2	DCM	Normal	100 - 23 - 7.91 - 1.74 - 0.128	17215.9	169.36	5.79213	0.281422	0	1.75259	0	0	2.946	0	0	0.024515	1.44084	0	0.381768	0	4.16833	0	40.9348	3.6874	53.3346	0	2.53455	14.0496	0.0554209	157117	0	0	129.072	67.4775	1.71977	169586	0	6.33182	0.0977691	2.99771	31.623
2.58_230.0487m/z		230.049	1	2.58347	0.15725	1	0.00202581	0.00547017	3.43334	Normal	DCM	100 - 28.6	419.442	42.24	780.656	777.736	515.961	513.759	392.653	602.343	379.993	323.639	371.868	311.388	292.784	274.44	323.239	431.535	194.544	224.54	248.378	214.001	224.226	265.785	188.046	178.012	183.657	151.844	186.584	271.196	2.09323	0.748336	138.403	194.822	148.885	157.7	289.676	184.31	271.542
9.35_608.0805m/z		608.081	1	9.35198	0.12135	3	0.00204206	0.00549383	2.46046	Normal	DCM	100 - 11.1 - 7.86 - 0.981	401.221	69.57	13.8198	897.889	134.816	679.247	309.536	849.363	544.07	251.158	155.263	132.935	49.4778	441.191	498.58	253.908	606.881	601.398	91.5976	236.076	313.974	269.644	353.654	118.991	547.584	212.32	700.065	533.956	0	0	425.892	193.88	121.964	8.74836	32.7473	256.546	0
16.98_675.2568m/z		675.257	1	16.9845	0.11735	4	0.00207177	0.00554691	5.14562	Normal	DCM	100 - 18.6	510.197	83.88	202.693	1270.13	190.368	1508.34	880.076	855.616	552.145	558.04	469.924	468.123	416.287	506.159	24.1392	33.3354	17.6967	210.082	200.085	221.487	14.2839	347.32	341.377	18.1524	261.64	60.2712	192.308	279.778	0	0	164.367	92.4057	36.8422	28.9895	92.0655	240.335	0
23.16_288.1600m/z		288.16	1	23.1643	0.0255	5	0.00233046	0.00607112	Infinity	Normal	DCM	100	4.72082	136.1	10.0553	9.44304	0	18.8775	0	14.9391	0	12.7272	0.120931	0	0	0	0	0	4.89956	4.47041	0	0	0	6.72028	0	0	0	0	0	0	0	0	0	0	0	0	0	0	0
7.16_743.5725m/z		743.573	1	7.15665	0.197483	4	0.00237729	0.00615833	2.41417	Normal	DCM	100	486.727	52.03	239.493	369.144	769.341	377.66	656.969	330.768	623.238	773.801	237.341	501.201	160.746	295.937	543.351	338.119	444.525	1125.99	100.935	258.639	113	723.697	481.854	540.322	846.366	529.021	210.045	247.243	0	5.35709	282.02	157.252	756.748	301.273	29.1494	406.563	601.82
6.84_219.1008m/z		219.101	1	6.84297	0.0791	2	0.0024638	0.00634415	73.0174	DCM	Normal	100 - 29.4	243.905	152.46	0	8.94538	0.0166219	0	0.446194	0.816405	0.183745	2.07478	0.269691	2.84525	0.369623	4.64911	0	0.688213	29.7521	2.38883	1.72007	0.315818	11.6681	2.83875	6.91782	11.7059	0.469473	3.66698	0	85.7697	102.687	71.0837	1.4234	21.1992	1.93584	4.36444	3294.89	2.7914	1.86313
8.69_163.1069m/z		163.107	1	8.69112	0.0822667	1	0.00246787	0.00634829	8.72197	DCM	Normal	100 - 18.3	127.829	88.33	20.357	2.4396	11.1048	17.1006	40.6752	0.205025	4.20084	0.267158	8.68302	0.527418	42.2307	5.08323	4.11188	0.941785	64.1317	12.4361	111.52	28.9689	130.831	6.3152	40.579	28.2298	14.6258	25.4681	19.4536	10.1268	63.7755	68.2556	12.3339	25.7343	6.91264	0.722498	25.6046	1296.64	28.0792
17.95_339.3260m/z		339.326	1	17.9459	0.348683	1	0.0025703	0.00655051	6.14034	DCM	Normal	100 - 24.4	3733.56	78.45	53.5653	104.282	114.085	993.258	724.329	315.165	624.502	1273.82	993.793	528.746	1065.18	261.434	145.194	1576.46	126.618	828.18	2768.02	393.231	482.779	445.144	955.233	860.265	1900.02	1855.64	746.37	375.532	6517.93	8605.57	1304.58	660.198	619.999	884.53	341.897	879.806	419.072
2.25_158.0788m/z		158.079	1	2.25372	0.0581333	2	0.00275609	0.00690402	18.8198	DCM	DM	100 - 0.991	85.0666	77.68	51.2778	49.7165	39.6573	23.0218	19.4634	19.0624	14.5021	14.0678	7.87355	13.9418	16.7676	4.22066	9.33174	6.1651	10.2565	7.1393	14.8075	4.28693	4.60959	6.11686	0.800708	0.16826	7.79326	0.806296	0.328417	5.15245	0.544421	8.82591	0	1.03225	2.99606	1.93192	1139.38	2.36987	2.23985
24.90_382.2685m/z		382.269	1	24.901	0.2103	1	0.00304853	0.00743623	88.9488	DCM	Normal	100	699.803	133.81	7.87616	0	0	17.8433	11.7151	0	21.6844	0	0	5.44705	0	36.1009	0	0	15.2567	9.95608	180.429	20.6176	4.49766	0	14.0132	35.315	94.1028	42.3625	4.49138	38.8949	595.864	2521.5	1.12531	86.9013	11.0962	0	4.62383	30.6444	0
1.11_313.0750m/z		313.075	1	1.1053	0.315367	1	0.00308151	0.00749519	3.5716	DCM	Normal	100 - 4.72	4879.74	20.23	1459.66	749.586	1536.16	1287.71	1116.31	1262.74	1450.93	1749.95	1041.03	1159.78	1400.25	1894.59	1275.9	1482.61	1566.79	1426.18	1221.58	1358.36	1017.19	1208.59	1413.18	1231.02	1068.44	1096.29	1047.74	2288.41	6619.83	9467.42	1792.85	1687.2	1397.59	1837.32	4552.46	1997.05	2284.35
11.81_928.8461m/z		928.846	1	11.8091	0.04525	8	0.00325203	0.00782986	Infinity	Normal	DCM	100 - 33.6	22.5037	233.86	0	210.889	27.3993	0	54.8824	21.285	0	0	26.2262	0	0	16.027	0	0	3.3498	0	0	0	12.3901	0	0	0	0	0	0	0	0	0	0	0	0	0	0	0	0
3.04_230.0481m/z		230.048	1	3.03912	0.01525	1	0.00329482	0.00792041	2.47612	Normal	DCM	100 - 16.6	46.5187	29.75	65.5264	71.7993	48.7277	55.8455	48.9002	60.997	19.6799	55.8139	50.7404	29.8974	32.9269	42.7367	32.8107	44.9768	44.9182	38.0014	24.2004	20.4282	32.2613	37.712	30.2807	22.6426	32.747	23.4147	45.5926	36.6456	0.661637	0.26468	27.8823	15.5656	17.6148	14.5796	34.3602	37.2245	12.3235
22.01_601.3433m/z		601.343	1	22.0091	0.0558	1	0.00330531	0.00793642	19.9506	Normal	DCM	100	38.0475	225.32	27.6086	1.234	5.8276	425.079	41.9282	0.715507	36.4846	6.58727	1.78117	33.5006	0	18.2953	1.41895	1.28874	0.763505	6.24676	4.60965	1.22397	0	0	0.285589	82.5821	1.10739	20.9763	0	5.42614	9.07783	0	0.882417	0	0.00131035	0.0166309	0	0.0782876	0
8.37_256.2585m/z		256.259	1	8.37238	0.0838667	1	0.00331746	0.00795909	5.68742	DCM	Normal	100	135.517	54.28	11.7301	14.6307	22.9239	0	31.1932	63.1796	8.34509	57.2525	0	43.551	13.8049	0	0	29.4668	42.5867	42.5768	35.6707	51.6918	0	33.6876	9.57755	86.625	43.5433	47.9444	109.119	125.503	18.035	37.853	156.986	178.536	115.852	175.988	252.638	179.326	241.78
3.01_291.0568m/z		291.057	1	3.00862	0.0267	2	0.0033287	0.0079817	2.76075	Normal	DCM	100	106.027	34.94	122.87	211.069	120.61	127.253	129.474	109.954	58.2699	130.75	109.265	57.6431	92.263	89.1528	75.0607	98.9374	90.5436	73.3244	43.4871	54.2079	62.5482	57.8713	39.1866	42.2372	71.893	39.5107	106.788	94.6619	0	0	55.5593	58.1702	22.7131	48.104	104.687	67.1851	45.853
7.57_194.1173m/z		194.117	1	7.5717	0.11615	2	0.0035987	0.00842784	16.0985	DCM	Normal	100 - 13.1	654.871	86.13	29.7882	12.1745	17.3677	33.3472	96.291	14.7124	12.6828	80.1582	15.6291	21.1547	38.7164	31.6975	138.164	27.367	40.4864	41.1266	80.8782	32.8616	71.6231	35.1442	28.2337	59.0715	38.0517	23.1696	39.837	33.0473	585.246	712.626	35.6219	27.3194	37.0131	70.6269	150.716	71.3195	65.7282
9.44_410.0945m/z		410.094	1	9.43593	0.272967	1	0.00363299	0.00848477	Infinity	DCM	Normal	100 - 8.75	683.977	272.76	0	0	0	0	0	0	0	0	0	0	0	0	0	0	0	0	0	0	0	0	0	0	0	0	0	0	0	0	0	0	0	2.84838	102.448	0	0
21.09_578.2552m/z		578.255	1	21.0941	0.0236	1	0.00376792	0.0087134	Infinity	DCM	Normal	100	25.6062	166.38	0	0	0	0	0	0	0	0	0	0	0	0	0	0	0	0	0	0	0	0	0	0	0	0	0	0	0	0	0	0	0	110.242	125.171	54.1919	0
8.40_323.3107m/z		323.311	1	8.40007	0.0673833	1	0.00381487	0.00879056	6.4624	DCM	DM	100 - 29.9	112.007	50.47	45.2485	33.9449	15.6878	30.459	54.2851	34.8152	35.9089	32.8172	65.5689	0	24.2992	16.6537	66.8358	58.0861	57.2692	31.2287	0	0	0	0	125.018	7.58302	1.26106	23.4982	4.07675	38.6511	1.15091	6.74564	27.8011	81.9629	94.3392	18.5283	144.138	109.593	106.359
1.76_349.0523m/z		349.052	1	1.75528	0.808383	1	0.00391902	0.00897883	2.80762	Normal	DCM	100 - 11.8	13681.9	49.03	23868.8	28776.4	23557.2	19726.7	13625.7	14326	10276.4	9842.9	12998.5	8938.97	10310.5	10944.7	8710.96	9709.8	7487.38	5808.89	5801.67	6474.69	6951.23	9882.52	8022.92	7043.29	7334.24	5974.73	8559.45	9839.81	155.662	118.057	6496.93	6708.84	5830.36	6568.29	8740.46	6450.63	9163.03
2.76_234.1275m/z		234.128	1	2.76067	0.16875	2	0.00394685	0.00901677	10.0423	DCM	Normal	100	556.956	98.56	97.9745	67.8636	28.4053	161.588	23.6717	44.654	52.1774	15.4836	18.7201	67.6109	10.0022	63.7398	11.9056	4.25158	25.695	193.635	21.6356	129.084	23.0412	72.615	171.207	47.5234	524.652	261.429	72.045	0	1678.37	2905.33	244.571	224.234	65.5462	195.41	247.959	45.0673	27.3066
7.13_307.0541m/z		307.054	1	7.12802	0.1079	2	0.00395828	0.00902882	3.35373	Normal	DCM	100 - 54.8	202.731	77.81	108.397	358.596	100.241	298.771	76.9987	268.421	189.959	27.6623	181.389	22.7123	72.8015	406.102	143.038	619.804	177.669	191.137	8.43265	127.63	314.294	31.1476	103.864	24.6236	1220.75	0	0	104.806	0	0	139.847	0	34.2365	0	12.0937	132.636	176.358
6.92_840.5699m/z		840.57	1	6.91833	0.20215	6	0.00399218	0.00908967	2.2769	DCM	Normal	27.1 - 100	1021.08	33	882.218	616.252	799.749	488.204	566.132	236.025	313.057	358.589	577.996	326.858	164.193	487.977	452.884	366.006	341.47	197.643	482.009	837.607	527.226	398.804	796.541	418.415	362.413	570.846	295.691	634.202	561.599	354.111	549.54	650.411	610.674	652.138	1160.89	316.268	796.287
5.31_844.6892m/z		844.689	1	5.3131	0.2452	12	0.0041125	0.00927007	4.37047	DCM	Normal	100	668.136	100.31	0	0	26.798	15.8535	338.789	55.61	304.365	334.193	38.4807	38.1658	143.509	8.82473	641.85	407.685	0	91.8777	14.8885	17.4158	112.378	59.1983	23.9522	184.993	432.906	1177.06	215.834	135.576	173.962	1551.15	180.963	161.861	625.249	77.4967	1264.73	612.753	1624.84
10.37_321.2738m/z		321.274	1	10.3718	0.0391167	1	0.00414355	0.00931619	3.92893	DM	DCM	100 - 22.5	120.907	124.5	0	0	5.49776	4.25754	0.0134094	0	25.4878	0	0.897622	11.673	898.266	1.6268	22.1312	0.483143	0.383037	0.138937	85.6548	19.449	33.7869	0.412655	11.1146	24.6651	41.4726	1100.26	11.7729	9.08061	66.071	47.1412	14.2357	27.8443	141.199	41.0636	18.3965	5.9125	2.23394
10.54_175.0094m/z		175.009	1	10.5426	0.0247333	1	0.00417818	0.0093717	Infinity	Normal	DCM	100	11.5191	181.54	60.7198	61.6522	28.001	8.42459	10.0777	0	0	0	0	0	15.4302	0	0	0	0	0	0	0	0	2.21512	0	0	0	0	0	0	0	0	0	0	0	0	0	0	0
1.65_389.0982m/z		389.098	1	1.64758	0.0495667	2	0.00423149	0.00946899	2.84018	Normal	DCM	100 - 0.667	185.205	71.91	4.11937	100.829	186.998	80.7853	74.7195	226.012	303.675	84.1239	443.31	70.5961	76.4076	171.191	418.259	244.448	343.153	134.655	46.6631	50.5834	48.9455	22.9263	117.459	117.68	198.033	122.905	157.552	233.958	0	0	14.312	89.4144	131.678	2.67779	264.332	48.0296	0
24.64_742.5298m/z		742.53	1	24.6411	0.22835	5	0.00436248	0.00969939	2.68733	DCM	Normal	100 - 53.3	28840.1	47.35	4354.95	22981.9	5815.72	13175	15651.1	8385.31	10715.4	7202.73	9816.92	11733.4	17029.4	10868.3	3276.83	9570.76	6972.91	14159.1	10161.2	9160.6	15313.2	2679.74	44997.4	12764.9	5399.84	11368.9	31039.6	39723.4	9418.43	15004.6	17955.9	18871.1	18048.7	26738.4	17685.3	19829.7	43766.7
10.90_375.1643m/z		375.164	1	10.8957	0.11635	3	0.00439478	0.00975395	2.30926	Normal	DCM	88.7 - 100 - 47.9	786.163	61.63	2407.5	1249.4	1207.75	1378.05	791.303	440.564	830.22	531.153	501.051	422.683	540.386	446.946	465.042	858.63	332.939	174.99	409.003	504.125	283.555	827.02	561.204	219.207	229.777	449.848	136.646	669.752	49.0545	62.9453	220.445	305.551	549.139	488.771	609.201	541.396	212.916
1.61_302.0607m/z		302.061	1	1.60565	0.875917	9	0.00446067	0.0098604	2.06066	Normal	DCM	100 - 14 - 0.997 - 0.000426	39878.2	40.12	67497.8	73909.5	63040.6	54602	40178.4	42370.9	29841.4	33381.3	36516.4	28795.1	29021.1	29921.2	25240.3	31525.8	27047.1	25163.2	25253.5	24967.8	24548.1	32498	27947.3	25030.6	26329.8	22588.9	32337.5	33169.7	4104.92	5039.47	25467.9	24336.3	23372.6	25772	30472.4	24662.1	34299.1
20.34_512.5092m/z		512.509	1	20.3408	0.45415	1	0.00447059	0.00987738	2.44535	Normal	DCM	100 - 34.8 - 6.38 - 0.485 - 0.0266	46608.9	74.39	45971.4	45216.4	23022.4	14692.9	101722	66787.5	40761.5	18024	63537.6	26604.9	26344.6	42669.7	144409	27039.9	13506.7	45432.5	9548.54	33554.3	10873.8	22232.7	10821.1	10234.2	5948.7	171345	152259	14939.5	6104.92	10742	9445.75	22207	103327	17719	34358.9	15794.2	6120.04
2.76_297.1834m/z		297.183	1	2.76458	0.0238833	1	0.00449783	0.00991515	38.0262	DCM	Normal	100	190.517	89.73	4.03481	12.1923	1.84555	6.46448	0	6.44039	6.81399	0	5.11472	16.402	5.78775	7.62532	0	1.52012	3.15812	2.76301	34.1411	3.86275	2.41551	6.31115	19.6022	23.1456	6.85206	1.88517	6.70882	11.4898	603.584	428.004	73.3475	3.07934	10.1189	13.9563	30.6129	0	0
6.91_207.1014m/z		207.101	1	6.9055	0.315567	2	0.00462695	0.0101187	172.972	DCM	Normal	100 - 11.5 - 11.3 - 0.892	7341.54	179.22	7.20699	9.20204	0	8.59218	0.00872307	0	0	0.3119	0	16.2726	403.998	3.54149	89.47	9.11999	65.5115	65.8609	536.986	90.9968	261.581	0	0.286334	144.023	1.66366	84.3593	334.408	2882.43	522.074	459.47	8.57678	47.7901	11.1656	5.95977	104038	0	298.228
5.99_193.0860m/z		193.086	1	5.98798	0.184383	2	0.00474792	0.0103242	Infinity	DCM	Normal	100 - 7.23 - 8.11	2135.62	177.64	0	0	0	0	0	0	0	0	0	0	0	0	0	0	0	0	0	0	0	0	0	0	0.959558	0	0	4628.04	1143.31	0	0	1019.73	0	0	5151.43	0	4491.67
11.76_586.1968m/z		586.197	1	11.7633	0.0791	1	0.00481649	0.0104372	101.993	DCM	Normal	100 - 22.7	137.87	218.85	0.892799	0.0567898	4.33462	0	12.4183	2.02063	0.106954	0.386651	0	0.376373	0	0	0	0	1.03498	0	0.0503549	0.55171	0	0	30.5293	5.4139	0	1.76883	0	0	13.9694	172.93	0	0.547669	0.106822	11.2851	0.00832307	1079.95	21.2107
8.86_353.2493m/z		353.249	1	8.86062	0.259317	1	0.00487856	0.0105354	4.54253	DCM	Normal	100 - 35.7	6092.34	57.91	3350.86	659.483	1210.33	1047.72	908.953	866.735	827.473	740.981	746.406	969.631	2370.26	1012.18	1696.02	858.818	2447.99	1744.99	5184.34	1912.38	2842.65	1027.37	1041.02	1938.92	1650	2529.16	1285.17	1527.05	7909.39	9942.85	2043.81	1482.18	1833.55	2386.55	2198.62	1217.79	978.019
21.68_556.2832m/z		556.283	1	21.68	0.0552833	1	0.00530678	0.0112098	3.92441	DM	DCM	100 - 14.8 - 1.71	1257.82	84.55	409.954	1702.23	342.04	670.978	494.835	824.183	405.669	273.714	277.172	219.107	229.613	299.742	85.6146	625.267	172.367	268.237	1078.23	603.357	2519.88	406.009	3309.27	1857	521.165	894.44	410.302	2970.71	308.632	214.808	861.928	139.446	318.878	368.341	160.287	325.782	0
7.54_384.1305m/z		384.131	1	7.53637	0.157283	1	0.00539809	0.0113509	1629.49	DCM	Normal	100 - 18.7	414.889	246.74	0	0	0	0	0	0	0	0	0	0	0.00364597	0	2.61061	1.45956	0	0	0.450868	0.113825	0.941321	0	0	0.569317	0	0.325961	0	0	135.568	65.1362	0	0	0	1.48392	0	0	5837.57
11.00_355.1042m/z		355.104	1	11.003	0.145183	1	0.00548688	0.011491	2.09938	Normal	DCM	100 - 40.6 - 10.1 - 1.25	497.924	71.85	140.318	1647.74	335.49	1062.95	333.877	281.517	316.265	352.46	265.835	327.404	844.744	286.182	723.46	505.54	318.871	224.116	186.566	330.682	197.236	221.913	253.216	274.991	251.312	122.549	123.824	213.94	901.871	391.952	171.765	172.572	165.477	130.254	248.936	47.6239	390.2
6.61_1091.7170m/z		1091.72	1	6.6131	0.0279167	1	0.00555695	0.0116101	14.3536	DCM	Normal	100 - 4.88	168.069	92.85	14.9391	0	0	9.963	86.0144	0	0	31.565	16.6594	0	0	24.2058	0	0	0	4.00098	0	51.4285	53.5549	49.9264	171.128	76.6073	74.5809	8.31338	13.556	163.166	0	76.8483	0	11.0216	15.1851	0	232.887	58.2676	438.118
15.30_525.0228m/z		525.023	1	15.3023	0.0503833	1	0.00567976	0.0117827	3.00843	Normal	DCM	100	635.69	53.62	1318.48	376.579	760.289	26.34	661.856	786.052	958.76	692.591	398.269	464.747	201.078	488.344	1120.17	394.149	573.789	949.554	613.943	456.269	333.953	240.66	218.48	447.218	159.062	651.234	300.201	188.999	262.398	64.6346	253.464	85.8638	214.333	0	228.487	238.694	56.0032
6.91_143.1052m/z		143.105	1	6.9055	0.1711	2	0.00585154	0.0120253	1561.55	DCM	Normal	100 - 9.95 - 2.11	1103.46	246.06	5.96482	4.04035	0	0	0	0	0	0	0	0.0848332	1.19466	0	0	0	0.0216173	0	21.7039	0.247127	6.16605	0	0	2.01354	0	0	0.503354	361.915	20.2788	13.4468	1.59996	0.0761454	2.76792	0.0735019	16208.5	2.23002	0
8.30_340.2780m/z		340.278	1	8.29855	0.155717	1	0.00592759	0.0121423	2.02773	DCM	Normal	100 - 4.84	1798.15	50.83	1353.6	546.092	425.139	520.595	456.938	400.679	881.158	508.3	652.741	152.388	1030.36	423.953	3062.5	1996.12	990.515	787.41	831.813	576.079	1607.56	739.417	1038.11	813.46	523.539	412.419	603.953	1171.95	1508.2	2318.35	2299.98	884.731	645.755	283.286	1486	2558.06	2316.46
5.11_202.1404m/z		202.14	1	5.1101	0.45175	1	0.00606756	0.0123496	2.18459	Normal	DCM	100 - 15.1 - 5.25	7593.67	46.32	4258.87	7733.48	12863.4	4218.19	2557.66	8780.53	11246.6	10526.6	10613.7	5942.51	1486.54	5222.29	6768.83	10144.3	12466.7	6668.48	2042.96	12996.4	7583.06	9555.23	4671.04	3960	9603.29	7335.03	7025.55	1134.41	125.334	487.117	731.698	9947.96	1646.11	10314.8	1777.83	7755.93	2236.91
6.39_312.1115m/z		312.112	1	6.39357	0.0398167	2	0.00620342	0.0125698	371.545	DCM	Normal	100 - 18.1	95.2813	172.05	0	0	0	0.30779	0	0	0	0	0	0	1.19045	0	0	0	0	2.6049	0.142315	0	4.61275	0	0	0	0	0.27983	0	0	0.00598014	8.19322	0.05445	0.205845	0	0.00193481	0	0	0
2.53_247.1752m/z		247.175	1	2.53297	0.291633	1	0.00625695	0.0126433	2.91729	DCM	Normal	100 - 13.2 - 27.6	3264.05	82.45	676.763	736.136	849.401	741.882	895.702	436.238	745.902	757.592	465.817	671.295	2691.55	640.665	1428.75	3865.52	1625.25	673.376	518.327	1330.04	1025.21	1328.93	627.15	1484.74	595.932	2070.73	714.008	1415.87	2882.46	8441.41	1289.55	862.976	1275.57	1426.79	5378.48	1325.37	2116.68
18.53_383.2853m/z		383.285	1	18.5307	0.232117	1	0.00645067	0.0129485	1.99999	DCM	Normal	100 - 23.9 - 0.0264	4813.45	67.83	2052.8	2045.85	2147.26	5563.15	1968.08	1681.36	1638.19	2146.74	1527.64	2050.41	7394.44	1928.19	721.513	927.331	2050.8	2664.05	21005.4	2845.83	2982.1	1236.91	3407.5	1901.63	4429.78	3887.79	3814.17	1911.94	3714.73	4295.98	4833.74	2561.45	2485.49	5288.61	2125.61	3126.26	1656.32
9.97_324.0558m/z		324.056	1	9.9674	0.0845	1	0.00648563	0.012998	4.31226	DCM	DM	100 - 12	75.1398	52.1	36.3081	108.873	44.3467	49.7207	44.1274	17.9588	69.2107	33.9369	93.7238	34.0387	16.4427	33.5308	71.3269	51.5115	55.7497	28.1054	0	19.2722	19.1903	40.2832	7.95219	14.732	22.3191	50.7165	14.0622	20.5687	0	0	8.49247	14.2755	27.8068	19.0653	12.0216	28.4162	16.5723
9.44_409.1915m/z		409.191	1	9.43593	0.05955	1	0.00650952	0.013034	2.21919	DCM	Normal	100 - 13	798.371	30.95	129.822	244.022	299.663	377.604	381.714	505.64	483.569	404.133	279.238	235.391	402.349	312.179	536.384	461.902	284.427	418.102	223.119	285.504	253.133	507.27	514.534	346.664	610.978	404.218	724.955	674.952	230.183	341.498	837.323	996.839	734.973	1082.2	1341.45	710.102	895.877
18.55_861.5988m/z		861.599	1	18.5461	0.0824667	2	0.00655175	0.0131007	57.5759	DCM	Normal	100	145.555	181.94	0	5.89151	0	29.0599	0.706381	0	2.20949	0.641224	0	0	1.8737	0	0.00231098	0.0432253	0	0.021178	13.7194	0.0436928	1.53522	0	17.247	0	0.114559	0.210033	3.11513	58.2937	10.1143	5.00075	0	0.044016	0.341144	18.804	36.1619	22.2482	0
15.18_339.3234m/z		339.323	1	15.1763	0.1125	1	0.00656916	0.0131087	6.42015	DCM	Normal	100 - 8.22	364.878	44.52	24.1558	40.3203	60.1892	78.5721	44.3623	53.4656	21.6707	105.574	36.0944	55.2561	91.6929	49.8847	100.081	49.667	37.6413	60.7028	90.7323	64.7481	74.5914	84.5047	99.4648	80.6888	62.991	55.3064	76.8916	61.7147	874.425	1433.19	69.5352	49.3064	74.063	103.314	74.8313	88.9137	115.548
5.44_965.8530m/z		965.853	1	5.44447	0.115167	192	0.00684505	0.0134939	2.71529	DM	DCM	100	303.81	56.67	86.3545	79.8137	116.74	87.7729	215.754	89.4314	189.452	390.582	126.995	223.196	48.832	214.147	328.84	102.836	209.327	409.797	426.187	542.118	301.536	297.356	240.825	537.4	294.379	345.573	392.971	267.371	0	0	141.838	231.312	387.679	261.879	0	267.143	215.217
7.08_259.0746m/z		259.075	1	7.0834	0.0726333	1	0.00686612	0.0135052	2.6955	Normal	DCM	100 - 6.5	180.761	72.2	80.5872	427.308	91.1315	399.583	103.437	166.557	262.661	8.72114	57.8647	22.0094	47.4169	268.223	226.839	179.952	256.455	293.435	11.1203	181.508	369.023	0	113.77	20.9349	449.997	0	0	131.816	4.75856	0.448818	162.062	0	0	0	89.5209	181.237	0
2.72_264.1022m/z		264.102	1	2.72072	0.0394	1	0.00694613	0.0136212	27.159	DCM	Normal	100 - 8.24	108.116	65.1	7.43311	4.55645	10.907	2.69188	4.63166	5.37213	1.66413	3.69661	4.66804	2.56855	1.28389	4.78058	0.796112	2.6929	1.12344	4.82735	3.043	3.63167	2.13109	10.3106	3.91644	2.53299	2.35511	6.73793	4.25494	10.7	617.854	200.362	10.2477	7.36217	11.3183	12.3497	20.8195	0.422004	3.90914
12.78_357.3065m/z		357.306	1	12.7774	0.08705	4	0.00711017	0.013846	2.39531	DCM	Normal	100 - 9.88	524.725	54.86	82.8206	106.633	48.0786	350.337	243.437	295.775	170.418	121.166	140.42	109.427	263.852	166.5	382.603	231.911	489.83	301.803	600.892	261.634	386.19	220.392	250.927	206.934	278.185	53.8714	146.503	111.543	301.095	423.956	360.348	139.606	601.858	1111.34	241.909	1225.3	473.654
9.67_1045.4807m/z		1045.48	1	9.67378	0.0892833	1	0.00714171	0.0139013	5.67898	DM	DCM	100 - 31.7	124.248	215.88	0	0	0	8.48555	0	0	364.407	0	0	0	0	0	113.384	0	0	0	41.8376	5.8157	11.3485	921.93	52.7507	341.327	0	10.8679	9.11017	0	66.8157	29.1696	0	0	0	0	0	2.82403	7.85854
14.04_675.2576m/z		675.258	1	14.0387	0.242217	4	0.00717569	0.0139401	2.38506	Normal	DCM	100 - 24.1 - 3.88	2618.43	46.51	2797.25	4107.38	2136.36	5507.59	3595.74	3493.47	2687.57	3198.31	3153.44	2385.54	2208.79	1827.26	903.207	1322.54	1133.94	1436.44	1144.36	1468.11	820.25	2163.35	2430.63	1214.86	1573.63	1037.86	1631.16	2304.15	182.11	41.8825	1402.84	1294.63	1475.86	1117.87	1773.31	1922.62	510.069
5.87_520.1486m/z		520.149	1	5.86902	0.146933	2	0.00725487	0.0140324	2.44377e+06	DCM	Normal	100 - 32.2 - 10.1	940.543	218.26	0	0	0	0	0	0	0	0	0	0.00615798	0	0	0	0	0	0	0.00106379	0	0	0	0	0	0	19.8107	0	0	131.574	161.4	0	10.4089	0	0	0	0	233.052
20.64_545.4998m/z		545.5	1	20.6363	0.0229333	1	0.00729461	0.0140682	763.508	DCM	Normal	100 - 31.8	22.0281	186.4	0	0	0	0.461609	0	0	0	0	0	8.37e-06	0	0	0	0	0	0	107.423	0.202024	5.95659	0	1.31893	0.000750737	21.726	22.8878	0	15.9231	0	0.684996	9.24186	125.657	1.15581	15.2435	0	0.241964	0
3.69_165.0558m/z		165.056	1	3.69482	0.4908	6	0.00750545	0.0143615	9.57255	DCM	DM	100	679.776	63.89	768.889	678.112	550.459	447.222	406.891	398.225	295.103	313.126	318.866	204.349	240.091	160.499	93.3549	172.067	97.3484	60.9685	142.099	32.8368	20.2279	92.0198	49.4922	21.922	15.6831	28.0959	44.4791	362.345	35.1395	7.81619	7.40016	21.9358	34.0142	25.0719	6933.82	26.81	635.155
18.67_383.2853m/z		383.285	1	18.6719	0.216967	1	0.00760933	0.0145287	2.19374	DCM	Normal	100 - 23.2 - 0.0603	4020.47	56.17	1862.17	1378.21	1891.91	3699.98	1729.2	1406.71	1359.91	2043.02	1426.53	1822.86	4505.56	1488.74	277.027	600.691	1490.95	2339.71	12678.5	2317.29	2445.52	1302.94	2386.96	2804.94	2836.15	3468.08	4247.97	1646.2	3117.01	3027.23	3477.44	2233.3	1897.04	4145.27	1757.25	2498.03	481.971
11.57_1038.0204m/z		1038.02	1	11.5653	0.0728333	1	0.0077728	0.0147195	3.37306	Normal	DCM	100	84.6566	87.19	18.5204	16.671	18.0924	0	57.9912	81.2485	247.248	23.8614	59.7981	75.6605	207.367	69.7902	201.433	99.4009	74.5428	102.881	33.1309	110.777	0	28.1611	8.53611	40.5198	97.2262	68.0943	27.7155	41.6745	5.15074	0	23.5246	125.679	68.1955	32.7822	0	27.0237	0
11.84_524.2826m/z		524.283	1	11.838	0.0781833	1	0.00790737	0.0148878	2.15537	DCM	Normal	100 - 29.2	3692.8	30.09	2606.67	888.711	2481.11	2359.77	1703.88	1274.79	1229.81	1260.1	1901.79	2164.81	1559.04	1246.96	1574.56	2195.52	1605.04	1360.22	1230.55	1107.61	1502.53	2115.01	1968.31	1465.74	1272.47	1831.78	3387.05	1615	3116.41	6400.06	1721.46	2536.83	1767	1753.81	2418.85	1136.14	2117.25
18.78_494.1840m/z		494.184	1	18.7844	0.3225	1	0.0079151	0.0148952	2.59057	DCM	Normal	100 - 46 - 31 - 9.46 - 2.63 - 0.0679	17004.7	67.84	117.239	23968.6	5255.99	18819	2632.58	2855.37	1243.05	1666.22	1453.01	4793.45	23624.6	1271.28	4351.47	8992.51	2061.57	1919.38	3420.16	2328.11	3037.27	7483.79	20860.8	2081.96	32432.4	1856.85	10414.1	2657.56	18356.9	1393.95	10226.3	2296.69	5007.85	2368.06	3425.88	18832.2	15571
18.62_413.3623m/z		413.362	1	18.6178	0.242983	2	0.00800915	0.0150248	2.11329	Normal	DCM	100 - 15.7	8656.84	60.15	6530.05	11296.8	6660.37	26852.9	18690.3	6772.78	7101.66	2877.84	8863.26	7463.48	2603.14	3256.96	5007.71	2907.96	4495.3	17128.9	2200.29	3506.91	9728.25	10199.1	2653.04	4377.82	4128.27	3126.47	3470.41	2669.61	3738.28	2727.71	4927.44	5650.17	6175.16	7068.24	3009.39	2844.75	2616.25
0.91_217.0981m/z		217.098	1	0.913367	0.06575	2	0.00801688	0.0150293	32.2104	DCM	Normal	100	93.0476	149.1	0	0	0	10.1741	0	0	0	10.4045	0	0	0	15.988	0	0	9.65318	0	0	10.6889	0	0	0	0	0	0	0	0	85.72	207.841	0	9.6658	0	0	32.533	10.0444	32.9867
16.77_339.3261m/z		339.326	1	16.7674	0.421733	1	0.00810702	0.0151438	10.1086	DCM	Normal	100 - 21.7	2398.31	96.09	60.2892	21.7168	37.5159	150.471	246.53	117.947	222.401	589.744	342.121	168.479	202.916	78.7165	125.405	597.38	52.056	782.369	224.398	82.11	64.3788	244.812	291.128	217.914	559.016	822.361	500.191	85.0328	3591.89	6236.9	235.729	264.922	111.335	2708.11	77.1774	371.531	190.997
4.71_201.1885m/z		201.189	1	4.70697	0.0343167	3	0.00813884	0.0151743	6.42835	DCM	DM	100 - 3.56	86.7659	112.22	58.9382	0	0	11.1894	0	0	19.6163	0	0	76.6136	0	0	9.65238	0	0	80.2374	0	24.1229	0	0	0	0	0	0	0	0	8.49205	129.354	215.109	40.4968	85.8338	0	109.682	0	7.10493
6.67_963.8239m/z		963.824	1	6.67393	0.224317	220	0.00835451	0.0155041	71.6678	DCM	Normal	100 - 33.1	606.535	162.31	27.7398	0	0	0	0	0	0	0	0	0	0	7.33713	0	0	0	100.333	0	17.5864	4.73001	0	10.4192	481.196	0	129.95	0	511.825	9.14164	262.693	0	0	32.8681	0	0	77.2848	838.199
14.62_313.3048m/z		313.305	1	14.6161	0.04075	3	0.00836195	0.0155146	3.81379	DCM	Normal	100 - 1.42	150.405	80.98	0	3.77497	14.3908	38.4448	38.0549	20.4198	69.891	34.0559	21.2949	25.2994	0.347123	49.466	87.2046	99.2041	39.598	89.547	15.2236	78.487	17.734	43.0255	65.3955	50.1687	116.719	14.4638	0.104846	233.262	182.943	362.326	108.855	104.636	77.3295	104.789	69.774	121.286	51.3657
16.79_369.2613m/z		369.261	1	16.7869	0.309417	2	0.00842928	0.0156099	3.91036	DCM	Normal	100	3250.17	65.75	2465.47	16.0717	394.032	461.201	478.914	214.174	287.301	11.2576	30.6414	462.385	750.824	910.937	2891.33	773.77	1981.62	1168.77	1907.42	923.663	824.735	1309.79	537.325	772.436	336.153	1445.62	383.863	1017.47	1492.27	3091.91	1298.75	752.549	1615.41	553.038	621.443	843.264	1492.7
1.59_179.1175m/z		179.118	1	1.59422	0.00763333	3	0.00877629	0.0160369	7.10318	DCM	Normal	100 - 35.1	14.3386	119.64	4.67631	0	1.53123	0	3.01886	3.33852	0	7.65135	0	2.20607	1.76677	0.552663	0.204824	0	6.53991	0.811452	1.60842	2.01465	4.61358	4.78061	4.99957	3.89163	4.57656	4.42374	41.9653	5.89133	20.802	21.043	2.69017	0	0	3.89615	58.5469	0	0.19278
7.35_283.1504m/z		283.15	1	7.35232	0.162317	1	0.00885185	0.0161344	Infinity	DCM	Normal	100	243.94	209.76	0	0	0	0	0	0	0	0	0	0	0	0	0	0	0	0	14.339	0	0	0	0	0	0	0	0	0	120.063	28.0741	0	0	0	0	0	0	0
2.64_837.0416m/z		837.042	1	2.63685	0.20395	1	0.00891029	0.016204	2.88369	Normal	DCM	100 - 47.1 - 11.8 - 11.4 - 2.11	2716.41	36.88	4643.88	4234.6	3071.33	3650.46	3063.93	3601.36	3358.3	2763.05	2599.67	2408.82	1734.89	1786.57	1353.14	1787.44	1752.53	1652.54	1106.48	1628.82	1161	1140.17	1662.55	1085.01	675.268	1768.11	836.715	1136.56	0	0	1266.9	1581.56	1440.61	1775.62	1495.42	1278.11	1463.33
11.14_224.1390m/z		224.139	1	11.1444	0.0641333	1	0.00945219	0.0168825	131.087	DCM	Normal	100 - 14.2	94.4196	92.09	1.03852	1.25182	0.347792	0.281704	0.2242	0.404901	0.81972	0.20661	0.363171	0.955735	2.7839	1.27818	0.568439	0.200542	0.484951	0.314356	11.0659	0.649988	0.344595	0.756626	1.37341	1.08986	1.05679	1.5915	0.684454	3.29891	17.6263	3.86588	0.788358	0.373034	0.446285	1345.48	2.32451	1.44806	2.87898
11.69_355.2526m/z		355.253	1	11.6944	0.127183	7	0.00946471	0.016898	2.96772	DCM	Normal	100 - 36	619.348	90.77	260.341	57.3748	97.423	782.722	282.684	57.6017	92.4207	75.8621	124.524	182.689	525.479	193.629	125.977	143.194	224.472	112.722	1376.41	271.319	738.303	176.984	372.697	447.867	197.168	167.801	163.578	110.15	1368.29	1293.26	266.761	156.245	169.449	167.822	263.643	343.873	400.638
7.19_251.1260m/z		251.126	1	7.18555	0.0890667	1	0.0101912	0.0178474	257.706	DCM	Normal	100 - 6.31	188.855	168.69	1.4568	0	0.047148	0.223084	0	0.125599	0.0166237	1.08487	0	0.216693	2.50435	0.431065	0.105121	0	5.36356	0.150395	23.9357	0.184386	18.0102	0	0.0441293	7.10684	0.490473	0	0.529894	2.08239	77.8795	75.9702	0.000176976	0	0.337524	0.927403	2376.39	0.00634708	11.5472
7.75_568.5660m/z		568.566	1	7.74885	0.0513333	1	0.0103699	0.0180384	Infinity	DM	DCM	100	38.8703	213.16	0	0	0	0	0	0	0	0	0	0	12.6323	0	0	0	0	0	84.5358	94.5475	278.348	0	0	0	0	0	0	0	9.01252	0	0	0	0	0	0	0	0
7.80_874.7750m/z		874.775	1	7.79597	0.2081	5	0.0104015	0.0180826	2.62467	Normal	DCM	100	1773.05	88.63	1065.74	288.682	1698.6	189.131	514.862	700.819	1421.58	7004.67	150.721	2540.1	220.102	167.625	602.688	690.937	1466.55	9646	223.028	2530.32	833.01	1148.23	34.0451	964.808	3182.28	2042.84	1986.44	1485.72	0	0	154.239	343.575	1614.17	178.965	0	2622.29	1409.37
7.52_1056.4373m/z		1056.44	1	7.52443	0.1327	1	0.0105602	0.018269	159.348	DCM	Normal	100	230.725	188.23	11.6976	0	0	0	0	0	0	0	0	0	0	0	0	0	0	11.4695	0	9.66262	0	0	0	0	0	9.76872	0	0	0	469.396	15.1542	0	0	0	0	0	0
5.70_839.6253m/z		839.625	1	5.69958	0.0891	1	0.0106859	0.0184083	7.87843	DM	DCM	100	51.9125	114.1	7.04657	0	8.08263	0	6.50776	7.72051	11.7396	40.4999	0	22.442	0	12.979	17.7442	0	44.6131	51.3403	6.35191	44.9892	88.4485	42.8127	24.6513	32.7912	0	162.628	168.531	51.746	0	0	0	8.31998	0	7.60357	13.0824	0	59.2062
7.08_396.0785m/z		396.079	1	7.07837	0.0213333	1	0.010933	0.0186906	30.2759	Normal	DCM	100 - 9.59	31.6489	137.12	6.15595	117.999	0	131.387	6.61957	12.3983	45.0589	0	0	0	0	21.7441	59.601	0	77.6283	27.7893	0	70.002	64.6716	0	34.6014	0	114.25	0	0	0	0	0	0	0	0	0	0	5.40852	0
1.70_132.1019m/z		132.102	1	1.70477	0.0305	5	0.0109589	0.0187116	3841.26	DCM	Normal	100	16.4806	148.36	0	0	0	0	0	0	0	0	0	0	0	0	0	0.0686467	0	0	0	0	0	0	0	0.256898	0	0	2.23807	0	46.201	67.8766	0.330684	0	0.0552439	0	5.57196	0	0.0479991
9.16_435.3456m/z		435.346	1	9.15628	0.165083	1	0.0111672	0.0189495	43.3467	DCM	Normal	100 - 25.6 - 35.5 - 4.33	848.602	109.08	45.7569	35.6057	8.87641	6.11124	6.50553	10.016	32.6437	17.2242	8.53197	0.248445	1.40874	5.0984	82.8642	25.7438	11.4685	15.1294	19.1179	3187.58	68.5292	2.47064	22.5646	21.8849	95.2379	338.113	26.0202	47.6421	41.1269	83.3218	2.04068	178.043	91.2248	20.7109	19.8413	9145.58	227.361
6.59_1006.8213m/z		1006.82	1	6.59305	0.0603	2	0.0116959	0.0195637	Infinity	DCM	Normal	100 - 67.4	82.9298	254.78	0	0	0	0	0	0	0	0	0	0	0	0	0	0	0	0	0	0	0	0	0	0	0	0	0	0	12.574	0	0	0	0	0	0	0	0
4.71_209.0797m/z		209.08	1	4.71458	0.1725	2	0.0126066	0.0206938	1891.25	DCM	Normal	100 - 8.43	244.272	212.23	0	0	0	0	0	0	0	0	0	2.06655	0	0	0	0	0	0	0	0	0	0	0	0	0	0	0	20.4728	8.85885	6.0043	0	0	0	0	3524.65	0	0
9.78_285.1186m/z		285.119	1	9.77862	0.104317	2	0.0129419	0.0210985	30.4479	DCM	Normal	100 - 40.6	107.656	184.7	0	4.72218	0	25.9657	0.0507159	19.5966	0	4.62629	0	0	0	0	0	1.61058	0	0	2.72494	1.69424	0.21683	0	1.32956	1.39288	82.913	0	0	8.59684	31.5609	30.1289	0	0	2.63463	47.286	237.858	0.434197	15.3587
23.20_339.3260m/z		339.326	1	23.1961	0.306483	1	0.0129528	0.0211044	12.7271	DCM	Normal	100 - 47.9	1542.92	59.55	75.5699	11.9739	17.567	181.265	62.3326	100.998	90.1785	185.14	53.5831	155.321	253.941	147.632	89.8841	244.773	124.057	145.493	314.089	90.9647	85.265	76.3628	88.7196	303.085	172.332	429.398	58.1771	90.9514	6960.44	6561.61	746.429	202.826	255.815	126.458	31.7455	854.282	28.2185
15.21_467.1154m/z		467.115	1	15.2092	0.4069	2	0.0132833	0.0214642	76.4568	DCM	Normal	100 - 56.5 - 47.3	1027.91	139.65	12.1681	49.6617	37.5711	3.53547	0	16.2686	0	0	0	21.4454	0	0	0	19.2804	0	55.1787	10.5089	213.628	6.54628	1719.52	129.79	178.579	281.735	478.043	1078.72	231.843	0	0	186.051	38.5542	14.3715	2995.59	13.295	17.6514	0
23.00_339.3191m/z		339.319	1	23.0021	0.0383	1	0.0133346	0.0215116	10.977	DCM	Normal	100	30.0457	153.51	0	0	0	0	0	11.1809	0	0.727599	0	0	0	0	0	31.6889	0.197124	0	0	0	0	0.0117196	0.124398	0	0	0	0.0137677	0	4.26275	32.5801	0	0	0	0.0204187	0	4.47421	0
14.27_510.4791m/z		510.479	1	14.2723	0.0978833	1	0.0133388	0.0215145	4.41918	Normal	DCM	100	372.569	49.33	488.178	672.254	332.765	0	408.379	330.011	401.165	133.794	395.606	166.742	436.832	406.928	730.738	238.289	459.256	360.167	83.3213	268.761	237.55	31.5319	0	179.562	50.2871	145.529	0	119.65	172.472	166.435	170.983	106.167	69.0485	0	80.1752	144.669	0
8.88_327.1707m/z		327.171	1	8.88293	0.0561667	1	0.0133757	0.0215444	Infinity	DCM	Normal	100	46.3008	171.75	0	0	0	0	0	0	0	0	0	0	0	0	0	0	0	0	10.7842	0	0.135426	0	0	0	0	0	0	0	75.1015	11.555	0	0	0	0	0	0	0
9.16_453.3538m/z		453.354	1	9.16187	0.6135	1	0.0134336	0.0216	71.6163	DCM	Normal	100 - 33.2 - 6.4	34573.2	69.26	1005.99	222.681	860.272	315.531	178.013	325.321	253.052	277.175	172.368	207.862	607.899	263.954	804.809	245.551	1131.18	852.44	1070.02	65849	902.077	245.407	412.128	710.97	1022.36	438.596	319.859	592.594	2050.4	2384.66	678.19	494.691	554.94	447.79	1137.26	353822	4039.93
11.73_740.5107m/z		740.511	1	11.7349	0.295317	2	0.0136044	0.0218116	12.4746	DCM	Normal	100 - 53	1121.67	174.24	32.9282	281.589	59.7458	27.9503	5.03996	95.6614	3.89587	70.4517	5.17055	13.6843	14.5184	0.601142	619.579	151.978	14.9154	40.9528	33.9796	19.0422	70.6367	317.598	1653.78	16.9705	2.15445	10.3286	238.424	542.052	121.539	179.587	13.7727	60.3194	287.057	1296.32	1012.6	201.758	3487.9
11.48_383.2854m/z		383.285	1	11.4787	0.028	1	0.0136706	0.0218931	2.9513	DCM	Normal	100 - 64.1	300.335	89.72	398.627	83.8523	53.6926	116.665	38.5334	34.7255	38.8434	52.5436	48.874	68.8959	184.698	49.6084	80.6694	64.9025	175.544	137.539	546.821	307.871	338.632	143.849	60.7947	194.277	62.5822	119.669	54.1621	80.3898	679.536	734.102	234.574	75.7498	147.403	111.247	42.159	78.4568	194.482
2.00_144.1015m/z		144.102	1	1.9964	0.287817	9	0.0139121	0.0221268	10.9802	DCM	Normal	100 - 8.76	4424.58	77.62	15.0061	125.741	22.2649	100.456	4111.68	28.76	108.261	810.095	44.7709	68.5234	150.852	116.156	634.084	23.1068	43.3323	44.268	937.837	45.3246	272.022	210.746	914.14	407.778	318.848	1176.17	78.9474	386.547	953.74	1413.08	177.614	122.298	19.1449	133.424	3540.52	2752.42	52318.9
9.67_355.2967m/z		355.297	1	9.67378	0.214133	1	0.0139981	0.0222155	3.75207	DM	DCM	100 - 26.5	48488.8	111.07	10057.8	7711.23	10578.8	25477.3	3876.96	8311.79	99416.7	31216.9	5021.95	20932.3	8509.28	20657.2	68964	13395	41406.3	4567.2	8585	14690.8	31835.7	145052	130691	140635	32104	11590.2	23660.1	24398.3	13279.7	5343.8	6501.92	46575.9	4707.4	5642.34	4915.63	40066	32968.2
7.78_289.2287m/z		289.229	1	7.78113	0.0455	1	0.0140385	0.0222554	318.255	DCM	Normal	100	31.2277	176.4	0	0	0	0.0245273	0	0	0	0	0	0	1.54542	0	0	0	0	0	5.30951	1.52347	0.202013	0	0	3.33232	0	7.62379	0	0	116.728	137.74	4.06488	10.5657	0	0	0	0.155037	0
7.36_190.1359m/z		190.136	1	7.36393	0.09985	1	0.0141039	0.022319	5.0165	DCM	Normal	67.4 - 100	298.332	91.05	134.194	8.22719	36.5231	169.805	60.5034	19.1282	2.25733	43.3277	0	19.9184	151.84	43.9467	117	29.0708	89.8566	25.9239	509.291	46.5948	376.05	116.198	56.4784	143.257	77.8413	4.00675	15.328	257.576	564.668	376.475	52.5835	46.9711	55.5055	300.788	146.772	17.2407	640.484
13.27_341.1884m/z		341.188	1	13.2729	0.104483	1	0.0142894	0.0225271	83.0073	DCM	Normal	100 - 1.63	423.128	141.53	9.71623	0	0	28.7411	1.1433	0	0	0.124634	3.90256	0.874548	12.2006	0	0.00302987	0	24.3849	0.468869	67.7234	1.32126	34.9899	0	4.5379	7.84802	8.30348	3.61302	6.62176	6.63798	999.664	1690.75	38.7968	0.210598	1.40773	1.68307	60.4051	0.778122	0
7.07_179.0723m/z		179.072	1	7.06808	0.0778	1	0.0143586	0.0225717	2.75224	Normal	DCM	100	100.498	80.89	54.4048	261.978	43.5906	211.886	66.0088	50.4737	49.2052	46.6656	107.029	0	307.133	48.4573	77.6643	87.382	171.981	24.1134	32.9163	107.173	64.953	39.0527	92.6381	62.6664	162.044	0	8.47526	14.471	89.0348	31.7823	0	38.7398	74.8845	26.8127	138.58	0	135.162
3.02_608.0792m/z		608.079	1	3.02007	0.0915167	3	0.0145207	0.022717	2.13932	Normal	DCM	100 - 17.1	479.284	16.58	648.012	512.45	461.059	578.459	450.446	437.497	415.691	387.623	502.462	405.784	455.706	489.155	573.494	569.9	405.874	374.94	264.444	249.562	276.708	411.281	331.877	291.222	336.386	276.279	445.957	386.481	0	0	365.931	305.563	281.564	220.116	433.334	330.466	377.701
7.96_286.0694m/z		286.069	1	7.9635	0.0904333	1	0.0152128	0.0234482	Infinity	DCM	Normal	100 - 17.9	178.369	226.42	0	0	0	0	0	0	0	0	0	0	0	0	0	0	0	0	0	0	0	0	0	0	0	0	0	0	0	0	0	0	0	498.817	1486.39	0	0
8.30_342.2622m/z		342.262	1	8.29855	0.135083	3	0.0154182	0.0236737	2.11401	DCM	Normal	100 - 23.5	2176.76	45.98	1597.4	501.677	867.427	1338.27	771.371	551.811	799.149	493.11	764.08	768.145	2197.98	923.784	985.876	947.045	1667.42	1300.39	3019.74	1739.89	2288.16	1264.62	1371.22	2322.84	634.7	1537.94	1419.79	869.155	4594.59	4226.78	1223.16	877.662	929.376	805.624	1822.81	1013.26	894.859
9.67_161.0809m/z		161.081	1	9.67378	0.08915	2	0.0163625	0.0246603	2.49109	Normal	DCM	100	44.2798	79.37	44.8028	142.451	50.9443	90.732	14.0905	37.0847	0	40.5242	29.1265	48.469	25.8922	0	33.4236	42.0617	75.3486	33.5257	0	52.1596	9.33496	0	68.7291	27.5747	75.8341	2.96763	17.9369	24.8974	0	0	0	44.3988	23.9091	0	0	0	50.2724
3.59_246.1039m/z		246.104	1	3.5919	0.0228667	1	0.0164583	0.0247604	2767.73	DCM	Normal	100	21.1306	344.87	0	0	0	0	0	0	0	0	0	0	0	0	0	0	0.122154	0	0	0	0	0	0	0	0	0	0	0	0.245213	0.00100603	0	0	0	17.2112	0	0	292.99
2.96_349.0521m/z		349.052	1	2.95907	0.8637	1	0.0165548	0.0248593	2.52064	Normal	DCM	100 - 14.4	38999.3	24.77	53559.8	55758.6	50649.3	52382.2	42493.1	40635.4	37985.6	30837.1	39471.2	31516.5	31142.9	33060.9	39729.2	29743.4	29335.8	25687.2	19801.8	24168.4	24928.4	27631.4	22970.2	21663	19855.8	22268.9	21716.4	27034.3	7.04241	4.97519	17861.1	21295.9	22593.6	20009	26605.9	24402	34227.4
10.90_520.1452m/z		520.145	1	10.9009	0.045	2	0.0165686	0.024873	3.21606	Normal	DCM	100 - 30.8	29.3069	89.85	73.4056	57.902	65.4763	50.5668	56.9345	7.9081	16.9612	7.39611	53.1612	0	10.4856	15.5279	7.27458	40.6764	0	5.23384	15.6843	0	11.3812	28.9011	36.2836	5.59137	0	23.2125	0	7.8794	0	0	0	15.7076	13.3283	21.6934	0	5.6954	0
2.08_325.1711m/z		325.171	1	2.07742	0.119133	1	0.0166923	0.0249776	1092.29	DCM	Normal	100 - 22.3	272.395	255.52	0	0	0	0	0	0	0	0	0	1.70828	2.2818	0	0	0	0	0	0	0	0	0	0	0	0	0	0	0	76.2021	179.995	0	10.2215	0	0	3182.92	0	0
8.53_246.1595m/z		246.16	1	8.53447	0.326617	2	0.0167483	0.0250359	3.16857	DCM	Normal	100 - 33.7 - 5.31	3691.98	35.09	1278.9	746.392	874.608	1476.51	918.229	804.426	1144.63	908.439	932.676	823.512	2294.76	949.839	1239.1	1137.87	1749.08	1364.06	2509.92	1250.43	1897.55	975.981	1139.85	1443.78	1250.57	1371.85	1385.27	1175.72	4541.03	10610.3	1441.61	1645	948.449	996.785	2545.06	1189.56	1163
22.11_556.2787m/z		556.279	1	22.1112	0.0438	1	0.0168211	0.0251064	4.89603	DM	DCM	100 - 20.9 - 4.65	1091.76	128.14	264.542	49.7887	1105.11	119.181	180.532	96.4636	97.27	467.23	81.6026	93.4839	956.776	32.0735	44.0661	27.1506	82.9908	967.361	219.267	190.014	201.074	4788.54	97.5213	282.195	1009.41	224.205	4864.92	28.767	305.55	889.654	95.5596	19.3201	1021.38	8.8087	10.2828	52.2129	0
14.93_203.1435m/z		203.143	1	14.9256	0.136967	1	0.0168298	0.0251151	7.03521	DCM	Normal	100 - 13.9	166.942	164.77	43.0542	1.42299	3.64519	18.2074	13.2077	1.50203	0.810571	4.1602	5.43071	4.86371	241.058	6.06515	9.80995	5.53217	10.6652	10.2365	281.722	52.6899	83.8791	18.2743	6.01803	71.4476	5.16234	13.489	6.5065	5.89409	808.9	499.956	12.9154	3.49146	16.7875	14.2149	7.61205	7.409	16.6577
24.88_721.7182m/z		721.718	1	24.8815	0.0980167	1	0.0169061	0.025199	5.42167	Normal	DCM	100	162.625	187.42	231.12	72.3833	47.4141	0	0	217.269	0	238.964	1207.46	0	162.592	0	16.461	408.334	0	0	0	0	344.106	156.42	0	0	0	0	0	0	0	0	0	0	0	431.572	18.3584	0	0
8.97_384.1098m/z		384.11	1	8.96712	0.143517	1	0.0172615	0.0255729	Infinity	DCM	DM	100	95.2872	213.91	0	0	0	6.47547	0	0	0	0	0	0	4.44523	0	0	0	0	0	0	0	0	0	0	0	0	0	0	0	0	0	0	0	0	0	0	0	0
11.04_514.4165m/z		514.416	1	11.0418	0.0287	1	0.0176326	0.0259003	7.07412	Normal	DCM	100 - 10.3	28.9262	145.03	114.979	0	1.55174	0	18.8263	19.8408	7.35286	13.7054	17.7677	0	6.93507	0.0900722	56.852	151.037	53.8809	0	6.65485	69.0462	18.4298	0	0	97.2636	0	0	0	74.0345	0	26.5037	0	0	0	0	0	54.4937	1.91478
10.80_436.1363m/z		436.136	1	10.7975	0.131933	1	0.0176596	0.0259269	Infinity	DCM	DM	100 - 5.69	507.344	254.61	0.0926221	0	0	0	0	0	0	0	0	0	0	0	0	0.0895306	0	0	0	0	0	0	0	0	0	0	0	0	0	0	0	0	0	112.785	4563.3	0	0
8.54_304.0766m/z		304.077	1	8.54035	0.122067	1	0.0178268	0.026081	Infinity	DCM	Normal	100	107.665	313.82	0	0	0	0	0	0	0	0	0	0	0	0	0	0	0	0	0	0	0	0	0	0	0	0	0	0	0	0	0	0	0	169.983	1317.15	0	0
6.86_904.5949m/z		904.595	1	6.85962	0.121017	8	0.0178299	0.0260812	Infinity	DCM	Normal	100	105.288	224.38	0	0	0	0	0	0	0	0	0	0	0	0	0	0	0	0	0	0	0	0	0	0	0	0	0	0	48.9087	0	0	0	0	0	0	0	0
15.89_353.2458m/z		353.246	1	15.8857	0.209683	1	0.0178806	0.0261314	6.30916	DCM	DM	100 - 20.3	5511.88	64.84	5313.55	46.4043	597.435	517.705	690.779	230.85	367.778	80.9233	143.452	310.35	933.211	891.144	2554.91	444.917	2949.59	1677.85	1069.64	1698.46	717.782	556.712	248.613	1488.19	252.109	1959.07	347.951	737.893	681.248	725.921	1247.84	390.054	1511.92	888.255	1203.28	653.805	1201.38
7.98_304.0775m/z		304.077	1	7.9765	0.0453667	1	0.0179847	0.0261988	Infinity	DCM	Normal	100	33.0589	239.06	0	0	0	0	0	0	0	0	0	0	0	0	0	0	0	0	0	0	0	0	0	0	0	0	0	0	0	0	0	0	0	98.2335	292.786	0	0
7.78_289.1365m/z		289.137	1	7.78113	0.09775	1	0.0179926	0.0262016	39.0999	DCM	Normal	100 - 17.4 - 10.1	1364.84	47.92	28.6025	19.0193	30.921	59.8307	45.7848	29.25	31.631	7.98698	47.6941	29.5999	74.8081	25.4356	37.9698	43.243	32.4071	14.3191	53.1174	17.0117	64.206	23.6514	51.4501	47.1518	16.0061	21.4577	25.7656	1428.06	258.201	145.5	14.6314	56.6613	33.8271	49.7254	18722.6	41.213	87.0337
8.01_479.0883m/z		479.088	1	8.00892	0.157167	2	0.0180427	0.0262355	3534.18	DCM	Normal	100 - 6.17	426.983	162.5	0	0.0619435	0	0	0	0	0	0	0	0	0.535213	0	0.382408	0.377053	0.471028	0.105398	5.78e-05	0	0.0600265	0	0	0.578742	0	0	0	0	23.7629	29.9593	0	0	0	0	0	0	55.0243
6.88_361.0915m/z		361.091	1	6.88445	0.1921	1	0.0184735	0.0266244	Infinity	DCM	Normal	100 - 20 - 6.47 - 1.14	17408.1	264	0	0	0	0	0	0	0	0	0	0	0	0	0	0	0	0	0	0	0	0	0	0.00580518	0	0	0	0	0.193887	21.5118	0	0	0	0	0	0	9.39408
10.90_369.3410m/z		369.341	1	10.8957	0.131883	1	0.0187002	0.0268464	10.0054	DCM	Normal	100 - 30.5	776.394	40.1	28.4406	40.585	59.3492	62.7475	67.6171	67.7405	70.1318	137.865	127.444	86.5782	65.1986	75.1347	106.625	82.1306	45.4061	118.56	59.9077	88.2768	51.11	138.756	94.7426	79.6623	100.732	72.7719	94.1138	65.1485	1120.69	1076.44	60.6348	135.571	106.875	261.952	554.583	76.9171	175.572
11.86_355.2606m/z		355.261	1	11.8612	0.02215	1	0.0188229	0.0269602	7.18632	DCM	Normal	100 - 15.2	32.8912	128.49	0	0	0	57.159	0	0	0	0	0	0	0	11.6715	0	0	4.40024	0	90.2051	0	0	6.67994	2.60275	26.6204	9.94593	0	0	0	42.9495	86.8765	34.1504	0	4.57159	0	0	0	0
24.64_833.5904m/z		833.59	1	24.6362	0.268467	2	0.0195435	0.0276414	2.53092	DCM	Normal	59.7 - 100 - 89.3 - 71.1 - 31.8 - 8.23 - 1.27	342475	69.92	41755.2	54795.4	45870.2	242970	141550	68965	416174	97125.7	94936.2	155456	210573	154102	10975	188266	133965	107589	238676	131358	167871	19336.4	547851	494064	139088	124418	239944	424013	657996	224595	61492.5	172274	188129	129609	174584	453628	79286.7
6.25_318.1149m/z		318.115	1	6.25047	0.0509833	1	0.0195435	0.0276414	75.8421	DCM	Normal	100 - 23.7	125.65	190.6	0.0167549	0	0	0	0	26.491	0	0	0	0	0	0	0	0	0	0	14.4341	0	1.19327	0	0	0	0	0.386861	0	0	11.214	3.98552	0	1.62566	0	61.4819	1.11954	0	1767.25
6.37_370.0353m/z		370.035	1	6.36562	0.111933	1	0.0198525	0.0278945	4.15538	DM	DCM	100 - 27	137.88	152.57	119.331	0	13.0215	118.329	7.05571	3.24265	5.01127	2.39412	0	171.571	454.662	10.5964	0	0	165.202	12.6222	688.287	217.713	360.84	101.212	14.3258	228.883	3.14247	24.3719	10.0193	0	0	5.76216	103.58	0	0	0	19.8919	0	0
0.88_229.2020m/z		229.202	1	0.8792	0.0602833	2	0.0202345	0.0282508	Infinity	DCM	Normal	100	71.0854	152.05	0	0	0	0	0	0	0	0	0	0	0	0	0	0	0	0	0	0	0	4.34131	0	0	0	0	0	0	131.643	192.631	0	0	0	0	7.83418	0	0
2.38_264.1040m/z		264.104	1	2.38333	0.0390833	2	0.0203326	0.028334	47.13	DCM	Normal	100 - 2.22	43.8937	157.78	0	0	0	0	0	0	1.83619	0	0.0354973	1.24883	0.111016	0	7.35976	1.47496	2.77999	0.0550886	0	0.317244	0.661765	0	0	0.824774	3.42844	3.3786	0.0695675	0	332.209	139.527	0.105184	1.45165	1.96813	0.518887	0	4.41554	9.52271
5.02_330.1707m/z		330.171	1	5.01767	0.36405	1	0.020806	0.0287749	323.711	DCM	Normal	100 - 21.4	688.469	163.88	8.32912	0.382569	0	4.00928	0.226089	0.016454	0	0.00279695	0.275559	0.688687	2.84076	3.90315	0	0.01298	1.37502	11.9664	34.4916	1.33582	16.1302	0.456208	4.17149	88.1141	0.833787	7353.68	0.248514	0.00165208	111.268	78.0887	1.88767	5720.48	0	0.0678949	0.0880257	13.1799	1.94035
13.05_525.4563m/z		525.456	1	13.0536	0.0579	1	0.0208107	0.0287769	Infinity	DM	DCM	100	100.088	273.17	684.3	0	46.1657	0	49.8978	42.6316	0	39.5826	0	0	37.499	0	0	0	0	84.9522	0	41.9256	0	0	0	0	0	1159.13	0	0	0	0	0	0	0	0	0	0	0
11.85_481.2504m/z		481.25	1	11.8496	0.0773667	1	0.0209567	0.0289151	2.50333	DCM	Normal	100 - 6.47	618.503	47.3	441.772	208.768	475.677	416.823	280.582	169.51	106.513	212.559	289.829	307.857	107.181	149.341	179.902	285.935	178.35	142.551	178.568	132.589	154.977	270.639	244.294	159.442	122.484	185.245	541.886	129.01	428.556	1037.42	232.382	351.132	198.086	193.709	322.035	106.947	338.6
5.41_506.2784m/z		506.278	1	5.40855	0.0668667	2	0.0211404	0.0290486	2.47546	Normal	DCM	100	71.8422	74.17	29.7406	14.2741	37.2184	65.2762	64.1489	47.2941	29.6346	171.203	22.02	66.4967	54.1004	38.3061	130.002	288.507	3.44349	87.8095	28.923	24.2581	48.8284	34.2026	140.841	130.255	105.736	111.494	98.4682	14.6246	6.97983	38.1368	20.7637	63.438	85.0708	53.5496	12.4015	9.95067	6.51913
7.77_385.1069m/z		385.107	1	7.7749	0.0642667	3	0.0211849	0.0290931	Infinity	DCM	Normal	100	20.5432	228.15	0	0	0	0	0	0	0	0	0	0	0	0	0	0	0	0	0	0	0	0	0	0	0	0	0	0	0	0	0	0	0	0	0	0	0
14.04_1101.6064m/z		1101.61	1	14.0437	0.121333	1	0.0212236	0.0291191	10.5415	DCM	Normal	100 - 76.4 - 39.1	453.525	161.1	113.702	0	0	549.993	7.55148	0	0	0	0	6.37351	10.7459	0	0	0	0	0	281.15	20.0748	97.184	0	33.3024	18.6484	0	0	233.775	51.1038	1413.86	1495.86	0	0	0	81.0078	374.531	71.0265	0
5.87_901.8735m/z		901.874	1	5.86513	0.0555833	21	0.0215529	0.029383	3.98219	DCM	Normal	100 - 22.6	60.8153	75.88	0	8.40245	0	0	0	78.4608	6.82212	0	6.10109	20.54	0	0	92.454	18.1099	8.3275	5.13116	91.476	41.6198	45.6643	29.6111	24.7916	56.1575	47.846	28.5849	87.8559	14.1532	0	0	150.765	92.9245	49.6473	391.28	0	6.67376	24.3349
11.18_342.2076m/z		342.208	1	11.181	0.0838167	1	0.0216599	0.0294597	345.6	DCM	Normal	100 - 9.71	116.446	153.83	0	0	0	0	0	0	0	0	0	0	0	0	0	0	5.39101	0	53.0785	0	14.6068	0	0	32.7832	0	0	0	0	41.202	299.597	0	0	0	0	0	0	0
7.89_885.7794m/z		885.779	1	7.89453	0.02995	98	0.0216627	0.0294597	4.50965	DM	DCM	100	21.6334	103.99	0	0	39.6969	0	0	0	0	0	0	0	0	0	0	17.987	0	46.8631	0	38.6812	37.6285	69.6616	0	21.2785	29.1344	23.9245	39.2922	0	0	0	1.32781	0	0	0	0	0	32.5848
6.96_812.7028m/z		812.703	1	6.96097	0.140183	1	0.0226243	0.0302531	1536.2	DCM	Normal	100	278.735	174.18	0	0	0	0	0	0.0104401	0	0	0	0	0	0	0	2.89268	0	0	0	0	0	0	0	0	0	0	0	0	0	328.875	0	0	0	0	0	0	0
14.68_326.1191m/z		326.119	1	14.6842	0.0816167	1	0.0232413	0.0307588	3.209	DM	DCM	100 - 13.6	155.669	133.36	86.2292	71.6809	30.6763	230.197	26.1555	17.6495	0	0	5.5151	46.1237	248.488	2.81031	5.34521	5.33158	11.7706	10.1059	510.997	150.179	132.469	17.5821	6.1471	88.1412	12.5101	7.82141	11.091	16.8311	593.042	321.216	24.7295	0	12.0856	0	0	0	0
7.89_986.8477m/z		986.848	1	7.88845	0.0180833	21	0.0233821	0.0308831	2.10333	Normal	DCM	100 - 99.3	181.874	80.76	111.332	48.181	226.218	81.1677	148.11	329.372	131.657	460.979	39.6503	310.766	29.1703	293.855	0	95.6807	154.786	449.055	29.6168	131.028	35.829	139.772	0	38.1367	169.796	304.221	283.093	384.791	7.94587	0	0	87.8914	219.266	151.969	47.1622	179.171	0
6.16_374.2112m/z		374.211	1	6.16408	0.0473667	1	0.0234324	0.0309156	20.7369	DCM	Normal	100 - 8.57 - 4.67	2737.01	81.46	289.488	74.2251	76.9345	294.787	74.5794	62.2158	51.3449	41.6777	45.2632	138.244	396.345	101.807	70.3302	57.5484	204.176	132.836	867.386	335.622	460.515	91.3201	175.981	379.605	71.0642	17650	64.5109	38.9775	1137.98	1188.39	212.848	22701.2	80.4306	97.2393	122.409	54.4474	81.5315
11.78_413.3580m/z		413.358	1	11.783	0.0457833	2	0.0235452	0.0309993	2107.21	DCM	Normal	100	26.057	233.65	0	0	0	0	0	0	0	0	0	0	0	0	0.00316774	0.194683	0	0	0	0	0	0	0	0	0	0	0	1.18589	108.768	71.1891	0	0	0	0	0	2.97133	2.15965
6.52_801.5486m/z		801.549	1	6.52112	0.187733	4	0.0240202	0.0313737	8.50267	DCM	Normal	100 - 12	1323.15	84.41	355.534	85.6388	37.4705	121.61	411.471	15.4115	18.2002	255.586	240.883	0	106.077	369.232	271.902	19.5114	16.4133	164.908	318.856	908.055	1938.08	328.846	1537.89	1400.3	422.052	108.348	133.743	828.351	0	1428.42	123.368	132.201	179.536	10.2283	4554.67	257.122	3031.98
5.15_232.1199m/z		232.12	1	5.14822	0.22205	2	0.0243913	0.031668	Infinity	DCM	Normal	100	189.189	197.09	0	0	0	0	0	0	0	0	0	0	0	0	0	0	0	0	0	0	0	0	0	0	0	0	0	0	38.9305	3.74507	0	0	0	0	3.71187	0	0
13.28_524.2769m/z		524.277	1	13.2815	0.0628333	1	0.0246329	0.0318599	4.21634	DCM	Normal	100	161.365	85.49	0	0	0	88.591	26.8736	64.8711	59.0372	76.5039	33.7815	103.575	17.8578	0	62.7181	39.4632	15.6154	23.4554	0	11.8131	0	96.64	51.7205	60.1018	173.154	78.6936	150.081	47.0432	41.7343	176.804	50.9879	319.498	150.89	52.7673	28.0828	43.8688	50.8023
11.48_311.1215m/z		311.121	1	11.4787	0.103883	3	0.0246415	0.0318599	5.14447	DM	DCM	100 - 12.1	167.129	85.66	0	30.6359	34.1225	90.6696	198.57	214.557	306.14	261.036	140.643	31.0848	21.4598	143.466	170.854	45.0294	0	120.7	31.9751	10.6018	0	121.222	174.845	73.5694	217.209	0	154.779	1221.34	0	0	0	149.097	91.6219	30.486	0	66.1199	25.4484
6.92_968.6139m/z		968.614	1	6.91833	0.0384333	1	0.0247918	0.031971	Infinity	DCM	Normal	100 - 89.5	47.7514	206.09	0	0	0	0	0	0	0	0	0	0	0	0	0	0	0	0	0	0	0	0	0	36.2827	0	0	0	0	0	7.81396	0	0	0	0	0	0	0
4.47_268.1266m/z		268.127	1	4.47347	0.0343167	1	0.0250197	0.0321527	Infinity	DCM	Normal	100	31.0212	170.3	0	0	0	0	0	0	0	0	0	0	0	0	0	0	0	0	0	0	0	0	0	0	0	0	0	0	119.307	0	0	0	0	0	0	0	0
8.40_367.3295m/z		367.329	1	8.40007	0.0898	1	0.0251905	0.0323053	3.25501	DCM	Normal	100 - 81.2 - 4.23	1386.17	40.68	482.052	221.689	427.921	530.262	214.016	339.075	277.277	358.709	153.926	261.567	684.532	197.939	1054.13	593.557	828.896	188.16	1325.39	494.576	848.709	574.566	681.698	741.582	446.978	368.289	941.773	401.197	1109.11	898.667	366.017	473.817	550.921	701.046	2302.99	549.066	1883.95
5.47_820.5964m/z		820.596	1	5.46832	0.0800333	2	0.0256263	0.0327108	2.87066	DM	DCM	100	66.013	77.42	80.8481	80.1823	91.4885	41.6883	50.7883	26.438	17.503	176.067	20.3896	61.7911	22.2616	52.0799	5.62232	0	9.33284	38.3127	48.9657	76.8472	60.4225	61.9081	44.2385	171.536	40.1169	92.1755	145.702	50.2447	0	0	6.38292	61.1877	78.333	51.4103	0	31.4809	22.3991
2.69_232.1651m/z		232.165	1	2.69022	0.413583	1	0.0258186	0.0328773	2.16431	DCM	Normal	100	1480.37	71.93	949.022	250.534	459.438	1501.73	409.153	256.756	385.077	294.574	381.301	997.662	2481.42	498.793	118.968	143.848	784.572	1031.04	3062.81	1602.84	1830.72	612.214	671.381	1530.15	371.59	964.356	430.216	382.643	3174.82	2284.42	1608.5	439.305	639.149	619.538	903.445	552.124	318.068
21.64_578.2531m/z		578.253	1	21.637	0.0431	1	0.0258432	0.0328882	Infinity	DCM	DM	100 - 39.8	61.2572	171.16	0	0	0	0	0.760617	0	32.2923	0	0.000306838	0	0	0	121.331	0	0	0	0	0	0	0	0	0	0	0	0	0	0	0	0	86.7216	0	237.254	335.525	107.795	0
7.13_260.1396m/z		260.14	1	7.13372	0.07785	1	0.0275772	0.0343207	4.11688	DCM	Normal	100 - 39.5	367.211	102.98	52.0426	140.438	8.48468	134.985	15.5935	0	113.359	5.22926	0	4.61427	26.1037	173.424	183.92	18.7644	274.1	276.082	57.4921	124.448	392.4	13.2868	74.8041	85.4548	201.257	0	308.203	129.392	573.755	711.25	223.139	35.7952	38.3389	8.97876	124.732	139.524	129.286
1.82_192.0839m/z		192.084	1	1.81627	0.838883	10	0.0277063	0.034423	18.7484	DCM	Normal	100 - 13.4 - 5.7 - 0.544	48511.3	43.12	4912.24	1564.05	4094.38	1162.74	2072.86	1709.44	2848.25	2202.09	4036.34	2316.62	1723.93	1177.25	3379.12	3479.49	2701.04	2020.08	1579.13	3635.57	2465.18	2803.46	2729.64	2238.83	2460.08	3269.79	4755.04	1485.9	121888	240232	2508.02	5007.24	2395.78	2463.2	2926.32	2617.55	2909.74
5.44_638.6437m/z		638.644	1	5.44447	0.0515667	1	0.0279577	0.0346179	Infinity	DCM	Normal	100 - 3.16	104.54	151.2	0	0	0	0	0	0	0	0	0	0	0	0	0	0	0	0	0	0	0	0	0	0	0	0	0	0	18.9911	285.078	0	0	0	0	0	0	0
6.46_939.8211m/z		939.821	1	6.45703	0.195483	164	0.0281713	0.0347553	588.958	DCM	Normal	100	435.695	346.41	0	0	0	0	0	0	11.8364	0	0	0	0	0	0	0	0	0	0	0	0	0	0	0	0	0	0	0	0	909.185	2.0534	0	0	0	11.6347	0	0
5.46_928.8457m/z		928.846	1	5.46443	0.1382	8	0.0282436	0.034793	13.568	DCM	Normal	100 - 16	775.76	101.26	9.29389	0	7.26231	0	11.9297	8.23793	0	5.31956	0	129.59	0	0	103.686	0	584.338	55.1514	26.0445	47.6961	289.092	54.9782	36.0822	181.373	117.569	336.512	112.749	97.5161	0	0	188.4	315.179	707.048	1409.01	6683.89	392.491	567.165
5.28_326.2318m/z		326.232	1	5.27878	0.191567	1	0.0287443	0.0351166	302.474	DCM	Normal	100	479.905	141.89	3.75679	0	0	0	0	3.73181	0	0	3.1696	3.74186	6.88329	0	0	0	0	4.10225	57.4242	0	18.249	0	6.5349	1.99011	0	3.26879	0	3.42377	1813.18	1979.02	4.05066	0	0	2.34906	24.7664	0	0
1.22_201.9841m/z		201.984	1	1.22088	0.1098	1	0.0290634	0.0353414	Infinity	DCM	Normal	100	87.916	159.37	0	0	0	0	0	0	0	0	0	0	0	0	0	0	0	0	0	0	0	0	0	0	0	0	0	0	11.211	311.031	0	0	0	0	0	0	0
8.19_785.1173m/z		785.117	1	8.18743	0.275383	1	0.0292955	0.0355108	9100.77	DCM	DM	100 - 53.2 - 22.3 - 3.75	2103.24	280.41	0	0	0	0	0	0	0	0	0	0	5.39356	0	0	0	0	0	0	0	0	0	0	0	0	0	0	0	2.77132	0.00195034	0	0	0	23.7523	0	0	0.547944
18.78_271.0226m/z		271.023	1	18.7844	0.150933	1	0.0293261	0.035515	2.67325	DCM	DM	100	75.0053	123.18	0	337.841	3.96197	202.589	5.38534	3.26985	2.29887	0	3.55602	17.141	194.873	0	0	21.1741	2.83511	2.64493	0	0	0	4.4209	60.4738	0	180.088	0	0	0	91.7094	0	33.7971	2.01847	3.08065	0	0	16.5463	64.2575
6.32_832.7055m/z		832.705	1	6.31802	0.135667	2	0.0294662	0.0356139	Infinity	DCM	Normal	100	127.112	244.56	0	0	0	0	0	0	0	0	0	0	0	0	0	0	0	0	0	0	0	0	0	0	0	0	0	0	17.9442	32.1547	0	0	0	0	0	0	0
1.81_146.0800m/z		146.08	1	1.81247	0.636633	10	0.029499	0.0356438	9.31076	DCM	Normal	100 - 23.8 - 4.5	39641.3	20.07	5397.12	2950.61	5552.46	3879.71	4034.3	4671.48	4378.81	3636.99	4782.75	4257.41	3349.52	3132.75	5019.43	5567.15	4165.76	3345.04	3207.58	5034.13	4777.3	5103.03	5251.53	4184.57	4278.5	4619.98	6518.72	2848.18	91169.6	183810	4163.64	6522.92	3456.97	4133.75	4183.77	5272.34	6084.44
1.33_179.0492m/z		179.049	1	1.32728	0.188183	1	0.0316282	0.0372748	2.14791	DCM	DM	100 - 53.1	224.153	58.26	281.165	178.21	229.309	26.3407	436.451	166.934	147.056	190.208	403.266	57.6191	102.402	186.274	483.996	265.242	273.812	145.118	43.6286	269.365	53.9448	35.8525	72.2775	177.342	68.277	117.972	36.811	234.819	56.8634	85.1512	96.3028	146.123	203.818	71.7975	229.025	161.687	882.453
18.68_556.2752m/z		556.275	1	18.6773	0.0214	1	0.0317084	0.0373043	188.278	DCM	Normal	100 - 33.1	13.1151	195.15	0.00242873	1.031	0	0	0	0.0407555	0	0	0	0	0	0	0	0	0	0.0403494	0	0	0	0	0	0	0	0	0	0	126.036	0	0	0	0	0	60.2038	0	84.3932
2.41_384.1454m/z		384.145	1	2.40717	0.111517	7	0.0319751	0.0375128	31.5242	DCM	Normal	100 - 8.93	417.281	134.43	0	10.268	77.3722	0	23.2851	43.9144	0	0	5.52558	0	0	9.78291	0	0	41.6415	0	0.57827	0.366269	1.36911	5.72057	0	1.04336	24.4742	0	20.3073	78.8591	430.171	853.557	0	11.1457	0	0	877.583	9.9812	118.846
24.50_199.1099m/z		199.11	1	24.4972	0.0755	2	0.0321905	0.0376513	2.38596	Normal	DCM	100 - 17.6	249.264	37.38	260.618	381.683	133.898	317.059	296.059	322.2	316.051	296.393	343.887	298.418	201.322	223.946	15.4756	177.393	232.508	171.316	172.654	178.938	122.903	0	170.521	205.466	259.365	183.193	43.0524	75.0964	62.2899	101.015	217.757	189.292	160.023	71.612	0	84.3497	0
9.36_435.3447m/z		435.345	1	9.35773	0.0904833	1	0.032224	0.0376687	140.59	DCM	Normal	100 - 23.6	220.737	127.37	4.68596	0.730943	4.169	0	0.0206873	0.0171069	1.46872	2.14535	1.28725	1.46634	0	0	1.05355	6.82356	1.14084	0.111818	0	1034.79	0.0147527	0.521606	19.8535	1.75717	23.9951	1.90232	0.224235	4.09201	13.9049	17.1859	0.678754	18.836	38.4173	13.1673	1.52516	2722.08	10.5838
1.37_344.0926m/z		344.093	1	1.37085	0.1825	1	0.0322424	0.0376808	2.72517	DCM	Normal	100 - 16.9	1556.61	21.54	425.616	551.208	688.543	456.878	488.93	644.016	507.644	520.631	743.619	624.926	796.443	445.561	694.351	673.197	447.215	430.374	508.68	525.761	508.868	426.119	644.249	634.056	587.103	498.029	760.332	670.164	1286.05	4415.68	581.422	474.253	420.2	332.115	892.786	659.709	1115.39
1.82_174.0737m/z		174.074	1	1.82008	0.138183	4	0.0323352	0.0377381	11435.5	DCM	Normal	100	117.433	158.43	0	0	0	0	0	0	0	0	0	0	0	0.164307	0	0	0	0	0	0	0	0	0	0	2.5274	0	0	0	299.217	738.027	0	0	0	0.571941	1.25114	0	0
22.96_339.3218m/z		339.322	1	22.9633	0.0326333	1	0.0328715	0.0381325	17.4939	DCM	DM	100 - 45.6	35.5486	186.96	0	0	0	0	0	0	5.77e-05	0.294998	0.197276	0	6.27569	0	0.104014	14.8609	10.7589	2.94135	0.110783	0	0.320187	0.958964	0	0.0289563	0.00412208	0.0243252	0	1.95e-05	20.9239	2.01343	0	1.05817	0	2.75682	0	0.900697	0
21.82_556.2848m/z		556.285	1	21.8178	0.0492167	1	0.0330474	0.0382406	4.38475	DM	DCM	100 - 12.2 - 2.51	808.852	68.07	348.382	245.217	1045.73	211.834	340.926	136.378	279.963	468.163	188.604	610.507	203.339	221.451	31.0208	46.1413	810.354	718.283	415.081	350.726	269.202	3407.66	316.835	258.084	219.716	516.841	3459.88	141.612	178.12	172.469	203.979	91.1785	160.774	193.729	55.8523	120.763	0
1.16_263.0578m/z		263.058	1	1.15538	0.0458	1	0.0330884	0.0382629	Infinity	DCM	Normal	100	32.7132	342.26	0	0	0	0	0	0	0	0	0	0	0	0	0	0	0	0	0	0	0	0	0	0	0	0	0	20.6668	0	0	0	0	0	0	436.641	0	0
8.45_439.3605m/z		439.361	1	8.45128	0.1211	2	0.0332402	0.0384183	8.46378	DCM	Normal	100 - 27.6	613.949	88.47	51.4803	34.3274	100.494	53.812	2.10116	79.604	15.415	35.2822	6.63118	5.94705	18.6181	16.6932	283.729	168.92	267.838	19.7223	78.5157	22.4637	187.587	254.66	323.918	204.975	255.372	138.618	544.948	39.8372	47.7812	14.5185	45.7535	133.371	228.735	410.075	1463.65	195.039	1207.26
0.90_131.1423m/z		131.142	1	0.903167	0.0524167	4	0.0340944	0.0389838	11.5307	DCM	Normal	100 - 0.547	60.9534	113.12	0	0	15.1971	17.4202	3.35826	0	11.762	4.22419	0	2.44994	0	2.84314	12.6236	0	7.57006	7.13034	0	5.57047	7.00026	5.4413	0	6.22098	18.1369	4.60839	7.90495	9.87969	122.1	97.8386	4.93123	11.6037	0	8.7454	0	0	10.5545
10.03_498.2940m/z		498.294	1	10.0274	0.279967	1	0.0341976	0.039042	2.47741	DCM	Normal	100 - 32.9	18128.2	63.97	7111.74	3285.69	4252.51	42472	3852.59	2869.92	4248.36	5126.64	4362.1	3656.54	4115.51	3456.45	4331.06	3951.65	16530.8	3454.71	6518.8	4503.56	22753.4	7862.38	6818.13	6147.19	3492.38	8463.2	4776.95	4784.58	10153.7	9005.13	7879.38	4476.31	4615.15	23017.4	29280.6	127350	12907.6
6.06_205.0854m/z		205.085	1	6.05835	0.140933	2	0.034287	0.0391093	50423.7	DCM	Normal	100 - 10.3 - 12.2	468.635	184.23	0	0	0	0.00490693	0	0	0	0	0	0	0.0344429	0	0.0219535	0	0.0864523	0.000947266	0	0	0.018585	0.0144737	0	0.106276	0.0532823	0.000234186	0	0.716142	1.62213	0.796134	0.0117575	0.2205	0.0312234	0.13474	6625.31	0.00168577	157.64
24.05_556.2760m/z		556.276	1	24.0546	0.03105	1	0.034512	0.0392693	18708.6	DCM	Normal	100 - 34.4 - 7.71	357.563	184.49	0	0	0	0	0.305795	0	0	0	0	0	0	0	0	0	0	0	0	0.000504511	0	0	0	0	0	0	0	0	1178.94	0	0	0	1016.58	1957.07	0	786.478	0
0.94_404.0264m/z		404.026	1	0.943667	0.1067	1	0.0348862	0.0395519	Infinity	DCM	Normal	100	121.871	164.05	0	0	0	0	0	0	0	0	0	0	0	0	0	0	0	0	7.46614	0	0	0	0	0	0	0	0	0	174.088	160.327	0	0	0	0	0	0	0
9.70_370.1171m/z		370.117	1	9.70022	0.209433	2	0.0350518	0.0396936	48.8885	DCM	Normal	100 - 19.7	1249.91	101.79	85.6088	37.8417	56.1524	69.7096	34.0607	28.9691	30.4284	10.4188	0	0	0	15.3763	5.73092	20.9619	5.16332	8.64106	0.0128054	0	0	0	0	0	0	0	0	0.0260214	617.913	0	17886.4	0	0	2.77559	42.5392	0	33.5317
12.07_377.3396m/z		377.34	1	12.0677	0.0509333	1	0.0354792	0.0399771	26.8286	DCM	Normal	98 - 100	72.9251	167.3	0	0.729421	15.6495	1.0102	1.05281	0	0.854473	0	0.0700566	0	0.786551	0.0157526	0.299515	7.6952	15.194	0.133369	15.7588	0.605777	3.88462	0	65.9962	6.73456	5.95998	0	0.0309792	2.00032	152.942	248.781	1.97468	0.00252391	0.34035	0.276407	84.4991	431.497	0.182733
1.98_316.2143m/z		316.214	1	1.97733	0.142	1	0.0358026	0.0401824	2.42995	DCM	Normal	100 - 8.71	1148.23	45.53	344.594	397.079	293.838	881.714	245.454	259.557	470.428	310.058	462.715	385.529	982.023	566.717	194.795	434.377	931.688	399.983	1225.23	822.533	979.863	569.285	513.056	1177.85	842.566	458.186	711.765	1553.57	1517.02	1948.67	664.39	359.825	398.249	257.687	2710.08	365.049	37.6549
7.16_836.6272m/z		836.627	1	7.16248	0.35005	24	0.0358453	0.0402042	2.0753	Normal	DCM	100	1568.3	36.99	1147.53	1402.61	2048.42	1357.85	1926.36	1152.07	1808.72	1933.67	980.531	1161.11	845.38	1639.82	1816.76	1218.83	1403.82	3249.32	335.104	849.735	312.807	1870	1245.38	1405.4	2409.12	1476.26	728.974	939.211	0	12.2871	932.103	852.447	1787.12	1224.22	361.627	1342.49	1966.54
7.93_968.6160m/z		968.616	1	7.9316	0.0442	1	0.0360761	0.0403294	5.55327	Normal	DCM	100	43.4303	142.06	0	0	57.1693	22.6795	0	28.5786	41.09	219.697	23.3215	100.254	0	0	23.5679	0	36.1857	142.341	15.4917	0	0	32.1074	0	3.73772	177.129	75.9918	57.4654	119.959	0	0	0	63.1305	30.5963	0	23.5819	0	0
6.88_359.0945m/z		359.094	1	6.88445	0.200667	2	0.0361856	0.0403902	Infinity	DCM	Normal	100 - 22.2	40750.2	263.85	0	0	0	0	0	0	0	0	0	0	0	0	0	0	0	0	0	0	0	0	0	0	0	0.403407	16.1707	0	607.801	13.3665	0	1.69605	0	0	53.0293	0	0
11.93_1065.7137m/z		1065.71	1	11.9287	0.105567	1	0.0364469	0.0405944	2.77397	Normal	DCM	100	989.774	69.38	1187.06	663.842	1629.19	0	2372.18	1088.93	813.407	1526.15	358.947	671.265	456.342	1064.79	411.365	278.351	1033.35	2281.22	809.526	0	862.532	2687.73	462.114	356.216	0	861.987	1006.83	76.9532	0	0	517.182	729.454	66.9839	0	309.647	301.141	205.063
8.97_400.1195m/z		400.12	1	8.9726	0.149533	2	0.0369976	0.0410053	368477	DCM	Normal	100 - 12.9	406.855	212.01	0	0	0	0	0	0	0	0	0	0	0.0176664	0	0	0	0	0	2.77478	0	0.406333	0	0	0.217922	0	0	0	0	167.68	226.093	0	0	0	0	0	0	0
7.37_147.1253m/z		147.125	1	7.36982	0.367783	2	0.0372173	0.0411417	2.23747	DCM	Normal	100 - 23.6 - 6.22	959.532	72.98	459.751	69.0493	312.804	664.591	25.0682	349.154	159.533	290.121	106.977	260.757	1159.32	1078.49	460.525	349.632	774.291	341.48	1810.93	727.798	1383.32	94.0999	229.595	817.604	448.302	239.579	336.218	976.25	1970.68	1694.2	275.961	285.643	352.239	191.736	1157.34	287.991	766.449
0.90_215.1372m/z		215.137	1	0.903167	0.0287	2	0.037286	0.0411623	2.93064e+06	DCM	Normal	100	57.7774	170.5	0	0	0	0	0	0	0	0	0	0	0	0	0.000315439	0	0	0	0	0	0	0	0	0.00321849	0	0.0117026	0	0.000284948	235.814	131.662	0.124104	0	0	0	0	0	0
11.80_434.3289m/z		434.329	1	11.7985	0.01635	7	0.0375353	0.0413357	6.11976	DCM	Normal	100 - 2.69	75.2497	94.13	2.68658	7.68952	11.9627	29.2308	35.0173	3.7857	3.33127	0	5.05352	0.0506537	25.4477	23.3475	7.97279	10.8108	26.4403	3.91174	44.7685	7.20953	39.07	7.40299	117.176	34.3368	27.7976	4.00029	0.00348779	2.82323	21.6818	176.819	7.46045	2.51995	7.34726	74.3331	12.1267	424.464	102.034
8.62_95.0176m/z		95.0176	1	8.62085	0.088	1	0.0382135	0.0417638	3.75537	Normal	DCM	100 - 35	59.0923	58.81	154.436	156.025	159.178	72.4829	80.6946	47.9044	56.2026	35.421	36.7065	0	24.8437	10.2995	36.5683	33.3793	14.2784	27.056	6.11491	18.9635	10.5289	23.7744	54.7493	32.29	22.1335	22.6482	31.9435	26.9183	0	1.84727	8.39113	17.8828	26.7337	18.3191	26.6371	8.21423	18.138
17.10_338.3057m/z		338.306	1	17.1043	0.08525	1	0.0387838	0.0421463	2.22285	DM	DCM	100	122.285	89.58	23.6052	37.5573	9.51462	9.80441	117.333	0	173.487	0	103.498	105.501	44.5079	76.3231	520.89	50.8333	10.4535	18.1005	114.043	89.1607	116.947	13.7488	270.047	196.318	36.1674	49.8396	14.7952	302.722	263.632	0	10.718	391.93	12.7521	144.193	20.2663	12.1357	0
2.36_341.1867m/z		341.187	1	2.36427	0.29165	1	0.0389613	0.0422662	1398.41	DCM	Normal	100 - 90.5	404.57	175.17	0	0	0	0	0	0	0	0	0	0	4.62892	0	0	0	0	0	88.861	0	19.085	0	0	0	0	0	0	0	1739.03	1849.43	0	0	0	0	0	0	0
8.58_309.2786m/z		309.279	1	8.57627	0.127317	1	0.0394533	0.0425808	7.78942	DCM	DM	100 - 17.2	574.871	55.86	62.7817	818.292	113.535	1282.44	453.409	618.295	162.782	166.267	62.9621	24.6236	65.5137	555.253	404.004	40.3273	507.965	361.964	93.5232	25.0829	108.297	70.6733	62.1531	127.252	80.5413	34.7855	9.05318	34.9965	107.957	131.303	1095.99	2569.19	37.0283	77.8148	72.0953	524.053	16.5958
8.78_664.1416m/z		664.142	1	8.78438	0.27775	1	0.0398028	0.0428252	49.1276	DCM	Normal	100 - 29.9 - 3.88 - 0.187	3165.25	151.36	20.2431	15.023	20.5539	15.8368	23.1075	31.0173	9.97927	212.459	12.7476	47.0287	34.2797	23.9332	62.9017	24.9969	43.6995	433.059	42.3907	35.5424	109.41	437.88	39.0056	70.4394	60.4367	59.5199	61.823	39.0282	706.936	13.7057	29.3223	47.0561	51.5648	660.993	6.19273	187.473	885.538
5.44_289.0657m/z		289.066	1	5.44447	0.0641333	2	0.0398988	0.0428761	Infinity	DCM	Normal	100	38.2436	237.36	0	0	0	0	0	0	0	0	0	0	0	0	0	0	0	0	0	0	0	4.98487	0	0	0	4.1596	0	5.12006	51.5422	0	0	0	0	0	0	0	6.10447
11.28_327.1701m/z		327.17	1	11.2773	0.0809833	1	0.0402786	0.0431426	Infinity	DCM	Normal	100 - 1.5	167.328	146.91	0	0	0	0	0	0	0	0	0	0	0	0	0	0	0	0	0	0	0	0	0	0	0	0	0	0	415.152	464.544	0	0	0	0	0	0	0
16.87_498.2955m/z		498.295	1	16.8653	0.16615	1	0.0403111	0.0431611	9.36287	DCM	Normal	100 - 23.3 - 7.07	6495.4	18.85	961.649	539.233	720.34	690.646	730.006	637.635	609.581	686.181	658.114	825.61	728.489	364.286	674.051	814.864	765.145	694.021	655.031	523.732	774.834	335.636	367.14	659.642	540.562	539.623	446.312	473.568	7810.12	10778.5	828.565	437.356	677.47	440.25	413.703	708.781	784.161
1.41_308.0625m/z		308.062	1	1.41035	0.135017	1	0.0409459	0.0434915	Infinity	DCM	Normal	100	125.736	174.95	0	0	0	0	0	0	0	0	0	0	0	0	0	0	0	0	0	0	0	0	0	0	0	0	0	0	75.6173	669.213	0	0	0	0	0	0	0
8.10_175.0862m/z		175.086	1	8.10153	0.354283	1	0.0411194	0.0435707	2.48408	DCM	Normal	100 - 2.09	1412.76	65.68	226.828	210.007	434.244	386.6	750.644	220.915	678.53	482.963	488.093	295.739	571.929	268.754	1595.97	1064.01	946.621	477.774	287.665	833.954	693.44	600.948	754.075	759.717	382.294	969.249	822.22	361.985	2120.6	2078.2	302.161	909.618	480.386	371.431	458.687	192.189	1844.35
2.38_223.0734m/z		223.073	1	2.37952	0.0962667	1	0.0413497	0.0437042	Infinity	DCM	Normal	100	113.691	153.02	0	0	0	0	0	0	0	0	0	0	0	0	0	0	0	0	0	0	0	0	0	0	0	0	0	0	310.491	314.281	0	0	0	0	0	0	0
24.98_315.1367m/z		315.137	1	24.9761	0.0513167	1	0.0420031	0.0440647	5.4665	DCM	Normal	100	49.3746	117.8	0	42.1268	0	80.8698	0	0	0	0	0	0	21.5188	0	0	0	0	0	41.6818	0	0	0	26.5232	0	84.3001	33.8505	0	5.09184	34.4388	0	30.9015	0	0	0	0	30.9237	0
1.19_182.0131m/z		182.013	1	1.1904	0.116983	1	0.0439715	0.0451415	Infinity	DCM	Normal	100	117.862	170.15	0	0	0	0	0	0	0	0	0	0	0	0	0	0	0	0	0	0	0	0	0	0	0	0	0	0	137.034	869.491	0	0	0	0	0	0	0
4.27_374.2109m/z		374.211	1	4.27428	0.06195	1	0.044442	0.0454021	8.68413	DCM	Normal	100 - 15.3	131.23	119.39	6.48648	5.40717	7.41598	33.35	10.7749	7.07448	5.61597	7.60074	9.26584	17.7527	92.2981	6.53808	6.83748	5.80214	12.5068	7.05681	208.003	164.58	92.7864	6.83183	40.4429	51.0563	3.64212	12.6279	7.2991	10.4133	328.792	345.188	92.7412	8.26207	9.2246	6.31461	12.1249	8.90849	4.44815
5.64_916.8752m/z		916.875	1	5.6393	0.161	18	0.0448617	0.0456401	2.16769	DM	DCM	100 - 10 - 0.417	1756.16	59.54	266.089	614.388	2324.43	913.137	1356.69	1963.32	2722.6	1174.45	2007.22	715.271	425.329	1532.27	3446.57	2423.68	3589.56	2031.78	1530.46	1251.58	1135.12	307.694	1380.55	2171.7	3808.13	3062.43	4826.59	1587.33	4.00919	8.32414	854.396	1523.2	3341.39	375.584	91.341	1849.75	254.047
5.97_544.3333m/z		544.333	1	5.97235	0.0204	2	0.0450583	0.0457449	50.4703	Normal	DCM	100 - 20.7	14.3767	170.84	0	0	4.36407	4.34099	0	0	8.89851	3.79862	12.3566	0	0	0	0	186.288	0	9.98093	0.268244	0	20.6687	0	38.3615	0	0	5.22994	2.14846	39.913	0.639838	0.03936	0	3.97485	0	0	0	0	0
8.02_1150.8051m/z		1150.81	1	8.02183	0.0260333	1	0.0459298	0.0462986	4.09095	DM	DCM	83.6 - 100	48.0111	105.6	0	0	0	82.2731	0	52.742	31.7084	63.8348	0	61.4598	99.5998	7.56835	34.0878	29.9312	33.9379	0	213.061	42.1265	52.087	0	24.8174	35.1696	41.9726	0	0	166.898	0	0	105.821	36.569	0	0	0	0	0
19.41_287.2019m/z		287.202	1	19.4069	0.120883	1	0.0464532	0.0466409	6.24555	DM	DCM	100 - 14.2	166.868	36.97	35.4314	37.8097	21.3363	35.6162	45.0869	41.765	33.0746	40.5475	64.265	34.0003	73.4425	68.1635	21.8022	48.5758	34.5859	28.6577	1787.82	30.6852	29.7683	6.21179	25.801	26.8168	26.2181	23.7915	15.0489	18.7522	5.4409	6.06006	23.4772	39.5619	30.8413	8.52473	16.9401	25.888	0
7.59_430.3108m/z		430.311	1	7.58945	0.0239167	1	0.046837	0.0468566	2.80005	DM	DCM	100 - 21.5	105.982	88.58	315.548	89.5708	87.5957	86.729	22.8678	58.6531	79.6441	96.7474	42.0712	91.5342	113.31	12.7884	99.0854	192.067	11.1985	0	201.261	10.0454	67.3566	0	167.554	58.7345	28.4693	31.3665	0	536.437	111.626	58.9342	0	0	6.95345	199.35	14.9152	107.733	0
5.31_188.1784m/z		188.178	1	5.30928	0.0190667	2	0.04686	0.0468566	3.15818	DCM	Normal	100 - 1.12	49.5615	113.34	72.7973	0	0	70.6156	0	3.36513	14.4585	0	0	42.474	3.29911	4.17992	0	0	0	39.899	3.56537	60.0095	3.29662	4.36243	72.747	3.87872	8.44928	45.9824	0	2.62993	112.761	164.913	53.2285	0	0	13.0845	51.2143	51.3685	0
10.89_958.8969m/z		958.897	1	10.8855	0.0907	52	0.0469401	0.0469032	11.0996	Normal	DCM	100 - 79 - 23.3	200.066	113.54	259.076	538.926	458.712	0	178.239	337.554	707.025	10.7747	0	168.384	13.3849	0	401.351	0	102.649	24.976	0	187.383	0	0	0	9.44165	115.02	629.251	19.1306	130.658	0	0	0	6.67711	9.51165	0	0	33.8351	96.9016
5.28_396.2758m/z		396.276	1	5.27878	0.15725	8	0.0475212	0.0472479	5.53885e+06	DCM	Normal	100	398.613	169.94	0	0	0	0	0.00115147	0	0	0	0	0	0	0	0	0	0	0	0	0	3.1686	0	0	0	0	0	0	0	1400.08	1934.99	0	0	0	0	0	0	0
0.91_198.1109m/z		198.111	1	0.90835	0.0454333	1	0.047535	0.0472509	Infinity	DCM	Normal	100	19.42	182.17	0	0	0	0	0	0	0	0	0	0	0	0	0	0	0	0	0	0	0	0	0	0	0	0	0	0	23.0444	111.602	0	0	0	0	0	0	0
18.90_556.2766m/z		556.277	1	18.9017	0.0102833	1	0.0478243	0.0473832	2546.98	DCM	Normal	100 - 31.5	40.6185	346.41	0	0	0	0	0.00108289	0	0	0	0	0	0	0	0	0	0	0.25408	0.617488	0	0	0	0	0	0	0	0	0	0	0	0	0	0	0	0	0	552.349
0.91_268.0831n	268.083	269.09	1	0.913367	0.0810333	3	0.047868	0.0473999	Infinity	DCM	Normal	100 - 25.5 - 10.8	105.071	171.9	0	0	0	0	0	0	0	0	0	0	0	0	0	0	0	0	0	0	0	0	0	0	0	0	0	0	86.5233	1169.63	0	0	0	0	0	0	0
1.44_129.0701m/z		129.07	1	1.44077	0.0829667	1	0.0480126	0.0474523	Infinity	DCM	Normal	100	49.7799	174.44	0	0	0	0	0	0	0	0	0	0	0	0	0	0	0	0	0	0	0	0	0	0	0	0	0	0	125.859	260.906	0	0	0	0	0	0	0
7.08_377.0942m/z		377.094	1	7.07837	0.0267833	1	0.0488271	0.0478854	2.80315	Normal	DCM	100	55.9772	97.96	9.9311	131.818	0	127.542	45.2013	39.0443	88.7829	0	9.45482	0	0	88.6231	98.051	7.76222	98.9891	150.435	0	88.5946	136.752	0	50.0877	0	108.181	0	0	29.4325	0	0	89.3076	0	0	0	0	58.1074	0
18.82_861.6027m/z		861.603	1	18.8159	0.0263	2	0.0488372	0.0478854	66.3901	DCM	Normal	100	32.4664	240.27	0	0	0	5.13459	0.305223	0.368217	1.97918	0	0	0.0371899	0	0	0	0	0	0	3.47419	0	0	0	0.243384	0.0293271	0	0	1.4022	13.4882	0.091723	0.626598	0	0	0	7.69948	1.6883	1.64697	0
9.55_376.1018m/z		376.102	1	9.5501	0.10145	1	0.049014	0.0479349	Infinity	DCM	Normal	100	43.6479	208.05	0	0	0	0	0	0	0	0	0	0	0	0	0	0	0	0	0	0	0	0	0	0	0	0	0	0	0	0	0	0	0	0	0	0	0
8.45_721.5054m/z		721.505	1	8.44558	0.196183	1	0.0492101	0.0480369	2.09657	DCM	DM	100 - 41.4	2591.52	96.46	28.4646	2782.86	2791.74	1893.09	3570.63	8859.15	3589.52	2505.57	1469.51	546.682	1290.58	0	535.494	6647.18	2776.36	602.371	0	0	2281.01	3049.41	35.2558	3.29865	3981.15	102.561	272.273	864.583	1279.78	2963.55	204.916	904.268	910.176	1468.23	3465.73	1129.76	558.301
10.68_215.2047m/z		215.205	1	10.6758	0.116217	2	0.0492626	0.0480616	2.578	DCM	Normal	100 - 34	636.328	75.53	172.145	7.41266	37.8118	225.254	86.4414	272.628	444.091	84.6306	131.753	136.566	38.373	479.228	186.125	194.6	646.775	805.448	421.74	740.356	96.7343	484.066	338.461	53.0819	23.0384	464.64	117.74	216.928	271.847	172.547	729.959	1005.16	201.241	464.397	67.1727	992.015	117.282
15.26_546.2020m/z		546.202	1	15.2566	0.0689333	3	0.0493678	0.0481002	Infinity	DCM	Normal	100	102.108	219.02	0	0	0	0	0	0	0	0	0	0	0	0	0	0	0	0	0	0	0	0	0	0	0	0	0	0	0	0	0	0	0	0	0	0	0
15.21_546.2036m/z		546.204	1	15.2092	0.0141333	3	0.0495414	0.0481774	Infinity	DCM	Normal	100	13.4204	215.43	0	0	0	0	0	0	0	0	0	0	0	0	0	0	0	0	0	0	0	0	0	0	0	0	0	0	0	0	0	0	0	0	0	0	0
[truncated: 8 more columns]
