# Supplementary material for: Identification of potential biomarkers for diabetic cardiomyopathy using LC-MS-based metabolomics
Source: Endocr Connect. 2024 Jan 25;13(3):e230384. doi: 10.1530/EC-23-0384 (PMC10831537; doi:10.1530/EC-23-0384)
Supplement: Supplementary Data 3: Potential Identifications of 361 Endogenous Metabolites. This dataset presents potential identifications for 361 endogenous metabolites, encompassing Human Metabolome Database (HMDB) ID, Formula, Score, Mass Error (ppm), Isotope Similarity, m/z, Retention time (min), and other  [file supplementary_data_3.xlsx]

## Sheet: supplementary data 3. possible 
Supplementary Data 3: Potential Identifications of 361 Endogenous Metabolites. This dataset presents potential identifications for 361 endogenous metabolites, encompassing Human Metabolome Database (HMDB) ID, Formula, Score, Mass Error (ppm), Isotope Similarity, m/z, Retention time (min), and other pertinent identification parameters for each metabolite.
Compound	Compound ID	Adducts	Formula	Score	Mass Error (ppm)	Isotope Similarity	Theoretical Isotope Distribution	Link	Description	m/z	Charge	Retention time (min)	Anova (p)	q Value	Max Fold Change
6.67_963.8239m/z	HMDB0005465	M+H	C63H110O6	30.2	-14.1863	65.7648	100 - 69.6 - 25.1 - 6.23 - 1.19 - 0.187		TG(20:1(11Z)/20:1(11Z)/20:4(5Z,8Z,11Z,14Z))	963.824	1	6.67393	0.00835451	0.0155041	71.6678
6.67_963.8239m/z	HMDB0042269	M+H	C63H110O6	30.2	-14.1863	65.7648	100 - 69.6 - 25.1 - 6.23 - 1.19 - 0.187		TG(14:0/24:0/22:6(4Z,7Z,10Z,13Z,16Z,19Z))	963.824	1	6.67393	0.00835451	0.0155041	71.6678
6.67_963.8239m/z	HMDB0042503	M+H	C63H110O6	30.2	-14.1863	65.7648	100 - 69.6 - 25.1 - 6.23 - 1.19 - 0.187		TG(14:0/24:1(15Z)/22:5(4Z,7Z,10Z,13Z,16Z))	963.824	1	6.67393	0.00835451	0.0155041	71.6678
6.67_963.8239m/z	HMDB0042508	M+H	C63H110O6	30.2	-14.1863	65.7648	100 - 69.6 - 25.1 - 6.23 - 1.19 - 0.187		TG(14:0/24:1(15Z)/22:5(7Z,10Z,13Z,16Z,19Z))	963.824	1	6.67393	0.00835451	0.0155041	71.6678
6.67_963.8239m/z	HMDB0042735	M+H	C63H110O6	30.2	-14.1863	65.7648	100 - 69.6 - 25.1 - 6.23 - 1.19 - 0.187		TG(14:0/22:5(4Z,7Z,10Z,13Z,16Z)/24:1(15Z))	963.824	1	6.67393	0.00835451	0.0155041	71.6678
6.67_963.8239m/z	HMDB0042885	M+H	C63H110O6	30.2	-14.1863	65.7648	100 - 69.6 - 25.1 - 6.23 - 1.19 - 0.187		TG(14:0/22:5(7Z,10Z,13Z,16Z,19Z)/24:1(15Z))	963.824	1	6.67393	0.00835451	0.0155041	71.6678
6.67_963.8239m/z	HMDB0042907	M+H	C63H110O6	30.2	-14.1863	65.7648	100 - 69.6 - 25.1 - 6.23 - 1.19 - 0.187		TG(14:0/22:6(4Z,7Z,10Z,13Z,16Z,19Z)/24:0)	963.824	1	6.67393	0.00835451	0.0155041	71.6678
6.67_963.8239m/z	HMDB0043995	M+H	C63H110O6	30.2	-14.1863	65.7648	100 - 69.6 - 25.1 - 6.23 - 1.19 - 0.187		TG(16:0/22:0/22:6(4Z,7Z,10Z,13Z,16Z,19Z))	963.824	1	6.67393	0.00835451	0.0155041	71.6678
6.67_963.8239m/z	HMDB0044213	M+H	C63H110O6	30.2	-14.1863	65.7648	100 - 69.6 - 25.1 - 6.23 - 1.19 - 0.187		TG(16:0/22:1(13Z)/22:5(4Z,7Z,10Z,13Z,16Z))	963.824	1	6.67393	0.00835451	0.0155041	71.6678
6.67_963.8239m/z	HMDB0044218	M+H	C63H110O6	30.2	-14.1863	65.7648	100 - 69.6 - 25.1 - 6.23 - 1.19 - 0.187		TG(16:0/22:1(13Z)/22:5(7Z,10Z,13Z,16Z,19Z))	963.824	1	6.67393	0.00835451	0.0155041	71.6678
6.67_963.8239m/z	HMDB0044245	M+H	C63H110O6	30.2	-14.1863	65.7648	100 - 69.6 - 25.1 - 6.23 - 1.19 - 0.187		TG(16:0/24:1(15Z)/20:5(5Z,8Z,11Z,14Z,17Z))	963.824	1	6.67393	0.00835451	0.0155041	71.6678
6.67_963.8239m/z	HMDB0044408	M+H	C63H110O6	30.2	-14.1863	65.7648	100 - 69.6 - 25.1 - 6.23 - 1.19 - 0.187		TG(16:0/22:2(13Z,16Z)/22:4(7Z,10Z,13Z,16Z))	963.824	1	6.67393	0.00835451	0.0155041	71.6678
6.67_963.8239m/z	HMDB0044435	M+H	C63H110O6	30.2	-14.1863	65.7648	100 - 69.6 - 25.1 - 6.23 - 1.19 - 0.187		TG(16:0/22:4(7Z,10Z,13Z,16Z)/22:2(13Z,16Z))	963.824	1	6.67393	0.00835451	0.0155041	71.6678
6.67_963.8239m/z	HMDB0044456	M+H	C63H110O6	30.2	-14.1863	65.7648	100 - 69.6 - 25.1 - 6.23 - 1.19 - 0.187		TG(16:0/22:5(4Z,7Z,10Z,13Z,16Z)/22:1(13Z))	963.824	1	6.67393	0.00835451	0.0155041	71.6678
6.67_963.8239m/z	HMDB0044569	M+H	C63H110O6	30.2	-14.1863	65.7648	100 - 69.6 - 25.1 - 6.23 - 1.19 - 0.187		TG(16:0/20:5(5Z,8Z,11Z,14Z,17Z)/24:1(15Z))	963.824	1	6.67393	0.00835451	0.0155041	71.6678
6.67_963.8239m/z	HMDB0044596	M+H	C63H110O6	30.2	-14.1863	65.7648	100 - 69.6 - 25.1 - 6.23 - 1.19 - 0.187		TG(16:0/22:5(7Z,10Z,13Z,16Z,19Z)/22:1(13Z))	963.824	1	6.67393	0.00835451	0.0155041	71.6678
6.67_963.8239m/z	HMDB0044616	M+H	C63H110O6	30.2	-14.1863	65.7648	100 - 69.6 - 25.1 - 6.23 - 1.19 - 0.187		TG(16:0/22:6(4Z,7Z,10Z,13Z,16Z,19Z)/22:0)	963.824	1	6.67393	0.00835451	0.0155041	71.6678
6.67_963.8239m/z	HMDB0044801	M+H	C63H110O6	30.2	-14.1863	65.7648	100 - 69.6 - 25.1 - 6.23 - 1.19 - 0.187		TG(18:0/20:0/22:6(4Z,7Z,10Z,13Z,16Z,19Z))	963.824	1	6.67393	0.00835451	0.0155041	71.6678
6.67_963.8239m/z	HMDB0044984	M+H	C63H110O6	30.2	-14.1863	65.7648	100 - 69.6 - 25.1 - 6.23 - 1.19 - 0.187		TG(18:0/20:1(11Z)/22:5(4Z,7Z,10Z,13Z,16Z))	963.824	1	6.67393	0.00835451	0.0155041	71.6678
6.67_963.8239m/z	HMDB0044989	M+H	C63H110O6	30.2	-14.1863	65.7648	100 - 69.6 - 25.1 - 6.23 - 1.19 - 0.187		TG(18:0/20:1(11Z)/22:5(7Z,10Z,13Z,16Z,19Z))	963.824	1	6.67393	0.00835451	0.0155041	71.6678
6.67_963.8239m/z	HMDB0045042	M+H	C63H110O6	30.2	-14.1863	65.7648	100 - 69.6 - 25.1 - 6.23 - 1.19 - 0.187		TG(18:0/22:1(13Z)/20:5(5Z,8Z,11Z,14Z,17Z))	963.824	1	6.67393	0.00835451	0.0155041	71.6678
6.67_963.8239m/z	HMDB0045145	M+H	C63H110O6	30.2	-14.1863	65.7648	100 - 69.6 - 25.1 - 6.23 - 1.19 - 0.187		TG(18:0/20:2n6/22:4(7Z,10Z,13Z,16Z))	963.824	1	6.67393	0.00835451	0.0155041	71.6678
6.67_963.8239m/z	HMDB0045198	M+H	C63H110O6	30.2	-14.1863	65.7648	100 - 69.6 - 25.1 - 6.23 - 1.19 - 0.187		TG(18:0/20:4(5Z,8Z,11Z,14Z)/22:2(13Z,16Z))	963.824	1	6.67393	0.00835451	0.0155041	71.6678
6.67_963.8239m/z	HMDB0045224	M+H	C63H110O6	30.2	-14.1863	65.7648	100 - 69.6 - 25.1 - 6.23 - 1.19 - 0.187		TG(18:0/22:2(13Z,16Z)/20:4(5Z,8Z,11Z,14Z))	963.824	1	6.67393	0.00835451	0.0155041	71.6678
6.67_963.8239m/z	HMDB0045230	M+H	C63H110O6	30.2	-14.1863	65.7648	100 - 69.6 - 25.1 - 6.23 - 1.19 - 0.187		TG(18:0/22:2(13Z,16Z)/20:4(8Z,11Z,14Z,17Z))	963.824	1	6.67393	0.00835451	0.0155041	71.6678
6.67_963.8239m/z	HMDB0045249	M+H	C63H110O6	30.2	-14.1863	65.7648	100 - 69.6 - 25.1 - 6.23 - 1.19 - 0.187		TG(18:0/22:4(7Z,10Z,13Z,16Z)/20:2n6)	963.824	1	6.67393	0.00835451	0.0155041	71.6678
6.67_963.8239m/z	HMDB0045270	M+H	C63H110O6	30.2	-14.1863	65.7648	100 - 69.6 - 25.1 - 6.23 - 1.19 - 0.187		TG(18:0/22:5(4Z,7Z,10Z,13Z,16Z)/20:1(11Z))	963.824	1	6.67393	0.00835451	0.0155041	71.6678
6.67_963.8239m/z	HMDB0045360	M+H	C63H110O6	30.2	-14.1863	65.7648	100 - 69.6 - 25.1 - 6.23 - 1.19 - 0.187		TG(18:0/20:4(8Z,11Z,14Z,17Z)/22:2(13Z,16Z))	963.824	1	6.67393	0.00835451	0.0155041	71.6678
6.67_963.8239m/z	HMDB0045380	M+H	C63H110O6	30.2	-14.1863	65.7648	100 - 69.6 - 25.1 - 6.23 - 1.19 - 0.187		TG(18:0/20:5(5Z,8Z,11Z,14Z,17Z)/22:1(13Z))	963.824	1	6.67393	0.00835451	0.0155041	71.6678
6.67_963.8239m/z	HMDB0045405	M+H	C63H110O6	30.2	-14.1863	65.7648	100 - 69.6 - 25.1 - 6.23 - 1.19 - 0.187		TG(18:0/22:5(7Z,10Z,13Z,16Z,19Z)/20:1(11Z))	963.824	1	6.67393	0.00835451	0.0155041	71.6678
6.67_963.8239m/z	HMDB0045425	M+H	C63H110O6	30.2	-14.1863	65.7648	100 - 69.6 - 25.1 - 6.23 - 1.19 - 0.187		TG(18:0/22:6(4Z,7Z,10Z,13Z,16Z,19Z)/20:0)	963.824	1	6.67393	0.00835451	0.0155041	71.6678
6.67_963.8239m/z	HMDB0045579	M+H	C63H110O6	30.2	-14.1863	65.7648	100 - 69.6 - 25.1 - 6.23 - 1.19 - 0.187		TG(20:0/18:0/22:6(4Z,7Z,10Z,13Z,16Z,19Z))	963.824	1	6.67393	0.00835451	0.0155041	71.6678
6.67_963.8239m/z	HMDB0045729	M+H	C63H110O6	30.2	-14.1863	65.7648	100 - 69.6 - 25.1 - 6.23 - 1.19 - 0.187		TG(20:0/18:1(11Z)/22:5(4Z,7Z,10Z,13Z,16Z))	963.824	1	6.67393	0.00835451	0.0155041	71.6678
6.67_963.8239m/z	HMDB0045734	M+H	C63H110O6	30.2	-14.1863	65.7648	100 - 69.6 - 25.1 - 6.23 - 1.19 - 0.187		TG(20:0/18:1(11Z)/22:5(7Z,10Z,13Z,16Z,19Z))	963.824	1	6.67393	0.00835451	0.0155041	71.6678
6.67_963.8239m/z	HMDB0045755	M+H	C63H110O6	30.2	-14.1863	65.7648	100 - 69.6 - 25.1 - 6.23 - 1.19 - 0.187		TG(20:0/18:1(9Z)/22:5(4Z,7Z,10Z,13Z,16Z))	963.824	1	6.67393	0.00835451	0.0155041	71.6678
6.67_963.8239m/z	HMDB0045760	M+H	C63H110O6	30.2	-14.1863	65.7648	100 - 69.6 - 25.1 - 6.23 - 1.19 - 0.187		TG(20:0/18:1(9Z)/22:5(7Z,10Z,13Z,16Z,19Z))	963.824	1	6.67393	0.00835451	0.0155041	71.6678
6.67_963.8239m/z	HMDB0045785	M+H	C63H110O6	30.2	-14.1863	65.7648	100 - 69.6 - 25.1 - 6.23 - 1.19 - 0.187		TG(20:0/20:1(11Z)/20:5(5Z,8Z,11Z,14Z,17Z))	963.824	1	6.67393	0.00835451	0.0155041	71.6678
6.67_963.8239m/z	HMDB0045797	M+H	C63H110O6	30.2	-14.1863	65.7648	100 - 69.6 - 25.1 - 6.23 - 1.19 - 0.187		TG(20:0/20:3(5Z,8Z,11Z)/20:3(5Z,8Z,11Z))	963.824	1	6.67393	0.00835451	0.0155041	71.6678
6.67_963.8239m/z	HMDB0045803	M+H	C63H110O6	30.2	-14.1863	65.7648	100 - 69.6 - 25.1 - 6.23 - 1.19 - 0.187		TG(20:0/20:3(5Z,8Z,11Z)/20:3n6)	963.824	1	6.67393	0.00835451	0.0155041	71.6678
6.67_963.8239m/z	HMDB0045884	M+H	C63H110O6	30.2	-14.1863	65.7648	100 - 69.6 - 25.1 - 6.23 - 1.19 - 0.187		TG(20:0/18:2(9Z,12Z)/22:4(7Z,10Z,13Z,16Z))	963.824	1	6.67393	0.00835451	0.0155041	71.6678
6.67_963.8239m/z	HMDB0045934	M+H	C63H110O6	30.2	-14.1863	65.7648	100 - 69.6 - 25.1 - 6.23 - 1.19 - 0.187		TG(20:0/20:2n6/20:4(5Z,8Z,11Z,14Z))	963.824	1	6.67393	0.00835451	0.0155041	71.6678
6.67_963.8239m/z	HMDB0045940	M+H	C63H110O6	30.2	-14.1863	65.7648	100 - 69.6 - 25.1 - 6.23 - 1.19 - 0.187		TG(20:0/20:2n6/20:4(8Z,11Z,14Z,17Z))	963.824	1	6.67393	0.00835451	0.0155041	71.6678
6.67_963.8239m/z	HMDB0045953	M+H	C63H110O6	30.2	-14.1863	65.7648	100 - 69.6 - 25.1 - 6.23 - 1.19 - 0.187		TG(20:0/20:3n6/20:3(5Z,8Z,11Z))	963.824	1	6.67393	0.00835451	0.0155041	71.6678
6.67_963.8239m/z	HMDB0045959	M+H	C63H110O6	30.2	-14.1863	65.7648	100 - 69.6 - 25.1 - 6.23 - 1.19 - 0.187		TG(20:0/20:3n6/20:3n6)	963.824	1	6.67393	0.00835451	0.0155041	71.6678
6.67_963.8239m/z	HMDB0045984	M+H	C63H110O6	30.2	-14.1863	65.7648	100 - 69.6 - 25.1 - 6.23 - 1.19 - 0.187		TG(20:0/20:4(5Z,8Z,11Z,14Z)/20:2n6)	963.824	1	6.67393	0.00835451	0.0155041	71.6678
6.67_963.8239m/z	HMDB0046017	M+H	C63H110O6	30.2	-14.1863	65.7648	100 - 69.6 - 25.1 - 6.23 - 1.19 - 0.187		TG(20:0/22:2(13Z,16Z)/18:4(6Z,9Z,12Z,15Z))	963.824	1	6.67393	0.00835451	0.0155041	71.6678
6.67_963.8239m/z	HMDB0046034	M+H	C63H110O6	30.2	-14.1863	65.7648	100 - 69.6 - 25.1 - 6.23 - 1.19 - 0.187		TG(20:0/22:4(7Z,10Z,13Z,16Z)/18:2(9Z,12Z))	963.824	1	6.67393	0.00835451	0.0155041	71.6678
6.67_963.8239m/z	HMDB0046054	M+H	C63H110O6	30.2	-14.1863	65.7648	100 - 69.6 - 25.1 - 6.23 - 1.19 - 0.187		TG(20:0/22:5(4Z,7Z,10Z,13Z,16Z)/18:1(11Z))	963.824	1	6.67393	0.00835451	0.0155041	71.6678
6.67_963.8239m/z	HMDB0046055	M+H	C63H110O6	30.2	-14.1863	65.7648	100 - 69.6 - 25.1 - 6.23 - 1.19 - 0.187		TG(20:0/22:5(4Z,7Z,10Z,13Z,16Z)/18:1(9Z))	963.824	1	6.67393	0.00835451	0.0155041	71.6678
6.67_963.8239m/z	HMDB0046117	M+H	C63H110O6	30.2	-14.1863	65.7648	100 - 69.6 - 25.1 - 6.23 - 1.19 - 0.187		TG(20:0/18:4(6Z,9Z,12Z,15Z)/22:2(13Z,16Z))	963.824	1	6.67393	0.00835451	0.0155041	71.6678
6.67_963.8239m/z	HMDB0046140	M+H	C63H110O6	30.2	-14.1863	65.7648	100 - 69.6 - 25.1 - 6.23 - 1.19 - 0.187		TG(20:0/20:4(8Z,11Z,14Z,17Z)/20:2n6)	963.824	1	6.67393	0.00835451	0.0155041	71.6678
6.67_963.8239m/z	HMDB0046160	M+H	C63H110O6	30.2	-14.1863	65.7648	100 - 69.6 - 25.1 - 6.23 - 1.19 - 0.187		TG(20:0/20:5(5Z,8Z,11Z,14Z,17Z)/20:1(11Z))	963.824	1	6.67393	0.00835451	0.0155041	71.6678
6.67_963.8239m/z	HMDB0046184	M+H	C63H110O6	30.2	-14.1863	65.7648	100 - 69.6 - 25.1 - 6.23 - 1.19 - 0.187		TG(20:0/22:5(7Z,10Z,13Z,16Z,19Z)/18:1(11Z))	963.824	1	6.67393	0.00835451	0.0155041	71.6678
6.67_963.8239m/z	HMDB0046185	M+H	C63H110O6	30.2	-14.1863	65.7648	100 - 69.6 - 25.1 - 6.23 - 1.19 - 0.187		TG(20:0/22:5(7Z,10Z,13Z,16Z,19Z)/18:1(9Z))	963.824	1	6.67393	0.00835451	0.0155041	71.6678
6.67_963.8239m/z	HMDB0046329	M+H	C63H110O6	30.2	-14.1863	65.7648	100 - 69.6 - 25.1 - 6.23 - 1.19 - 0.187		TG(22:0/16:0/22:6(4Z,7Z,10Z,13Z,16Z,19Z))	963.824	1	6.67393	0.00835451	0.0155041	71.6678
6.67_963.8239m/z	HMDB0046473	M+H	C63H110O6	30.2	-14.1863	65.7648	100 - 69.6 - 25.1 - 6.23 - 1.19 - 0.187		TG(22:0/16:1(9Z)/22:5(4Z,7Z,10Z,13Z,16Z))	963.824	1	6.67393	0.00835451	0.0155041	71.6678
6.67_963.8239m/z	HMDB0046478	M+H	C63H110O6	30.2	-14.1863	65.7648	100 - 69.6 - 25.1 - 6.23 - 1.19 - 0.187		TG(22:0/16:1(9Z)/22:5(7Z,10Z,13Z,16Z,19Z))	963.824	1	6.67393	0.00835451	0.0155041	71.6678
6.67_963.8239m/z	HMDB0046502	M+H	C63H110O6	30.2	-14.1863	65.7648	100 - 69.6 - 25.1 - 6.23 - 1.19 - 0.187		TG(22:0/18:1(11Z)/20:5(5Z,8Z,11Z,14Z,17Z))	963.824	1	6.67393	0.00835451	0.0155041	71.6678
6.67_963.8239m/z	HMDB0046527	M+H	C63H110O6	30.2	-14.1863	65.7648	100 - 69.6 - 25.1 - 6.23 - 1.19 - 0.187		TG(22:0/18:1(9Z)/20:5(5Z,8Z,11Z,14Z,17Z))	963.824	1	6.67393	0.00835451	0.0155041	71.6678
6.67_963.8239m/z	HMDB0046567	M+H	C63H110O6	30.2	-14.1863	65.7648	100 - 69.6 - 25.1 - 6.23 - 1.19 - 0.187		TG(22:0/20:3(5Z,8Z,11Z)/18:3(6Z,9Z,12Z))	963.824	1	6.67393	0.00835451	0.0155041	71.6678
6.67_963.8239m/z	HMDB0046574	M+H	C63H110O6	30.2	-14.1863	65.7648	100 - 69.6 - 25.1 - 6.23 - 1.19 - 0.187		TG(22:0/20:3(5Z,8Z,11Z)/18:3(9Z,12Z,15Z))	963.824	1	6.67393	0.00835451	0.0155041	71.6678
6.67_963.8239m/z	HMDB0046645	M+H	C63H110O6	30.2	-14.1863	65.7648	100 - 69.6 - 25.1 - 6.23 - 1.19 - 0.187		TG(22:0/18:2(9Z,12Z)/20:4(5Z,8Z,11Z,14Z))	963.824	1	6.67393	0.00835451	0.0155041	71.6678
6.67_963.8239m/z	HMDB0046651	M+H	C63H110O6	30.2	-14.1863	65.7648	100 - 69.6 - 25.1 - 6.23 - 1.19 - 0.187		TG(22:0/18:2(9Z,12Z)/20:4(8Z,11Z,14Z,17Z))	963.824	1	6.67393	0.00835451	0.0155041	71.6678
6.67_963.8239m/z	HMDB0046663	M+H	C63H110O6	30.2	-14.1863	65.7648	100 - 69.6 - 25.1 - 6.23 - 1.19 - 0.187		TG(22:0/18:3(6Z,9Z,12Z)/20:3(5Z,8Z,11Z))	963.824	1	6.67393	0.00835451	0.0155041	71.6678
6.67_963.8239m/z	HMDB0046669	M+H	C63H110O6	30.2	-14.1863	65.7648	100 - 69.6 - 25.1 - 6.23 - 1.19 - 0.187		TG(22:0/18:3(6Z,9Z,12Z)/20:3n6)	963.824	1	6.67393	0.00835451	0.0155041	71.6678
6.67_963.8239m/z	HMDB0046700	M+H	C63H110O6	30.2	-14.1863	65.7648	100 - 69.6 - 25.1 - 6.23 - 1.19 - 0.187		TG(22:0/20:2n6/18:4(6Z,9Z,12Z,15Z))	963.824	1	6.67393	0.00835451	0.0155041	71.6678
6.67_963.8239m/z	HMDB0046717	M+H	C63H110O6	30.2	-14.1863	65.7648	100 - 69.6 - 25.1 - 6.23 - 1.19 - 0.187		TG(22:0/20:3n6/18:3(6Z,9Z,12Z))	963.824	1	6.67393	0.00835451	0.0155041	71.6678
6.67_963.8239m/z	HMDB0046724	M+H	C63H110O6	30.2	-14.1863	65.7648	100 - 69.6 - 25.1 - 6.23 - 1.19 - 0.187		TG(22:0/20:3n6/18:3(9Z,12Z,15Z))	963.824	1	6.67393	0.00835451	0.0155041	71.6678
6.67_963.8239m/z	HMDB0046741	M+H	C63H110O6	30.2	-14.1863	65.7648	100 - 69.6 - 25.1 - 6.23 - 1.19 - 0.187		TG(22:0/20:4(5Z,8Z,11Z,14Z)/18:2(9Z,12Z))	963.824	1	6.67393	0.00835451	0.0155041	71.6678
6.67_963.8239m/z	HMDB0046809	M+H	C63H110O6	30.2	-14.1863	65.7648	100 - 69.6 - 25.1 - 6.23 - 1.19 - 0.187		TG(22:0/22:5(4Z,7Z,10Z,13Z,16Z)/16:1(9Z))	963.824	1	6.67393	0.00835451	0.0155041	71.6678
6.67_963.8239m/z	HMDB0046838	M+H	C63H110O6	30.2	-14.1863	65.7648	100 - 69.6 - 25.1 - 6.23 - 1.19 - 0.187		TG(22:0/18:3(9Z,12Z,15Z)/20:3(5Z,8Z,11Z))	963.824	1	6.67393	0.00835451	0.0155041	71.6678
6.67_963.8239m/z	HMDB0046844	M+H	C63H110O6	30.2	-14.1863	65.7648	100 - 69.6 - 25.1 - 6.23 - 1.19 - 0.187		TG(22:0/18:3(9Z,12Z,15Z)/20:3n6)	963.824	1	6.67393	0.00835451	0.0155041	71.6678
6.67_963.8239m/z	HMDB0046868	M+H	C63H110O6	30.2	-14.1863	65.7648	100 - 69.6 - 25.1 - 6.23 - 1.19 - 0.187		TG(22:0/18:4(6Z,9Z,12Z,15Z)/20:2n6)	963.824	1	6.67393	0.00835451	0.0155041	71.6678
6.67_963.8239m/z	HMDB0046891	M+H	C63H110O6	30.2	-14.1863	65.7648	100 - 69.6 - 25.1 - 6.23 - 1.19 - 0.187		TG(22:0/20:4(8Z,11Z,14Z,17Z)/18:2(9Z,12Z))	963.824	1	6.67393	0.00835451	0.0155041	71.6678
6.67_963.8239m/z	HMDB0046910	M+H	C63H110O6	30.2	-14.1863	65.7648	100 - 69.6 - 25.1 - 6.23 - 1.19 - 0.187		TG(22:0/20:5(5Z,8Z,11Z,14Z,17Z)/18:1(11Z))	963.824	1	6.67393	0.00835451	0.0155041	71.6678
6.67_963.8239m/z	HMDB0046911	M+H	C63H110O6	30.2	-14.1863	65.7648	100 - 69.6 - 25.1 - 6.23 - 1.19 - 0.187		TG(22:0/20:5(5Z,8Z,11Z,14Z,17Z)/18:1(9Z))	963.824	1	6.67393	0.00835451	0.0155041	71.6678
6.67_963.8239m/z	HMDB0046934	M+H	C63H110O6	30.2	-14.1863	65.7648	100 - 69.6 - 25.1 - 6.23 - 1.19 - 0.187		TG(22:0/22:5(7Z,10Z,13Z,16Z,19Z)/16:1(9Z))	963.824	1	6.67393	0.00835451	0.0155041	71.6678
6.67_963.8239m/z	HMDB0047027	M+H	C63H110O6	30.2	-14.1863	65.7648	100 - 69.6 - 25.1 - 6.23 - 1.19 - 0.187		TG(24:0/14:0/22:6(4Z,7Z,10Z,13Z,16Z,19Z))	963.824	1	6.67393	0.00835451	0.0155041	71.6678
6.67_963.8239m/z	HMDB0047189	M+H	C63H110O6	30.2	-14.1863	65.7648	100 - 69.6 - 25.1 - 6.23 - 1.19 - 0.187		TG(24:0/14:1(9Z)/22:5(4Z,7Z,10Z,13Z,16Z))	963.824	1	6.67393	0.00835451	0.0155041	71.6678
6.67_963.8239m/z	HMDB0047194	M+H	C63H110O6	30.2	-14.1863	65.7648	100 - 69.6 - 25.1 - 6.23 - 1.19 - 0.187		TG(24:0/14:1(9Z)/22:5(7Z,10Z,13Z,16Z,19Z))	963.824	1	6.67393	0.00835451	0.0155041	71.6678
6.67_963.8239m/z	HMDB0047217	M+H	C63H110O6	30.2	-14.1863	65.7648	100 - 69.6 - 25.1 - 6.23 - 1.19 - 0.187		TG(24:0/16:1(9Z)/20:5(5Z,8Z,11Z,14Z,17Z))	963.824	1	6.67393	0.00835451	0.0155041	71.6678
6.67_963.8239m/z	HMDB0047383	M+H	C63H110O6	30.2	-14.1863	65.7648	100 - 69.6 - 25.1 - 6.23 - 1.19 - 0.187		TG(24:0/18:2(9Z,12Z)/18:4(6Z,9Z,12Z,15Z))	963.824	1	6.67393	0.00835451	0.0155041	71.6678
6.67_963.8239m/z	HMDB0047399	M+H	C63H110O6	30.2	-14.1863	65.7648	100 - 69.6 - 25.1 - 6.23 - 1.19 - 0.187		TG(24:0/18:3(6Z,9Z,12Z)/18:3(6Z,9Z,12Z))	963.824	1	6.67393	0.00835451	0.0155041	71.6678
6.67_963.8239m/z	HMDB0047406	M+H	C63H110O6	30.2	-14.1863	65.7648	100 - 69.6 - 25.1 - 6.23 - 1.19 - 0.187		TG(24:0/18:3(6Z,9Z,12Z)/18:3(9Z,12Z,15Z))	963.824	1	6.67393	0.00835451	0.0155041	71.6678
6.67_963.8239m/z	HMDB0047534	M+H	C63H110O6	30.2	-14.1863	65.7648	100 - 69.6 - 25.1 - 6.23 - 1.19 - 0.187		TG(24:0/22:5(4Z,7Z,10Z,13Z,16Z)/14:1(9Z))	963.824	1	6.67393	0.00835451	0.0155041	71.6678
6.67_963.8239m/z	HMDB0047567	M+H	C63H110O6	30.2	-14.1863	65.7648	100 - 69.6 - 25.1 - 6.23 - 1.19 - 0.187		TG(24:0/18:3(9Z,12Z,15Z)/18:3(6Z,9Z,12Z))	963.824	1	6.67393	0.00835451	0.0155041	71.6678
6.67_963.8239m/z	HMDB0047574	M+H	C63H110O6	30.2	-14.1863	65.7648	100 - 69.6 - 25.1 - 6.23 - 1.19 - 0.187		TG(24:0/18:3(9Z,12Z,15Z)/18:3(9Z,12Z,15Z))	963.824	1	6.67393	0.00835451	0.0155041	71.6678
6.67_963.8239m/z	HMDB0047590	M+H	C63H110O6	30.2	-14.1863	65.7648	100 - 69.6 - 25.1 - 6.23 - 1.19 - 0.187		TG(24:0/18:4(6Z,9Z,12Z,15Z)/18:2(9Z,12Z))	963.824	1	6.67393	0.00835451	0.0155041	71.6678
6.67_963.8239m/z	HMDB0047631	M+H	C63H110O6	30.2	-14.1863	65.7648	100 - 69.6 - 25.1 - 6.23 - 1.19 - 0.187		TG(24:0/20:5(5Z,8Z,11Z,14Z,17Z)/16:1(9Z))	963.824	1	6.67393	0.00835451	0.0155041	71.6678
6.67_963.8239m/z	HMDB0047654	M+H	C63H110O6	30.2	-14.1863	65.7648	100 - 69.6 - 25.1 - 6.23 - 1.19 - 0.187		TG(24:0/22:5(7Z,10Z,13Z,16Z,19Z)/14:1(9Z))	963.824	1	6.67393	0.00835451	0.0155041	71.6678
6.67_963.8239m/z	HMDB0047877	M+H	C63H110O6	30.2	-14.1863	65.7648	100 - 69.6 - 25.1 - 6.23 - 1.19 - 0.187		TG(14:1(9Z)/24:0/22:5(4Z,7Z,10Z,13Z,16Z))	963.824	1	6.67393	0.00835451	0.0155041	71.6678
6.67_963.8239m/z	HMDB0047882	M+H	C63H110O6	30.2	-14.1863	65.7648	100 - 69.6 - 25.1 - 6.23 - 1.19 - 0.187		TG(14:1(9Z)/24:0/22:5(7Z,10Z,13Z,16Z,19Z))	963.824	1	6.67393	0.00835451	0.0155041	71.6678
6.67_963.8239m/z	HMDB0048060	M+H	C63H110O6	30.2	-14.1863	65.7648	100 - 69.6 - 25.1 - 6.23 - 1.19 - 0.187		TG(14:1(9Z)/24:1(15Z)/22:4(7Z,10Z,13Z,16Z))	963.824	1	6.67393	0.00835451	0.0155041	71.6678
6.67_963.8239m/z	HMDB0048214	M+H	C63H110O6	30.2	-14.1863	65.7648	100 - 69.6 - 25.1 - 6.23 - 1.19 - 0.187		TG(14:1(9Z)/22:4(7Z,10Z,13Z,16Z)/24:1(15Z))	963.824	1	6.67393	0.00835451	0.0155041	71.6678
6.67_963.8239m/z	HMDB0048537	M+H	C63H110O6	30.2	-14.1863	65.7648	100 - 69.6 - 25.1 - 6.23 - 1.19 - 0.187		TG(16:1(9Z)/22:0/22:5(4Z,7Z,10Z,13Z,16Z))	963.824	1	6.67393	0.00835451	0.0155041	71.6678
6.67_963.8239m/z	HMDB0048542	M+H	C63H110O6	30.2	-14.1863	65.7648	100 - 69.6 - 25.1 - 6.23 - 1.19 - 0.187		TG(16:1(9Z)/22:0/22:5(7Z,10Z,13Z,16Z,19Z))	963.824	1	6.67393	0.00835451	0.0155041	71.6678
6.67_963.8239m/z	HMDB0048563	M+H	C63H110O6	30.2	-14.1863	65.7648	100 - 69.6 - 25.1 - 6.23 - 1.19 - 0.187		TG(16:1(9Z)/24:0/20:5(5Z,8Z,11Z,14Z,17Z))	963.824	1	6.67393	0.00835451	0.0155041	71.6678
6.67_963.8239m/z	HMDB0048712	M+H	C63H110O6	30.2	-14.1863	65.7648	100 - 69.6 - 25.1 - 6.23 - 1.19 - 0.187		TG(16:1(9Z)/22:1(13Z)/22:4(7Z,10Z,13Z,16Z))	963.824	1	6.67393	0.00835451	0.0155041	71.6678
6.67_963.8239m/z	HMDB0048732	M+H	C63H110O6	30.2	-14.1863	65.7648	100 - 69.6 - 25.1 - 6.23 - 1.19 - 0.187		TG(16:1(9Z)/24:1(15Z)/20:4(5Z,8Z,11Z,14Z))	963.824	1	6.67393	0.00835451	0.0155041	71.6678
6.67_963.8239m/z	HMDB0048738	M+H	C63H110O6	30.2	-14.1863	65.7648	100 - 69.6 - 25.1 - 6.23 - 1.19 - 0.187		TG(16:1(9Z)/24:1(15Z)/20:4(8Z,11Z,14Z,17Z))	963.824	1	6.67393	0.00835451	0.0155041	71.6678
6.67_963.8239m/z	HMDB0048837	M+H	C63H110O6	30.2	-14.1863	65.7648	100 - 69.6 - 25.1 - 6.23 - 1.19 - 0.187		TG(16:1(9Z)/20:4(5Z,8Z,11Z,14Z)/24:1(15Z))	963.824	1	6.67393	0.00835451	0.0155041	71.6678
6.67_963.8239m/z	HMDB0048880	M+H	C63H110O6	30.2	-14.1863	65.7648	100 - 69.6 - 25.1 - 6.23 - 1.19 - 0.187		TG(16:1(9Z)/22:4(7Z,10Z,13Z,16Z)/22:1(13Z))	963.824	1	6.67393	0.00835451	0.0155041	71.6678
6.67_963.8239m/z	HMDB0048969	M+H	C63H110O6	30.2	-14.1863	65.7648	100 - 69.6 - 25.1 - 6.23 - 1.19 - 0.187		TG(16:1(9Z)/20:4(8Z,11Z,14Z,17Z)/24:1(15Z))	963.824	1	6.67393	0.00835451	0.0155041	71.6678
6.67_963.8239m/z	HMDB0049169	M+H	C63H110O6	30.2	-14.1863	65.7648	100 - 69.6 - 25.1 - 6.23 - 1.19 - 0.187		TG(18:1(11Z)/20:0/22:5(4Z,7Z,10Z,13Z,16Z))	963.824	1	6.67393	0.00835451	0.0155041	71.6678
6.67_963.8239m/z	HMDB0049174	M+H	C63H110O6	30.2	-14.1863	65.7648	100 - 69.6 - 25.1 - 6.23 - 1.19 - 0.187		TG(18:1(11Z)/20:0/22:5(7Z,10Z,13Z,16Z,19Z))	963.824	1	6.67393	0.00835451	0.0155041	71.6678
6.67_963.8239m/z	HMDB0049194	M+H	C63H110O6	30.2	-14.1863	65.7648	100 - 69.6 - 25.1 - 6.23 - 1.19 - 0.187		TG(18:1(11Z)/22:0/20:5(5Z,8Z,11Z,14Z,17Z))	963.824	1	6.67393	0.00835451	0.0155041	71.6678
6.67_963.8239m/z	HMDB0049315	M+H	C63H110O6	30.2	-14.1863	65.7648	100 - 69.6 - 25.1 - 6.23 - 1.19 - 0.187		TG(18:1(11Z)/20:1(11Z)/22:4(7Z,10Z,13Z,16Z))	963.824	1	6.67393	0.00835451	0.0155041	71.6678
6.67_963.8239m/z	HMDB0049335	M+H	C63H110O6	30.2	-14.1863	65.7648	100 - 69.6 - 25.1 - 6.23 - 1.19 - 0.187		TG(18:1(11Z)/20:3(5Z,8Z,11Z)/22:2(13Z,16Z))	963.824	1	6.67393	0.00835451	0.0155041	71.6678
6.67_963.8239m/z	HMDB0049355	M+H	C63H110O6	30.2	-14.1863	65.7648	100 - 69.6 - 25.1 - 6.23 - 1.19 - 0.187		TG(18:1(11Z)/22:1(13Z)/20:4(5Z,8Z,11Z,14Z))	963.824	1	6.67393	0.00835451	0.0155041	71.6678
6.67_963.8239m/z	HMDB0049361	M+H	C63H110O6	30.2	-14.1863	65.7648	100 - 69.6 - 25.1 - 6.23 - 1.19 - 0.187		TG(18:1(11Z)/22:1(13Z)/20:4(8Z,11Z,14Z,17Z))	963.824	1	6.67393	0.00835451	0.0155041	71.6678
6.67_963.8239m/z	HMDB0049381	M+H	C63H110O6	30.2	-14.1863	65.7648	100 - 69.6 - 25.1 - 6.23 - 1.19 - 0.187		TG(18:1(11Z)/24:1(15Z)/18:4(6Z,9Z,12Z,15Z))	963.824	1	6.67393	0.00835451	0.0155041	71.6678
6.67_963.8239m/z	HMDB0049461	M+H	C63H110O6	30.2	-14.1863	65.7648	100 - 69.6 - 25.1 - 6.23 - 1.19 - 0.187		TG(18:1(11Z)/20:3n6/22:2(13Z,16Z))	963.824	1	6.67393	0.00835451	0.0155041	71.6678
6.67_963.8239m/z	HMDB0049475	M+H	C63H110O6	30.2	-14.1863	65.7648	100 - 69.6 - 25.1 - 6.23 - 1.19 - 0.187		TG(18:1(11Z)/20:4(5Z,8Z,11Z,14Z)/22:1(13Z))	963.824	1	6.67393	0.00835451	0.0155041	71.6678
6.67_963.8239m/z	HMDB0049495	M+H	C63H110O6	30.2	-14.1863	65.7648	100 - 69.6 - 25.1 - 6.23 - 1.19 - 0.187		TG(18:1(11Z)/22:2(13Z,16Z)/20:3(5Z,8Z,11Z))	963.824	1	6.67393	0.00835451	0.0155041	71.6678
6.67_963.8239m/z	HMDB0049501	M+H	C63H110O6	30.2	-14.1863	65.7648	100 - 69.6 - 25.1 - 6.23 - 1.19 - 0.187		TG(18:1(11Z)/22:2(13Z,16Z)/20:3n6)	963.824	1	6.67393	0.00835451	0.0155041	71.6678
6.67_963.8239m/z	HMDB0049515	M+H	C63H110O6	30.2	-14.1863	65.7648	100 - 69.6 - 25.1 - 6.23 - 1.19 - 0.187		TG(18:1(11Z)/22:4(7Z,10Z,13Z,16Z)/20:1(11Z))	963.824	1	6.67393	0.00835451	0.0155041	71.6678
6.67_963.8239m/z	HMDB0049581	M+H	C63H110O6	30.2	-14.1863	65.7648	100 - 69.6 - 25.1 - 6.23 - 1.19 - 0.187		TG(18:1(11Z)/18:4(6Z,9Z,12Z,15Z)/24:1(15Z))	963.824	1	6.67393	0.00835451	0.0155041	71.6678
6.67_963.8239m/z	HMDB0049601	M+H	C63H110O6	30.2	-14.1863	65.7648	100 - 69.6 - 25.1 - 6.23 - 1.19 - 0.187		TG(18:1(11Z)/20:4(8Z,11Z,14Z,17Z)/22:1(13Z))	963.824	1	6.67393	0.00835451	0.0155041	71.6678
6.67_963.8239m/z	HMDB0049793	M+H	C63H110O6	30.2	-14.1863	65.7648	100 - 69.6 - 25.1 - 6.23 - 1.19 - 0.187		TG(18:1(9Z)/20:0/22:5(4Z,7Z,10Z,13Z,16Z))	963.824	1	6.67393	0.00835451	0.0155041	71.6678
6.67_963.8239m/z	HMDB0049798	M+H	C63H110O6	30.2	-14.1863	65.7648	100 - 69.6 - 25.1 - 6.23 - 1.19 - 0.187		TG(18:1(9Z)/20:0/22:5(7Z,10Z,13Z,16Z,19Z))	963.824	1	6.67393	0.00835451	0.0155041	71.6678
6.67_963.8239m/z	HMDB0049817	M+H	C63H110O6	30.2	-14.1863	65.7648	100 - 69.6 - 25.1 - 6.23 - 1.19 - 0.187		TG(18:1(9Z)/22:0/20:5(5Z,8Z,11Z,14Z,17Z))	963.824	1	6.67393	0.00835451	0.0155041	71.6678
6.67_963.8239m/z	HMDB0049932	M+H	C63H110O6	30.2	-14.1863	65.7648	100 - 69.6 - 25.1 - 6.23 - 1.19 - 0.187		TG(18:1(9Z)/20:1(11Z)/22:4(7Z,10Z,13Z,16Z))	963.824	1	6.67393	0.00835451	0.0155041	71.6678
6.67_963.8239m/z	HMDB0049951	M+H	C63H110O6	30.2	-14.1863	65.7648	100 - 69.6 - 25.1 - 6.23 - 1.19 - 0.187		TG(18:1(9Z)/20:3(5Z,8Z,11Z)/22:2(13Z,16Z))	963.824	1	6.67393	0.00835451	0.0155041	71.6678
6.67_963.8239m/z	HMDB0049970	M+H	C63H110O6	30.2	-14.1863	65.7648	100 - 69.6 - 25.1 - 6.23 - 1.19 - 0.187		TG(18:1(9Z)/22:1(13Z)/20:4(5Z,8Z,11Z,14Z))	963.824	1	6.67393	0.00835451	0.0155041	71.6678
6.67_963.8239m/z	HMDB0049976	M+H	C63H110O6	30.2	-14.1863	65.7648	100 - 69.6 - 25.1 - 6.23 - 1.19 - 0.187		TG(18:1(9Z)/22:1(13Z)/20:4(8Z,11Z,14Z,17Z))	963.824	1	6.67393	0.00835451	0.0155041	71.6678
6.67_963.8239m/z	HMDB0049995	M+H	C63H110O6	30.2	-14.1863	65.7648	100 - 69.6 - 25.1 - 6.23 - 1.19 - 0.187		TG(18:1(9Z)/24:1(15Z)/18:4(6Z,9Z,12Z,15Z))	963.824	1	6.67393	0.00835451	0.0155041	71.6678
6.67_963.8239m/z	HMDB0050071	M+H	C63H110O6	30.2	-14.1863	65.7648	100 - 69.6 - 25.1 - 6.23 - 1.19 - 0.187		TG(18:1(9Z)/20:3n6/22:2(13Z,16Z))	963.824	1	6.67393	0.00835451	0.0155041	71.6678
6.67_963.8239m/z	HMDB0050084	M+H	C63H110O6	30.2	-14.1863	65.7648	100 - 69.6 - 25.1 - 6.23 - 1.19 - 0.187		TG(18:1(9Z)/20:4(5Z,8Z,11Z,14Z)/22:1(13Z))	963.824	1	6.67393	0.00835451	0.0155041	71.6678
6.67_963.8239m/z	HMDB0050103	M+H	C63H110O6	30.2	-14.1863	65.7648	100 - 69.6 - 25.1 - 6.23 - 1.19 - 0.187		TG(18:1(9Z)/22:2(13Z,16Z)/20:3(5Z,8Z,11Z))	963.824	1	6.67393	0.00835451	0.0155041	71.6678
6.67_963.8239m/z	HMDB0050109	M+H	C63H110O6	30.2	-14.1863	65.7648	100 - 69.6 - 25.1 - 6.23 - 1.19 - 0.187		TG(18:1(9Z)/22:2(13Z,16Z)/20:3n6)	963.824	1	6.67393	0.00835451	0.0155041	71.6678
6.67_963.8239m/z	HMDB0050122	M+H	C63H110O6	30.2	-14.1863	65.7648	100 - 69.6 - 25.1 - 6.23 - 1.19 - 0.187		TG(18:1(9Z)/22:4(7Z,10Z,13Z,16Z)/20:1(11Z))	963.824	1	6.67393	0.00835451	0.0155041	71.6678
6.67_963.8239m/z	HMDB0050185	M+H	C63H110O6	30.2	-14.1863	65.7648	100 - 69.6 - 25.1 - 6.23 - 1.19 - 0.187		TG(18:1(9Z)/18:4(6Z,9Z,12Z,15Z)/24:1(15Z))	963.824	1	6.67393	0.00835451	0.0155041	71.6678
6.67_963.8239m/z	HMDB0050204	M+H	C63H110O6	30.2	-14.1863	65.7648	100 - 69.6 - 25.1 - 6.23 - 1.19 - 0.187		TG(18:1(9Z)/20:4(8Z,11Z,14Z,17Z)/22:1(13Z))	963.824	1	6.67393	0.00835451	0.0155041	71.6678
6.67_963.8239m/z	HMDB0050368	M+H	C63H110O6	30.2	-14.1863	65.7648	100 - 69.6 - 25.1 - 6.23 - 1.19 - 0.187		TG(20:1(11Z)/18:0/22:5(4Z,7Z,10Z,13Z,16Z))	963.824	1	6.67393	0.00835451	0.0155041	71.6678
6.67_963.8239m/z	HMDB0050373	M+H	C63H110O6	30.2	-14.1863	65.7648	100 - 69.6 - 25.1 - 6.23 - 1.19 - 0.187		TG(20:1(11Z)/18:0/22:5(7Z,10Z,13Z,16Z,19Z))	963.824	1	6.67393	0.00835451	0.0155041	71.6678
6.67_963.8239m/z	HMDB0050391	M+H	C63H110O6	30.2	-14.1863	65.7648	100 - 69.6 - 25.1 - 6.23 - 1.19 - 0.187		TG(20:1(11Z)/20:0/20:5(5Z,8Z,11Z,14Z,17Z))	963.824	1	6.67393	0.00835451	0.0155041	71.6678
6.67_963.8239m/z	HMDB0050481	M+H	C63H110O6	30.2	-14.1863	65.7648	100 - 69.6 - 25.1 - 6.23 - 1.19 - 0.187		TG(20:1(11Z)/18:1(11Z)/22:4(7Z,10Z,13Z,16Z))	963.824	1	6.67393	0.00835451	0.0155041	71.6678
6.67_963.8239m/z	HMDB0050500	M+H	C63H110O6	30.2	-14.1863	65.7648	100 - 69.6 - 25.1 - 6.23 - 1.19 - 0.187		TG(20:1(11Z)/18:1(9Z)/22:4(7Z,10Z,13Z,16Z))	963.824	1	6.67393	0.00835451	0.0155041	71.6678
6.67_963.8239m/z	HMDB0050523	M+H	C63H110O6	30.2	-14.1863	65.7648	100 - 69.6 - 25.1 - 6.23 - 1.19 - 0.187		TG(20:1(11Z)/20:1(11Z)/20:4(8Z,11Z,14Z,17Z))	963.824	1	6.67393	0.00835451	0.0155041	71.6678
6.67_963.8239m/z	HMDB0050534	M+H	C63H110O6	30.2	-14.1863	65.7648	100 - 69.6 - 25.1 - 6.23 - 1.19 - 0.187		TG(20:1(11Z)/20:3(5Z,8Z,11Z)/20:2n6)	963.824	1	6.67393	0.00835451	0.0155041	71.6678
6.67_963.8239m/z	HMDB0050560	M+H	C63H110O6	30.2	-14.1863	65.7648	100 - 69.6 - 25.1 - 6.23 - 1.19 - 0.187		TG(20:1(11Z)/22:1(13Z)/18:4(6Z,9Z,12Z,15Z))	963.824	1	6.67393	0.00835451	0.0155041	71.6678
6.67_963.8239m/z	HMDB0050613	M+H	C63H110O6	30.2	-14.1863	65.7648	100 - 69.6 - 25.1 - 6.23 - 1.19 - 0.187		TG(20:1(11Z)/18:3(6Z,9Z,12Z)/22:2(13Z,16Z))	963.824	1	6.67393	0.00835451	0.0155041	71.6678
6.67_963.8239m/z	HMDB0050624	M+H	C63H110O6	30.2	-14.1863	65.7648	100 - 69.6 - 25.1 - 6.23 - 1.19 - 0.187		TG(20:1(11Z)/20:2n6/20:3(5Z,8Z,11Z))	963.824	1	6.67393	0.00835451	0.0155041	71.6678
6.67_963.8239m/z	HMDB0050630	M+H	C63H110O6	30.2	-14.1863	65.7648	100 - 69.6 - 25.1 - 6.23 - 1.19 - 0.187		TG(20:1(11Z)/20:2n6/20:3n6)	963.824	1	6.67393	0.00835451	0.0155041	71.6678
6.67_963.8239m/z	HMDB0050648	M+H	C63H110O6	30.2	-14.1863	65.7648	100 - 69.6 - 25.1 - 6.23 - 1.19 - 0.187		TG(20:1(11Z)/20:3n6/20:2n6)	963.824	1	6.67393	0.00835451	0.0155041	71.6678
6.67_963.8239m/z	HMDB0050661	M+H	C63H110O6	30.2	-14.1863	65.7648	100 - 69.6 - 25.1 - 6.23 - 1.19 - 0.187		TG(20:1(11Z)/20:4(5Z,8Z,11Z,14Z)/20:1(11Z))	963.824	1	6.67393	0.00835451	0.0155041	71.6678
6.67_963.8239m/z	HMDB0050685	M+H	C63H110O6	30.2	-14.1863	65.7648	100 - 69.6 - 25.1 - 6.23 - 1.19 - 0.187		TG(20:1(11Z)/22:2(13Z,16Z)/18:3(6Z,9Z,12Z))	963.824	1	6.67393	0.00835451	0.0155041	71.6678
6.67_963.8239m/z	HMDB0050692	M+H	C63H110O6	30.2	-14.1863	65.7648	100 - 69.6 - 25.1 - 6.23 - 1.19 - 0.187		TG(20:1(11Z)/22:2(13Z,16Z)/18:3(9Z,12Z,15Z))	963.824	1	6.67393	0.00835451	0.0155041	71.6678
6.67_963.8239m/z	HMDB0050746	M+H	C63H110O6	30.2	-14.1863	65.7648	100 - 69.6 - 25.1 - 6.23 - 1.19 - 0.187		TG(20:1(11Z)/18:3(9Z,12Z,15Z)/22:2(13Z,16Z))	963.824	1	6.67393	0.00835451	0.0155041	71.6678
6.67_963.8239m/z	HMDB0050758	M+H	C63H110O6	30.2	-14.1863	65.7648	100 - 69.6 - 25.1 - 6.23 - 1.19 - 0.187		TG(20:1(11Z)/18:4(6Z,9Z,12Z,15Z)/22:1(13Z))	963.824	1	6.67393	0.00835451	0.0155041	71.6678
6.67_963.8239m/z	HMDB0050775	M+H	C63H110O6	30.2	-14.1863	65.7648	100 - 69.6 - 25.1 - 6.23 - 1.19 - 0.187		TG(20:1(11Z)/20:4(8Z,11Z,14Z,17Z)/20:1(11Z))	963.824	1	6.67393	0.00835451	0.0155041	71.6678
6.67_963.8239m/z	HMDB0050941	M+H	C63H110O6	30.2	-14.1863	65.7648	100 - 69.6 - 25.1 - 6.23 - 1.19 - 0.187		TG(20:3(5Z,8Z,11Z)/20:0/20:3(5Z,8Z,11Z))	963.824	1	6.67393	0.00835451	0.0155041	71.6678
6.67_963.8239m/z	HMDB0050947	M+H	C63H110O6	30.2	-14.1863	65.7648	100 - 69.6 - 25.1 - 6.23 - 1.19 - 0.187		TG(20:3(5Z,8Z,11Z)/20:0/20:3n6)	963.824	1	6.67393	0.00835451	0.0155041	71.6678
6.67_963.8239m/z	HMDB0050963	M+H	C63H110O6	30.2	-14.1863	65.7648	100 - 69.6 - 25.1 - 6.23 - 1.19 - 0.187		TG(20:3(5Z,8Z,11Z)/22:0/18:3(6Z,9Z,12Z))	963.824	1	6.67393	0.00835451	0.0155041	71.6678
6.67_963.8239m/z	HMDB0050970	M+H	C63H110O6	30.2	-14.1863	65.7648	100 - 69.6 - 25.1 - 6.23 - 1.19 - 0.187		TG(20:3(5Z,8Z,11Z)/22:0/18:3(9Z,12Z,15Z))	963.824	1	6.67393	0.00835451	0.0155041	71.6678
6.67_963.8239m/z	HMDB0051039	M+H	C63H110O6	30.2	-14.1863	65.7648	100 - 69.6 - 25.1 - 6.23 - 1.19 - 0.187		TG(20:3(5Z,8Z,11Z)/18:1(11Z)/22:2(13Z,16Z))	963.824	1	6.67393	0.00835451	0.0155041	71.6678
6.67_963.8239m/z	HMDB0051057	M+H	C63H110O6	30.2	-14.1863	65.7648	100 - 69.6 - 25.1 - 6.23 - 1.19 - 0.187		TG(20:3(5Z,8Z,11Z)/18:1(9Z)/22:2(13Z,16Z))	963.824	1	6.67393	0.00835451	0.0155041	71.6678
6.67_963.8239m/z	HMDB0051072	M+H	C63H110O6	30.2	-14.1863	65.7648	100 - 69.6 - 25.1 - 6.23 - 1.19 - 0.187		TG(20:3(5Z,8Z,11Z)/20:1(11Z)/20:2n6)	963.824	1	6.67393	0.00835451	0.0155041	71.6678
6.67_963.8239m/z	HMDB0051106	M+H	C63H110O6	30.2	-14.1863	65.7648	100 - 69.6 - 25.1 - 6.23 - 1.19 - 0.187		TG(20:3(5Z,8Z,11Z)/22:1(13Z)/18:2(9Z,12Z))	963.824	1	6.67393	0.00835451	0.0155041	71.6678
6.67_963.8239m/z	HMDB0051140	M+H	C63H110O6	30.2	-14.1863	65.7648	100 - 69.6 - 25.1 - 6.23 - 1.19 - 0.187		TG(20:3(5Z,8Z,11Z)/18:2(9Z,12Z)/22:1(13Z))	963.824	1	6.67393	0.00835451	0.0155041	71.6678
6.67_963.8239m/z	HMDB0051451	M+H	C63H110O6	30.2	-14.1863	65.7648	100 - 69.6 - 25.1 - 6.23 - 1.19 - 0.187		TG(22:1(13Z)/16:0/22:5(4Z,7Z,10Z,13Z,16Z))	963.824	1	6.67393	0.00835451	0.0155041	71.6678
6.67_963.8239m/z	HMDB0051456	M+H	C63H110O6	30.2	-14.1863	65.7648	100 - 69.6 - 25.1 - 6.23 - 1.19 - 0.187		TG(22:1(13Z)/16:0/22:5(7Z,10Z,13Z,16Z,19Z))	963.824	1	6.67393	0.00835451	0.0155041	71.6678
6.67_963.8239m/z	HMDB0051472	M+H	C63H110O6	30.2	-14.1863	65.7648	100 - 69.6 - 25.1 - 6.23 - 1.19 - 0.187		TG(22:1(13Z)/18:0/20:5(5Z,8Z,11Z,14Z,17Z))	963.824	1	6.67393	0.00835451	0.0155041	71.6678
6.67_963.8239m/z	HMDB0051552	M+H	C63H110O6	30.2	-14.1863	65.7648	100 - 69.6 - 25.1 - 6.23 - 1.19 - 0.187		TG(22:1(13Z)/16:1(9Z)/22:4(7Z,10Z,13Z,16Z))	963.824	1	6.67393	0.00835451	0.0155041	71.6678
6.67_963.8239m/z	HMDB0051567	M+H	C63H110O6	30.2	-14.1863	65.7648	100 - 69.6 - 25.1 - 6.23 - 1.19 - 0.187		TG(22:1(13Z)/18:1(11Z)/20:4(5Z,8Z,11Z,14Z))	963.824	1	6.67393	0.00835451	0.0155041	71.6678
6.67_963.8239m/z	HMDB0051573	M+H	C63H110O6	30.2	-14.1863	65.7648	100 - 69.6 - 25.1 - 6.23 - 1.19 - 0.187		TG(22:1(13Z)/18:1(11Z)/20:4(8Z,11Z,14Z,17Z))	963.824	1	6.67393	0.00835451	0.0155041	71.6678
6.67_963.8239m/z	HMDB0051584	M+H	C63H110O6	30.2	-14.1863	65.7648	100 - 69.6 - 25.1 - 6.23 - 1.19 - 0.187		TG(22:1(13Z)/18:1(9Z)/20:4(5Z,8Z,11Z,14Z))	963.824	1	6.67393	0.00835451	0.0155041	71.6678
6.67_963.8239m/z	HMDB0051590	M+H	C63H110O6	30.2	-14.1863	65.7648	100 - 69.6 - 25.1 - 6.23 - 1.19 - 0.187		TG(22:1(13Z)/18:1(9Z)/20:4(8Z,11Z,14Z,17Z))	963.824	1	6.67393	0.00835451	0.0155041	71.6678
6.67_963.8239m/z	HMDB0051606	M+H	C63H110O6	30.2	-14.1863	65.7648	100 - 69.6 - 25.1 - 6.23 - 1.19 - 0.187		TG(22:1(13Z)/20:1(11Z)/18:4(6Z,9Z,12Z,15Z))	963.824	1	6.67393	0.00835451	0.0155041	71.6678
6.67_963.8239m/z	HMDB0051614	M+H	C63H110O6	30.2	-14.1863	65.7648	100 - 69.6 - 25.1 - 6.23 - 1.19 - 0.187		TG(22:1(13Z)/20:3(5Z,8Z,11Z)/18:2(9Z,12Z))	963.824	1	6.67393	0.00835451	0.0155041	71.6678
6.67_963.8239m/z	HMDB0051668	M+H	C63H110O6	30.2	-14.1863	65.7648	100 - 69.6 - 25.1 - 6.23 - 1.19 - 0.187		TG(22:1(13Z)/18:2(9Z,12Z)/20:3n6)	963.824	1	6.67393	0.00835451	0.0155041	71.6678
6.67_963.8239m/z	HMDB0051684	M+H	C63H110O6	30.2	-14.1863	65.7648	100 - 69.6 - 25.1 - 6.23 - 1.19 - 0.187		TG(22:1(13Z)/18:3(6Z,9Z,12Z)/20:2n6)	963.824	1	6.67393	0.00835451	0.0155041	71.6678
6.67_963.8239m/z	HMDB0051700	M+H	C63H110O6	30.2	-14.1863	65.7648	100 - 69.6 - 25.1 - 6.23 - 1.19 - 0.187		TG(22:1(13Z)/20:2n6/18:3(6Z,9Z,12Z))	963.824	1	6.67393	0.00835451	0.0155041	71.6678
6.67_963.8239m/z	HMDB0051707	M+H	C63H110O6	30.2	-14.1863	65.7648	100 - 69.6 - 25.1 - 6.23 - 1.19 - 0.187		TG(22:1(13Z)/20:2n6/18:3(9Z,12Z,15Z))	963.824	1	6.67393	0.00835451	0.0155041	71.6678
6.67_963.8239m/z	HMDB0051716	M+H	C63H110O6	30.2	-14.1863	65.7648	100 - 69.6 - 25.1 - 6.23 - 1.19 - 0.187		TG(22:1(13Z)/20:3n6/18:2(9Z,12Z))	963.824	1	6.67393	0.00835451	0.0155041	71.6678
6.67_963.8239m/z	HMDB0051803	M+H	C63H110O6	30.2	-14.1863	65.7648	100 - 69.6 - 25.1 - 6.23 - 1.19 - 0.187		TG(22:1(13Z)/18:3(9Z,12Z,15Z)/20:2n6)	963.824	1	6.67393	0.00835451	0.0155041	71.6678
6.67_963.8239m/z	HMDB0051925	M+H	C63H110O6	30.2	-14.1863	65.7648	100 - 69.6 - 25.1 - 6.23 - 1.19 - 0.187		TG(24:1(15Z)/14:0/22:5(4Z,7Z,10Z,13Z,16Z))	963.824	1	6.67393	0.00835451	0.0155041	71.6678
6.67_963.8239m/z	HMDB0051930	M+H	C63H110O6	30.2	-14.1863	65.7648	100 - 69.6 - 25.1 - 6.23 - 1.19 - 0.187		TG(24:1(15Z)/14:0/22:5(7Z,10Z,13Z,16Z,19Z))	963.824	1	6.67393	0.00835451	0.0155041	71.6678
6.67_963.8239m/z	HMDB0051961	M+H	C63H110O6	30.2	-14.1863	65.7648	100 - 69.6 - 25.1 - 6.23 - 1.19 - 0.187		TG(24:1(15Z)/16:0/20:5(5Z,8Z,11Z,14Z,17Z))	963.824	1	6.67393	0.00835451	0.0155041	71.6678
6.67_963.8239m/z	HMDB0052036	M+H	C63H110O6	30.2	-14.1863	65.7648	100 - 69.6 - 25.1 - 6.23 - 1.19 - 0.187		TG(24:1(15Z)/14:1(9Z)/22:4(7Z,10Z,13Z,16Z))	963.824	1	6.67393	0.00835451	0.0155041	71.6678
6.67_963.8239m/z	HMDB0052050	M+H	C63H110O6	30.2	-14.1863	65.7648	100 - 69.6 - 25.1 - 6.23 - 1.19 - 0.187		TG(24:1(15Z)/16:1(9Z)/20:4(5Z,8Z,11Z,14Z))	963.824	1	6.67393	0.00835451	0.0155041	71.6678
6.67_963.8239m/z	HMDB0052056	M+H	C63H110O6	30.2	-14.1863	65.7648	100 - 69.6 - 25.1 - 6.23 - 1.19 - 0.187		TG(24:1(15Z)/16:1(9Z)/20:4(8Z,11Z,14Z,17Z))	963.824	1	6.67393	0.00835451	0.0155041	71.6678
6.67_963.8239m/z	HMDB0052071	M+H	C63H110O6	30.2	-14.1863	65.7648	100 - 69.6 - 25.1 - 6.23 - 1.19 - 0.187		TG(24:1(15Z)/18:1(11Z)/18:4(6Z,9Z,12Z,15Z))	963.824	1	6.67393	0.00835451	0.0155041	71.6678
6.67_963.8239m/z	HMDB0052087	M+H	C63H110O6	30.2	-14.1863	65.7648	100 - 69.6 - 25.1 - 6.23 - 1.19 - 0.187		TG(24:1(15Z)/18:1(9Z)/18:4(6Z,9Z,12Z,15Z))	963.824	1	6.67393	0.00835451	0.0155041	71.6678
6.67_963.8239m/z	HMDB0052159	M+H	C63H110O6	30.2	-14.1863	65.7648	100 - 69.6 - 25.1 - 6.23 - 1.19 - 0.187		TG(24:1(15Z)/18:2(9Z,12Z)/18:3(6Z,9Z,12Z))	963.824	1	6.67393	0.00835451	0.0155041	71.6678
6.67_963.8239m/z	HMDB0052166	M+H	C63H110O6	30.2	-14.1863	65.7648	100 - 69.6 - 25.1 - 6.23 - 1.19 - 0.187		TG(24:1(15Z)/18:2(9Z,12Z)/18:3(9Z,12Z,15Z))	963.824	1	6.67393	0.00835451	0.0155041	71.6678
6.67_963.8239m/z	HMDB0052174	M+H	C63H110O6	30.2	-14.1863	65.7648	100 - 69.6 - 25.1 - 6.23 - 1.19 - 0.187		TG(24:1(15Z)/18:3(6Z,9Z,12Z)/18:2(9Z,12Z))	963.824	1	6.67393	0.00835451	0.0155041	71.6678
6.67_963.8239m/z	HMDB0052286	M+H	C63H110O6	30.2	-14.1863	65.7648	100 - 69.6 - 25.1 - 6.23 - 1.19 - 0.187		TG(24:1(15Z)/18:3(9Z,12Z,15Z)/18:2(9Z,12Z))	963.824	1	6.67393	0.00835451	0.0155041	71.6678
6.67_963.8239m/z	HMDB0052462	M+H	C63H110O6	30.2	-14.1863	65.7648	100 - 69.6 - 25.1 - 6.23 - 1.19 - 0.187		TG(18:2(9Z,12Z)/20:0/22:4(7Z,10Z,13Z,16Z))	963.824	1	6.67393	0.00835451	0.0155041	71.6678
6.67_963.8239m/z	HMDB0052475	M+H	C63H110O6	30.2	-14.1863	65.7648	100 - 69.6 - 25.1 - 6.23 - 1.19 - 0.187		TG(18:2(9Z,12Z)/22:0/20:4(5Z,8Z,11Z,14Z))	963.824	1	6.67393	0.00835451	0.0155041	71.6678
6.67_963.8239m/z	HMDB0052481	M+H	C63H110O6	30.2	-14.1863	65.7648	100 - 69.6 - 25.1 - 6.23 - 1.19 - 0.187		TG(18:2(9Z,12Z)/22:0/20:4(8Z,11Z,14Z,17Z))	963.824	1	6.67393	0.00835451	0.0155041	71.6678
6.67_963.8239m/z	HMDB0052495	M+H	C63H110O6	30.2	-14.1863	65.7648	100 - 69.6 - 25.1 - 6.23 - 1.19 - 0.187		TG(18:2(9Z,12Z)/24:0/18:4(6Z,9Z,12Z,15Z))	963.824	1	6.67393	0.00835451	0.0155041	71.6678
6.67_963.8239m/z	HMDB0052594	M+H	C63H110O6	30.2	-14.1863	65.7648	100 - 69.6 - 25.1 - 6.23 - 1.19 - 0.187		TG(18:2(9Z,12Z)/22:1(13Z)/20:3n6)	963.824	1	6.67393	0.00835451	0.0155041	71.6678
6.67_963.8239m/z	HMDB0052607	M+H	C63H110O6	30.2	-14.1863	65.7648	100 - 69.6 - 25.1 - 6.23 - 1.19 - 0.187		TG(18:2(9Z,12Z)/24:1(15Z)/18:3(6Z,9Z,12Z))	963.824	1	6.67393	0.00835451	0.0155041	71.6678
6.67_963.8239m/z	HMDB0052614	M+H	C63H110O6	30.2	-14.1863	65.7648	100 - 69.6 - 25.1 - 6.23 - 1.19 - 0.187		TG(18:2(9Z,12Z)/24:1(15Z)/18:3(9Z,12Z,15Z))	963.824	1	6.67393	0.00835451	0.0155041	71.6678
6.67_963.8239m/z	HMDB0052656	M+H	C63H110O6	30.2	-14.1863	65.7648	100 - 69.6 - 25.1 - 6.23 - 1.19 - 0.187		TG(18:2(9Z,12Z)/20:2n6/22:2(13Z,16Z))	963.824	1	6.67393	0.00835451	0.0155041	71.6678
6.67_963.8239m/z	HMDB0052698	M+H	C63H110O6	30.2	-14.1863	65.7648	100 - 69.6 - 25.1 - 6.23 - 1.19 - 0.187		TG(18:2(9Z,12Z)/22:2(13Z,16Z)/20:2n6)	963.824	1	6.67393	0.00835451	0.0155041	71.6678
6.67_963.8239m/z	HMDB0052917	M+H	C63H110O6	30.2	-14.1863	65.7648	100 - 69.6 - 25.1 - 6.23 - 1.19 - 0.187		TG(18:3(6Z,9Z,12Z)/22:0/20:3n6)	963.824	1	6.67393	0.00835451	0.0155041	71.6678
6.67_963.8239m/z	HMDB0052929	M+H	C63H110O6	30.2	-14.1863	65.7648	100 - 69.6 - 25.1 - 6.23 - 1.19 - 0.187		TG(18:3(6Z,9Z,12Z)/24:0/18:3(6Z,9Z,12Z))	963.824	1	6.67393	0.00835451	0.0155041	71.6678
6.67_963.8239m/z	HMDB0052936	M+H	C63H110O6	30.2	-14.1863	65.7648	100 - 69.6 - 25.1 - 6.23 - 1.19 - 0.187		TG(18:3(6Z,9Z,12Z)/24:0/18:3(9Z,12Z,15Z))	963.824	1	6.67393	0.00835451	0.0155041	71.6678
6.67_963.8239m/z	HMDB0053003	M+H	C63H110O6	30.2	-14.1863	65.7648	100 - 69.6 - 25.1 - 6.23 - 1.19 - 0.187		TG(18:3(6Z,9Z,12Z)/20:1(11Z)/22:2(13Z,16Z))	963.824	1	6.67393	0.00835451	0.0155041	71.6678
6.67_963.8239m/z	HMDB0053028	M+H	C63H110O6	30.2	-14.1863	65.7648	100 - 69.6 - 25.1 - 6.23 - 1.19 - 0.187		TG(18:3(6Z,9Z,12Z)/22:1(13Z)/20:2n6)	963.824	1	6.67393	0.00835451	0.0155041	71.6678
6.67_963.8239m/z	HMDB0053307	M+H	C63H110O6	30.2	-14.1863	65.7648	100 - 69.6 - 25.1 - 6.23 - 1.19 - 0.187		TG(20:2n6/18:0/22:4(7Z,10Z,13Z,16Z))	963.824	1	6.67393	0.00835451	0.0155041	71.6678
6.67_963.8239m/z	HMDB0053318	M+H	C63H110O6	30.2	-14.1863	65.7648	100 - 69.6 - 25.1 - 6.23 - 1.19 - 0.187		TG(20:2n6/20:0/20:4(5Z,8Z,11Z,14Z))	963.824	1	6.67393	0.00835451	0.0155041	71.6678
6.67_963.8239m/z	HMDB0053324	M+H	C63H110O6	30.2	-14.1863	65.7648	100 - 69.6 - 25.1 - 6.23 - 1.19 - 0.187		TG(20:2n6/20:0/20:4(8Z,11Z,14Z,17Z))	963.824	1	6.67393	0.00835451	0.0155041	71.6678
6.67_963.8239m/z	HMDB0053336	M+H	C63H110O6	30.2	-14.1863	65.7648	100 - 69.6 - 25.1 - 6.23 - 1.19 - 0.187		TG(20:2n6/22:0/18:4(6Z,9Z,12Z,15Z))	963.824	1	6.67393	0.00835451	0.0155041	71.6678
6.67_963.8239m/z	HMDB0053408	M+H	C63H110O6	30.2	-14.1863	65.7648	100 - 69.6 - 25.1 - 6.23 - 1.19 - 0.187		TG(20:2n6/20:1(11Z)/20:3n6)	963.824	1	6.67393	0.00835451	0.0155041	71.6678
6.67_963.8239m/z	HMDB0053439	M+H	C63H110O6	30.2	-14.1863	65.7648	100 - 69.6 - 25.1 - 6.23 - 1.19 - 0.187		TG(20:2n6/22:1(13Z)/18:3(9Z,12Z,15Z))	963.824	1	6.67393	0.00835451	0.0155041	71.6678
6.67_963.8239m/z	HMDB0053462	M+H	C63H110O6	30.2	-14.1863	65.7648	100 - 69.6 - 25.1 - 6.23 - 1.19 - 0.187		TG(20:2n6/18:2(9Z,12Z)/22:2(13Z,16Z))	963.824	1	6.67393	0.00835451	0.0155041	71.6678
6.67_963.8239m/z	HMDB0053485	M+H	C63H110O6	30.2	-14.1863	65.7648	100 - 69.6 - 25.1 - 6.23 - 1.19 - 0.187		TG(20:2n6/20:2n6/20:2n6)	963.824	1	6.67393	0.00835451	0.0155041	71.6678
6.67_963.8239m/z	HMDB0053701	M+H	C63H110O6	30.2	-14.1863	65.7648	100 - 69.6 - 25.1 - 6.23 - 1.19 - 0.187		TG(20:3n6/20:0/20:3n6)	963.824	1	6.67393	0.00835451	0.0155041	71.6678
6.67_963.8239m/z	HMDB0053718	M+H	C63H110O6	30.2	-14.1863	65.7648	100 - 69.6 - 25.1 - 6.23 - 1.19 - 0.187		TG(20:3n6/22:0/18:3(9Z,12Z,15Z))	963.824	1	6.67393	0.00835451	0.0155041	71.6678
6.67_963.8239m/z	HMDB0053763	M+H	C63H110O6	30.2	-14.1863	65.7648	100 - 69.6 - 25.1 - 6.23 - 1.19 - 0.187		TG(20:3n6/18:1(11Z)/22:2(13Z,16Z))	963.824	1	6.67393	0.00835451	0.0155041	71.6678
6.67_963.8239m/z	HMDB0053775	M+H	C63H110O6	30.2	-14.1863	65.7648	100 - 69.6 - 25.1 - 6.23 - 1.19 - 0.187		TG(20:3n6/18:1(9Z)/22:2(13Z,16Z))	963.824	1	6.67393	0.00835451	0.0155041	71.6678
6.67_963.8239m/z	HMDB0054046	M+H	C63H110O6	30.2	-14.1863	65.7648	100 - 69.6 - 25.1 - 6.23 - 1.19 - 0.187		TG(20:4(5Z,8Z,11Z,14Z)/18:0/22:2(13Z,16Z))	963.824	1	6.67393	0.00835451	0.0155041	71.6678
6.67_963.8239m/z	HMDB0054362	M+H	C63H110O6	30.2	-14.1863	65.7648	100 - 69.6 - 25.1 - 6.23 - 1.19 - 0.187		TG(22:2(13Z,16Z)/16:0/22:4(7Z,10Z,13Z,16Z))	963.824	1	6.67393	0.00835451	0.0155041	71.6678
6.67_963.8239m/z	HMDB0054376	M+H	C63H110O6	30.2	-14.1863	65.7648	100 - 69.6 - 25.1 - 6.23 - 1.19 - 0.187		TG(22:2(13Z,16Z)/18:0/20:4(8Z,11Z,14Z,17Z))	963.824	1	6.67393	0.00835451	0.0155041	71.6678
6.67_963.8239m/z	HMDB0054385	M+H	C63H110O6	30.2	-14.1863	65.7648	100 - 69.6 - 25.1 - 6.23 - 1.19 - 0.187		TG(22:2(13Z,16Z)/20:0/18:4(6Z,9Z,12Z,15Z))	963.824	1	6.67393	0.00835451	0.0155041	71.6678
6.67_963.8239m/z	HMDB0054454	M+H	C63H110O6	30.2	-14.1863	65.7648	100 - 69.6 - 25.1 - 6.23 - 1.19 - 0.187		TG(22:2(13Z,16Z)/20:1(11Z)/18:3(9Z,12Z,15Z))	963.824	1	6.67393	0.00835451	0.0155041	71.6678
6.67_963.8239m/z	HMDB0055190	M+H	C63H110O6	30.2	-14.1863	65.7648	100 - 69.6 - 25.1 - 6.23 - 1.19 - 0.187		TG(18:3(9Z,12Z,15Z)/24:0/18:3(9Z,12Z,15Z))	963.824	1	6.67393	0.00835451	0.0155041	71.6678
5.44_965.8530m/z	HMDB0005419	M+H	C63H112O6	29.9	-0.124599	49.4074	100 - 69.7 - 25.1 - 6.24 - 1.19 - 0.188		TG(20:0/20:1(11Z)/20:4(5Z,8Z,11Z,14Z))	965.853	1	5.44447	0.00684505	0.0134939	2.71529
5.44_965.8530m/z	HMDB0042263	M+H	C63H112O6	29.9	-0.124599	49.4074	100 - 69.7 - 25.1 - 6.24 - 1.19 - 0.188		TG(14:0/24:0/22:5(4Z,7Z,10Z,13Z,16Z))	965.853	1	5.44447	0.00684505	0.0134939	2.71529
5.44_965.8530m/z	HMDB0042268	M+H	C63H112O6	29.9	-0.124599	49.4074	100 - 69.7 - 25.1 - 6.24 - 1.19 - 0.188		TG(14:0/24:0/22:5(7Z,10Z,13Z,16Z,19Z))	965.853	1	5.44447	0.00684505	0.0134939	2.71529
5.44_965.8530m/z	HMDB0042502	M+H	C63H112O6	29.9	-0.124599	49.4074	100 - 69.7 - 25.1 - 6.24 - 1.19 - 0.188		TG(14:0/24:1(15Z)/22:4(7Z,10Z,13Z,16Z))	965.853	1	5.44447	0.00684505	0.0134939	2.71529
5.44_965.8530m/z	HMDB0042705	M+H	C63H112O6	29.9	-0.124599	49.4074	100 - 69.7 - 25.1 - 6.24 - 1.19 - 0.188		TG(14:0/22:4(7Z,10Z,13Z,16Z)/24:1(15Z))	965.853	1	5.44447	0.00684505	0.0134939	2.71529
5.44_965.8530m/z	HMDB0042727	M+H	C63H112O6	29.9	-0.124599	49.4074	100 - 69.7 - 25.1 - 6.24 - 1.19 - 0.188		TG(14:0/22:5(4Z,7Z,10Z,13Z,16Z)/24:0)	965.853	1	5.44447	0.00684505	0.0134939	2.71529
5.44_965.8530m/z	HMDB0042877	M+H	C63H112O6	29.9	-0.124599	49.4074	100 - 69.7 - 25.1 - 6.24 - 1.19 - 0.188		TG(14:0/22:5(7Z,10Z,13Z,16Z,19Z)/24:0)	965.853	1	5.44447	0.00684505	0.0134939	2.71529
5.44_965.8530m/z	HMDB0043989	M+H	C63H112O6	29.9	-0.124599	49.4074	100 - 69.7 - 25.1 - 6.24 - 1.19 - 0.188		TG(16:0/22:0/22:5(4Z,7Z,10Z,13Z,16Z))	965.853	1	5.44447	0.00684505	0.0134939	2.71529
5.44_965.8530m/z	HMDB0043994	M+H	C63H112O6	29.9	-0.124599	49.4074	100 - 69.7 - 25.1 - 6.24 - 1.19 - 0.188		TG(16:0/22:0/22:5(7Z,10Z,13Z,16Z,19Z))	965.853	1	5.44447	0.00684505	0.0134939	2.71529
5.44_965.8530m/z	HMDB0044021	M+H	C63H112O6	29.9	-0.124599	49.4074	100 - 69.7 - 25.1 - 6.24 - 1.19 - 0.188		TG(16:0/24:0/20:5(5Z,8Z,11Z,14Z,17Z))	965.853	1	5.44447	0.00684505	0.0134939	2.71529
5.44_965.8530m/z	HMDB0044212	M+H	C63H112O6	29.9	-0.124599	49.4074	100 - 69.7 - 25.1 - 6.24 - 1.19 - 0.188		TG(16:0/22:1(13Z)/22:4(7Z,10Z,13Z,16Z))	965.853	1	5.44447	0.00684505	0.0134939	2.71529
5.44_965.8530m/z	HMDB0044238	M+H	C63H112O6	29.9	-0.124599	49.4074	100 - 69.7 - 25.1 - 6.24 - 1.19 - 0.188		TG(16:0/24:1(15Z)/20:4(5Z,8Z,11Z,14Z))	965.853	1	5.44447	0.00684505	0.0134939	2.71529
5.44_965.8530m/z	HMDB0044244	M+H	C63H112O6	29.9	-0.124599	49.4074	100 - 69.7 - 25.1 - 6.24 - 1.19 - 0.188		TG(16:0/24:1(15Z)/20:4(8Z,11Z,14Z,17Z))	965.853	1	5.44447	0.00684505	0.0134939	2.71529
5.44_965.8530m/z	HMDB0044373	M+H	C63H112O6	29.9	-0.124599	49.4074	100 - 69.7 - 25.1 - 6.24 - 1.19 - 0.188		TG(16:0/20:4(5Z,8Z,11Z,14Z)/24:1(15Z))	965.853	1	5.44447	0.00684505	0.0134939	2.71529
5.44_965.8530m/z	HMDB0044428	M+H	C63H112O6	29.9	-0.124599	49.4074	100 - 69.7 - 25.1 - 6.24 - 1.19 - 0.188		TG(16:0/22:4(7Z,10Z,13Z,16Z)/22:1(13Z))	965.853	1	5.44447	0.00684505	0.0134939	2.71529
5.44_965.8530m/z	HMDB0044448	M+H	C63H112O6	29.9	-0.124599	49.4074	100 - 69.7 - 25.1 - 6.24 - 1.19 - 0.188		TG(16:0/22:5(4Z,7Z,10Z,13Z,16Z)/22:0)	965.853	1	5.44447	0.00684505	0.0134939	2.71529
5.44_965.8530m/z	HMDB0044541	M+H	C63H112O6	29.9	-0.124599	49.4074	100 - 69.7 - 25.1 - 6.24 - 1.19 - 0.188		TG(16:0/20:4(8Z,11Z,14Z,17Z)/24:1(15Z))	965.853	1	5.44447	0.00684505	0.0134939	2.71529
5.44_965.8530m/z	HMDB0044561	M+H	C63H112O6	29.9	-0.124599	49.4074	100 - 69.7 - 25.1 - 6.24 - 1.19 - 0.188		TG(16:0/20:5(5Z,8Z,11Z,14Z,17Z)/24:0)	965.853	1	5.44447	0.00684505	0.0134939	2.71529
5.44_965.8530m/z	HMDB0044588	M+H	C63H112O6	29.9	-0.124599	49.4074	100 - 69.7 - 25.1 - 6.24 - 1.19 - 0.188		TG(16:0/22:5(7Z,10Z,13Z,16Z,19Z)/22:0)	965.853	1	5.44447	0.00684505	0.0134939	2.71529
5.44_965.8530m/z	HMDB0044795	M+H	C63H112O6	29.9	-0.124599	49.4074	100 - 69.7 - 25.1 - 6.24 - 1.19 - 0.188		TG(18:0/20:0/22:5(4Z,7Z,10Z,13Z,16Z))	965.853	1	5.44447	0.00684505	0.0134939	2.71529
5.44_965.8530m/z	HMDB0044800	M+H	C63H112O6	29.9	-0.124599	49.4074	100 - 69.7 - 25.1 - 6.24 - 1.19 - 0.188		TG(18:0/20:0/22:5(7Z,10Z,13Z,16Z,19Z))	965.853	1	5.44447	0.00684505	0.0134939	2.71529
5.44_965.8530m/z	HMDB0044826	M+H	C63H112O6	29.9	-0.124599	49.4074	100 - 69.7 - 25.1 - 6.24 - 1.19 - 0.188		TG(18:0/22:0/20:5(5Z,8Z,11Z,14Z,17Z))	965.853	1	5.44447	0.00684505	0.0134939	2.71529
5.44_965.8530m/z	HMDB0044983	M+H	C63H112O6	29.9	-0.124599	49.4074	100 - 69.7 - 25.1 - 6.24 - 1.19 - 0.188		TG(18:0/20:1(11Z)/22:4(7Z,10Z,13Z,16Z))	965.853	1	5.44447	0.00684505	0.0134939	2.71529
5.44_965.8530m/z	HMDB0045009	M+H	C63H112O6	29.9	-0.124599	49.4074	100 - 69.7 - 25.1 - 6.24 - 1.19 - 0.188		TG(18:0/20:3(5Z,8Z,11Z)/22:2(13Z,16Z))	965.853	1	5.44447	0.00684505	0.0134939	2.71529
5.44_965.8530m/z	HMDB0045035	M+H	C63H112O6	29.9	-0.124599	49.4074	100 - 69.7 - 25.1 - 6.24 - 1.19 - 0.188		TG(18:0/22:1(13Z)/20:4(5Z,8Z,11Z,14Z))	965.853	1	5.44447	0.00684505	0.0134939	2.71529
5.44_965.8530m/z	HMDB0045041	M+H	C63H112O6	29.9	-0.124599	49.4074	100 - 69.7 - 25.1 - 6.24 - 1.19 - 0.188		TG(18:0/22:1(13Z)/20:4(8Z,11Z,14Z,17Z))	965.853	1	5.44447	0.00684505	0.0134939	2.71529
5.44_965.8530m/z	HMDB0045067	M+H	C63H112O6	29.9	-0.124599	49.4074	100 - 69.7 - 25.1 - 6.24 - 1.19 - 0.188		TG(18:0/24:1(15Z)/18:4(6Z,9Z,12Z,15Z))	965.853	1	5.44447	0.00684505	0.0134939	2.71529
5.44_965.8530m/z	HMDB0045171	M+H	C63H112O6	29.9	-0.124599	49.4074	100 - 69.7 - 25.1 - 6.24 - 1.19 - 0.188		TG(18:0/20:3n6/22:2(13Z,16Z))	965.853	1	5.44447	0.00684505	0.0134939	2.71529
5.44_965.8530m/z	HMDB0045191	M+H	C63H112O6	29.9	-0.124599	49.4074	100 - 69.7 - 25.1 - 6.24 - 1.19 - 0.188		TG(18:0/20:4(5Z,8Z,11Z,14Z)/22:1(13Z))	965.853	1	5.44447	0.00684505	0.0134939	2.71529
5.44_965.8530m/z	HMDB0045217	M+H	C63H112O6	29.9	-0.124599	49.4074	100 - 69.7 - 25.1 - 6.24 - 1.19 - 0.188		TG(18:0/22:2(13Z,16Z)/20:3(5Z,8Z,11Z))	965.853	1	5.44447	0.00684505	0.0134939	2.71529
5.44_965.8530m/z	HMDB0045223	M+H	C63H112O6	29.9	-0.124599	49.4074	100 - 69.7 - 25.1 - 6.24 - 1.19 - 0.188		TG(18:0/22:2(13Z,16Z)/20:3n6)	965.853	1	5.44447	0.00684505	0.0134939	2.71529
5.44_965.8530m/z	HMDB0045243	M+H	C63H112O6	29.9	-0.124599	49.4074	100 - 69.7 - 25.1 - 6.24 - 1.19 - 0.188		TG(18:0/22:4(7Z,10Z,13Z,16Z)/20:1(11Z))	965.853	1	5.44447	0.00684505	0.0134939	2.71529
5.44_965.8530m/z	HMDB0045263	M+H	C63H112O6	29.9	-0.124599	49.4074	100 - 69.7 - 25.1 - 6.24 - 1.19 - 0.188		TG(18:0/22:5(4Z,7Z,10Z,13Z,16Z)/20:0)	965.853	1	5.44447	0.00684505	0.0134939	2.71529
5.44_965.8530m/z	HMDB0045327	M+H	C63H112O6	29.9	-0.124599	49.4074	100 - 69.7 - 25.1 - 6.24 - 1.19 - 0.188		TG(18:0/18:4(6Z,9Z,12Z,15Z)/24:1(15Z))	965.853	1	5.44447	0.00684505	0.0134939	2.71529
5.44_965.8530m/z	HMDB0045353	M+H	C63H112O6	29.9	-0.124599	49.4074	100 - 69.7 - 25.1 - 6.24 - 1.19 - 0.188		TG(18:0/20:4(8Z,11Z,14Z,17Z)/22:1(13Z))	965.853	1	5.44447	0.00684505	0.0134939	2.71529
5.44_965.8530m/z	HMDB0045372	M+H	C63H112O6	29.9	-0.124599	49.4074	100 - 69.7 - 25.1 - 6.24 - 1.19 - 0.188		TG(18:0/20:5(5Z,8Z,11Z,14Z,17Z)/22:0)	965.853	1	5.44447	0.00684505	0.0134939	2.71529
5.44_965.8530m/z	HMDB0045398	M+H	C63H112O6	29.9	-0.124599	49.4074	100 - 69.7 - 25.1 - 6.24 - 1.19 - 0.188		TG(18:0/22:5(7Z,10Z,13Z,16Z,19Z)/20:0)	965.853	1	5.44447	0.00684505	0.0134939	2.71529
5.44_965.8530m/z	HMDB0045573	M+H	C63H112O6	29.9	-0.124599	49.4074	100 - 69.7 - 25.1 - 6.24 - 1.19 - 0.188		TG(20:0/18:0/22:5(4Z,7Z,10Z,13Z,16Z))	965.853	1	5.44447	0.00684505	0.0134939	2.71529
5.44_965.8530m/z	HMDB0045578	M+H	C63H112O6	29.9	-0.124599	49.4074	100 - 69.7 - 25.1 - 6.24 - 1.19 - 0.188		TG(20:0/18:0/22:5(7Z,10Z,13Z,16Z,19Z))	965.853	1	5.44447	0.00684505	0.0134939	2.71529
5.44_965.8530m/z	HMDB0045603	M+H	C63H112O6	29.9	-0.124599	49.4074	100 - 69.7 - 25.1 - 6.24 - 1.19 - 0.188		TG(20:0/20:0/20:5(5Z,8Z,11Z,14Z,17Z))	965.853	1	5.44447	0.00684505	0.0134939	2.71529
5.44_965.8530m/z	HMDB0045728	M+H	C63H112O6	29.9	-0.124599	49.4074	100 - 69.7 - 25.1 - 6.24 - 1.19 - 0.188		TG(20:0/18:1(11Z)/22:4(7Z,10Z,13Z,16Z))	965.853	1	5.44447	0.00684505	0.0134939	2.71529
5.44_965.8530m/z	HMDB0045754	M+H	C63H112O6	29.9	-0.124599	49.4074	100 - 69.7 - 25.1 - 6.24 - 1.19 - 0.188		TG(20:0/18:1(9Z)/22:4(7Z,10Z,13Z,16Z))	965.853	1	5.44447	0.00684505	0.0134939	2.71529
5.44_965.8530m/z	HMDB0045784	M+H	C63H112O6	29.9	-0.124599	49.4074	100 - 69.7 - 25.1 - 6.24 - 1.19 - 0.188		TG(20:0/20:1(11Z)/20:4(8Z,11Z,14Z,17Z))	965.853	1	5.44447	0.00684505	0.0134939	2.71529
5.44_965.8530m/z	HMDB0045802	M+H	C63H112O6	29.9	-0.124599	49.4074	100 - 69.7 - 25.1 - 6.24 - 1.19 - 0.188		TG(20:0/20:3(5Z,8Z,11Z)/20:2n6)	965.853	1	5.44447	0.00684505	0.0134939	2.71529
5.44_965.8530m/z	HMDB0045835	M+H	C63H112O6	29.9	-0.124599	49.4074	100 - 69.7 - 25.1 - 6.24 - 1.19 - 0.188		TG(20:0/22:1(13Z)/18:4(6Z,9Z,12Z,15Z))	965.853	1	5.44447	0.00684505	0.0134939	2.71529
5.44_965.8530m/z	HMDB0045909	M+H	C63H112O6	29.9	-0.124599	49.4074	100 - 69.7 - 25.1 - 6.24 - 1.19 - 0.188		TG(20:0/18:3(6Z,9Z,12Z)/22:2(13Z,16Z))	965.853	1	5.44447	0.00684505	0.0134939	2.71529
5.44_965.8530m/z	HMDB0045927	M+H	C63H112O6	29.9	-0.124599	49.4074	100 - 69.7 - 25.1 - 6.24 - 1.19 - 0.188		TG(20:0/20:2n6/20:3(5Z,8Z,11Z))	965.853	1	5.44447	0.00684505	0.0134939	2.71529
5.44_965.8530m/z	HMDB0045933	M+H	C63H112O6	29.9	-0.124599	49.4074	100 - 69.7 - 25.1 - 6.24 - 1.19 - 0.188		TG(20:0/20:2n6/20:3n6)	965.853	1	5.44447	0.00684505	0.0134939	2.71529
5.44_965.8530m/z	HMDB0045958	M+H	C63H112O6	29.9	-0.124599	49.4074	100 - 69.7 - 25.1 - 6.24 - 1.19 - 0.188		TG(20:0/20:3n6/20:2n6)	965.853	1	5.44447	0.00684505	0.0134939	2.71529
5.44_965.8530m/z	HMDB0045978	M+H	C63H112O6	29.9	-0.124599	49.4074	100 - 69.7 - 25.1 - 6.24 - 1.19 - 0.188		TG(20:0/20:4(5Z,8Z,11Z,14Z)/20:1(11Z))	965.853	1	5.44447	0.00684505	0.0134939	2.71529
5.44_965.8530m/z	HMDB0046009	M+H	C63H112O6	29.9	-0.124599	49.4074	100 - 69.7 - 25.1 - 6.24 - 1.19 - 0.188		TG(20:0/22:2(13Z,16Z)/18:3(6Z,9Z,12Z))	965.853	1	5.44447	0.00684505	0.0134939	2.71529
5.44_965.8530m/z	HMDB0046016	M+H	C63H112O6	29.9	-0.124599	49.4074	100 - 69.7 - 25.1 - 6.24 - 1.19 - 0.188		TG(20:0/22:2(13Z,16Z)/18:3(9Z,12Z,15Z))	965.853	1	5.44447	0.00684505	0.0134939	2.71529
5.44_965.8530m/z	HMDB0046028	M+H	C63H112O6	29.9	-0.124599	49.4074	100 - 69.7 - 25.1 - 6.24 - 1.19 - 0.188		TG(20:0/22:4(7Z,10Z,13Z,16Z)/18:1(11Z))	965.853	1	5.44447	0.00684505	0.0134939	2.71529
5.44_965.8530m/z	HMDB0046029	M+H	C63H112O6	29.9	-0.124599	49.4074	100 - 69.7 - 25.1 - 6.24 - 1.19 - 0.188		TG(20:0/22:4(7Z,10Z,13Z,16Z)/18:1(9Z))	965.853	1	5.44447	0.00684505	0.0134939	2.71529
5.44_965.8530m/z	HMDB0046091	M+H	C63H112O6	29.9	-0.124599	49.4074	100 - 69.7 - 25.1 - 6.24 - 1.19 - 0.188		TG(20:0/18:3(9Z,12Z,15Z)/22:2(13Z,16Z))	965.853	1	5.44447	0.00684505	0.0134939	2.71529
5.44_965.8530m/z	HMDB0046110	M+H	C63H112O6	29.9	-0.124599	49.4074	100 - 69.7 - 25.1 - 6.24 - 1.19 - 0.188		TG(20:0/18:4(6Z,9Z,12Z,15Z)/22:1(13Z))	965.853	1	5.44447	0.00684505	0.0134939	2.71529
5.44_965.8530m/z	HMDB0046134	M+H	C63H112O6	29.9	-0.124599	49.4074	100 - 69.7 - 25.1 - 6.24 - 1.19 - 0.188		TG(20:0/20:4(8Z,11Z,14Z,17Z)/20:1(11Z))	965.853	1	5.44447	0.00684505	0.0134939	2.71529
5.44_965.8530m/z	HMDB0046153	M+H	C63H112O6	29.9	-0.124588	49.4074	100 - 69.7 - 25.1 - 6.24 - 1.19 - 0.188		TG(20:0/20:5(5Z,8Z,11Z,14Z,17Z)/20:0)	965.853	1	5.44447	0.00684505	0.0134939	2.71529
5.44_965.8530m/z	HMDB0046323	M+H	C63H112O6	29.9	-0.124599	49.4074	100 - 69.7 - 25.1 - 6.24 - 1.19 - 0.188		TG(22:0/16:0/22:5(4Z,7Z,10Z,13Z,16Z))	965.853	1	5.44447	0.00684505	0.0134939	2.71529
5.44_965.8530m/z	HMDB0046328	M+H	C63H112O6	29.9	-0.124599	49.4074	100 - 69.7 - 25.1 - 6.24 - 1.19 - 0.188		TG(22:0/16:0/22:5(7Z,10Z,13Z,16Z,19Z))	965.853	1	5.44447	0.00684505	0.0134939	2.71529
5.44_965.8530m/z	HMDB0046352	M+H	C63H112O6	29.9	-0.124599	49.4074	100 - 69.7 - 25.1 - 6.24 - 1.19 - 0.188		TG(22:0/18:0/20:5(5Z,8Z,11Z,14Z,17Z))	965.853	1	5.44447	0.00684505	0.0134939	2.71529
5.44_965.8530m/z	HMDB0046472	M+H	C63H112O6	29.9	-0.124599	49.4074	100 - 69.7 - 25.1 - 6.24 - 1.19 - 0.188		TG(22:0/16:1(9Z)/22:4(7Z,10Z,13Z,16Z))	965.853	1	5.44447	0.00684505	0.0134939	2.71529
5.44_965.8530m/z	HMDB0046495	M+H	C63H112O6	29.9	-0.124599	49.4074	100 - 69.7 - 25.1 - 6.24 - 1.19 - 0.188		TG(22:0/18:1(11Z)/20:4(5Z,8Z,11Z,14Z))	965.853	1	5.44447	0.00684505	0.0134939	2.71529
5.44_965.8530m/z	HMDB0046501	M+H	C63H112O6	29.9	-0.124599	49.4074	100 - 69.7 - 25.1 - 6.24 - 1.19 - 0.188		TG(22:0/18:1(11Z)/20:4(8Z,11Z,14Z,17Z))	965.853	1	5.44447	0.00684505	0.0134939	2.71529
5.44_965.8530m/z	HMDB0046520	M+H	C63H112O6	29.9	-0.124599	49.4074	100 - 69.7 - 25.1 - 6.24 - 1.19 - 0.188		TG(22:0/18:1(9Z)/20:4(5Z,8Z,11Z,14Z))	965.853	1	5.44447	0.00684505	0.0134939	2.71529
5.44_965.8530m/z	HMDB0046526	M+H	C63H112O6	29.9	-0.124599	49.4074	100 - 69.7 - 25.1 - 6.24 - 1.19 - 0.188		TG(22:0/18:1(9Z)/20:4(8Z,11Z,14Z,17Z))	965.853	1	5.44447	0.00684505	0.0134939	2.71529
5.44_965.8530m/z	HMDB0046550	M+H	C63H112O6	29.9	-0.124599	49.4074	100 - 69.7 - 25.1 - 6.24 - 1.19 - 0.188		TG(22:0/20:1(11Z)/18:4(6Z,9Z,12Z,15Z))	965.853	1	5.44447	0.00684505	0.0134939	2.71529
5.44_965.8530m/z	HMDB0046566	M+H	C63H112O6	29.9	-0.124599	49.4074	100 - 69.7 - 25.1 - 6.24 - 1.19 - 0.188		TG(22:0/20:3(5Z,8Z,11Z)/18:2(9Z,12Z))	965.853	1	5.44447	0.00684505	0.0134939	2.71529
5.44_965.8530m/z	HMDB0046638	M+H	C63H112O6	29.9	-0.124599	49.4074	100 - 69.7 - 25.1 - 6.24 - 1.19 - 0.188		TG(22:0/18:2(9Z,12Z)/20:3(5Z,8Z,11Z))	965.853	1	5.44447	0.00684505	0.0134939	2.71529
5.44_965.8530m/z	HMDB0046644	M+H	C63H112O6	29.9	-0.124599	49.4074	100 - 69.7 - 25.1 - 6.24 - 1.19 - 0.188		TG(22:0/18:2(9Z,12Z)/20:3n6)	965.853	1	5.44447	0.00684505	0.0134939	2.71529
5.44_965.8530m/z	HMDB0046668	M+H	C63H112O6	29.9	-0.124599	49.4074	100 - 69.7 - 25.1 - 6.24 - 1.19 - 0.188		TG(22:0/18:3(6Z,9Z,12Z)/20:2n6)	965.853	1	5.44447	0.00684505	0.0134939	2.71529
5.44_965.8530m/z	HMDB0046692	M+H	C63H112O6	29.9	-0.124599	49.4074	100 - 69.7 - 25.1 - 6.24 - 1.19 - 0.188		TG(22:0/20:2n6/18:3(6Z,9Z,12Z))	965.853	1	5.44447	0.00684505	0.0134939	2.71529
5.44_965.8530m/z	HMDB0046699	M+H	C63H112O6	29.9	-0.124599	49.4074	100 - 69.7 - 25.1 - 6.24 - 1.19 - 0.188		TG(22:0/20:2n6/18:3(9Z,12Z,15Z))	965.853	1	5.44447	0.00684505	0.0134939	2.71529
5.44_965.8530m/z	HMDB0046716	M+H	C63H112O6	29.9	-0.124599	49.4074	100 - 69.7 - 25.1 - 6.24 - 1.19 - 0.188		TG(22:0/20:3n6/18:2(9Z,12Z))	965.853	1	5.44447	0.00684505	0.0134939	2.71529
5.44_965.8530m/z	HMDB0046735	M+H	C63H112O6	29.9	-0.124599	49.4074	100 - 69.7 - 25.1 - 6.24 - 1.19 - 0.188		TG(22:0/20:4(5Z,8Z,11Z,14Z)/18:1(11Z))	965.853	1	5.44447	0.00684505	0.0134939	2.71529
5.44_965.8530m/z	HMDB0046736	M+H	C63H112O6	29.9	-0.124599	49.4074	100 - 69.7 - 25.1 - 6.24 - 1.19 - 0.188		TG(22:0/20:4(5Z,8Z,11Z,14Z)/18:1(9Z))	965.853	1	5.44447	0.00684505	0.0134939	2.71529
5.44_965.8530m/z	HMDB0046784	M+H	C63H112O6	29.9	-0.124599	49.4074	100 - 69.7 - 25.1 - 6.24 - 1.19 - 0.188		TG(22:0/22:4(7Z,10Z,13Z,16Z)/16:1(9Z))	965.853	1	5.44447	0.00684505	0.0134939	2.71529
5.44_965.8530m/z	HMDB0046843	M+H	C63H112O6	29.9	-0.124599	49.4074	100 - 69.7 - 25.1 - 6.24 - 1.19 - 0.188		TG(22:0/18:3(9Z,12Z,15Z)/20:2n6)	965.853	1	5.44447	0.00684505	0.0134939	2.71529
5.44_965.8530m/z	HMDB0046862	M+H	C63H112O6	29.9	-0.124599	49.4074	100 - 69.7 - 25.1 - 6.24 - 1.19 - 0.188		TG(22:0/18:4(6Z,9Z,12Z,15Z)/20:1(11Z))	965.853	1	5.44447	0.00684505	0.0134939	2.71529
5.44_965.8530m/z	HMDB0046885	M+H	C63H112O6	29.9	-0.124599	49.4074	100 - 69.7 - 25.1 - 6.24 - 1.19 - 0.188		TG(22:0/20:4(8Z,11Z,14Z,17Z)/18:1(11Z))	965.853	1	5.44447	0.00684505	0.0134939	2.71529
5.44_965.8530m/z	HMDB0046886	M+H	C63H112O6	29.9	-0.124599	49.4074	100 - 69.7 - 25.1 - 6.24 - 1.19 - 0.188		TG(22:0/20:4(8Z,11Z,14Z,17Z)/18:1(9Z))	965.853	1	5.44447	0.00684505	0.0134939	2.71529
5.44_965.8530m/z	HMDB0047021	M+H	C63H112O6	29.9	-0.124599	49.4074	100 - 69.7 - 25.1 - 6.24 - 1.19 - 0.188		TG(24:0/14:0/22:5(4Z,7Z,10Z,13Z,16Z))	965.853	1	5.44447	0.00684505	0.0134939	2.71529
5.44_965.8530m/z	HMDB0047026	M+H	C63H112O6	29.9	-0.124599	49.4074	100 - 69.7 - 25.1 - 6.24 - 1.19 - 0.188		TG(24:0/14:0/22:5(7Z,10Z,13Z,16Z,19Z))	965.853	1	5.44447	0.00684505	0.0134939	2.71529
5.44_965.8530m/z	HMDB0047073	M+H	C63H112O6	29.9	-0.124599	49.4074	100 - 69.7 - 25.1 - 6.24 - 1.19 - 0.188		TG(24:0/16:0/20:5(5Z,8Z,11Z,14Z,17Z))	965.853	1	5.44447	0.00684505	0.0134939	2.71529
5.44_965.8530m/z	HMDB0047188	M+H	C63H112O6	29.9	-0.124599	49.4074	100 - 69.7 - 25.1 - 6.24 - 1.19 - 0.188		TG(24:0/14:1(9Z)/22:4(7Z,10Z,13Z,16Z))	965.853	1	5.44447	0.00684505	0.0134939	2.71529
5.44_965.8530m/z	HMDB0047210	M+H	C63H112O6	29.9	-0.124599	49.4074	100 - 69.7 - 25.1 - 6.24 - 1.19 - 0.188		TG(24:0/16:1(9Z)/20:4(5Z,8Z,11Z,14Z))	965.853	1	5.44447	0.00684505	0.0134939	2.71529
5.44_965.8530m/z	HMDB0047216	M+H	C63H112O6	29.9	-0.124599	49.4074	100 - 69.7 - 25.1 - 6.24 - 1.19 - 0.188		TG(24:0/16:1(9Z)/20:4(8Z,11Z,14Z,17Z))	965.853	1	5.44447	0.00684505	0.0134939	2.71529
5.44_965.8530m/z	HMDB0047239	M+H	C63H112O6	29.9	-0.124599	49.4074	100 - 69.7 - 25.1 - 6.24 - 1.19 - 0.188		TG(24:0/18:1(11Z)/18:4(6Z,9Z,12Z,15Z))	965.853	1	5.44447	0.00684505	0.0134939	2.71529
5.44_965.8530m/z	HMDB0047263	M+H	C63H112O6	29.9	-0.124599	49.4074	100 - 69.7 - 25.1 - 6.24 - 1.19 - 0.188		TG(24:0/18:1(9Z)/18:4(6Z,9Z,12Z,15Z))	965.853	1	5.44447	0.00684505	0.0134939	2.71529
5.44_965.8530m/z	HMDB0047375	M+H	C63H112O6	29.9	-0.124599	49.4074	100 - 69.7 - 25.1 - 6.24 - 1.19 - 0.188		TG(24:0/18:2(9Z,12Z)/18:3(6Z,9Z,12Z))	965.853	1	5.44447	0.00684505	0.0134939	2.71529
5.44_965.8530m/z	HMDB0047382	M+H	C63H112O6	29.9	-0.124599	49.4074	100 - 69.7 - 25.1 - 6.24 - 1.19 - 0.188		TG(24:0/18:2(9Z,12Z)/18:3(9Z,12Z,15Z))	965.853	1	5.44447	0.00684505	0.0134939	2.71529
5.44_965.8530m/z	HMDB0047398	M+H	C63H112O6	29.9	-0.124599	49.4074	100 - 69.7 - 25.1 - 6.24 - 1.19 - 0.188		TG(24:0/18:3(6Z,9Z,12Z)/18:2(9Z,12Z))	965.853	1	5.44447	0.00684505	0.0134939	2.71529
5.44_965.8530m/z	HMDB0047463	M+H	C63H112O6	29.9	-0.124599	49.4074	100 - 69.7 - 25.1 - 6.24 - 1.19 - 0.188		TG(24:0/20:4(5Z,8Z,11Z,14Z)/16:1(9Z))	965.853	1	5.44447	0.00684505	0.0134939	2.71529
5.44_965.8530m/z	HMDB0047510	M+H	C63H112O6	29.9	-0.124599	49.4074	100 - 69.7 - 25.1 - 6.24 - 1.19 - 0.188		TG(24:0/22:4(7Z,10Z,13Z,16Z)/14:1(9Z))	965.853	1	5.44447	0.00684505	0.0134939	2.71529
5.44_965.8530m/z	HMDB0047566	M+H	C63H112O6	29.9	-0.124599	49.4074	100 - 69.7 - 25.1 - 6.24 - 1.19 - 0.188		TG(24:0/18:3(9Z,12Z,15Z)/18:2(9Z,12Z))	965.853	1	5.44447	0.00684505	0.0134939	2.71529
5.44_965.8530m/z	HMDB0047584	M+H	C63H112O6	29.9	-0.124599	49.4074	100 - 69.7 - 25.1 - 6.24 - 1.19 - 0.188		TG(24:0/18:4(6Z,9Z,12Z,15Z)/18:1(11Z))	965.853	1	5.44447	0.00684505	0.0134939	2.71529
5.44_965.8530m/z	HMDB0047585	M+H	C63H112O6	29.9	-0.124599	49.4074	100 - 69.7 - 25.1 - 6.24 - 1.19 - 0.188		TG(24:0/18:4(6Z,9Z,12Z,15Z)/18:1(9Z))	965.853	1	5.44447	0.00684505	0.0134939	2.71529
5.44_965.8530m/z	HMDB0047607	M+H	C63H112O6	29.9	-0.124599	49.4074	100 - 69.7 - 25.1 - 6.24 - 1.19 - 0.188		TG(24:0/20:4(8Z,11Z,14Z,17Z)/16:1(9Z))	965.853	1	5.44447	0.00684505	0.0134939	2.71529
5.44_965.8530m/z	HMDB0047876	M+H	C63H112O6	29.9	-0.124599	49.4074	100 - 69.7 - 25.1 - 6.24 - 1.19 - 0.188		TG(14:1(9Z)/24:0/22:4(7Z,10Z,13Z,16Z))	965.853	1	5.44447	0.00684505	0.0134939	2.71529
5.44_965.8530m/z	HMDB0048536	M+H	C63H112O6	29.9	-0.124599	49.4074	100 - 69.7 - 25.1 - 6.24 - 1.19 - 0.188		TG(16:1(9Z)/22:0/22:4(7Z,10Z,13Z,16Z))	965.853	1	5.44447	0.00684505	0.0134939	2.71529
5.44_965.8530m/z	HMDB0048556	M+H	C63H112O6	29.9	-0.124599	49.4074	100 - 69.7 - 25.1 - 6.24 - 1.19 - 0.188		TG(16:1(9Z)/24:0/20:4(5Z,8Z,11Z,14Z))	965.853	1	5.44447	0.00684505	0.0134939	2.71529
5.44_965.8530m/z	HMDB0048562	M+H	C63H112O6	29.9	-0.124599	49.4074	100 - 69.7 - 25.1 - 6.24 - 1.19 - 0.188		TG(16:1(9Z)/24:0/20:4(8Z,11Z,14Z,17Z))	965.853	1	5.44447	0.00684505	0.0134939	2.71529
5.44_965.8530m/z	HMDB0048683	M+H	C63H112O6	29.9	-0.124599	49.4074	100 - 69.7 - 25.1 - 6.24 - 1.19 - 0.188		TG(16:1(9Z)/20:3(5Z,8Z,11Z)/24:1(15Z))	965.853	1	5.44447	0.00684505	0.0134939	2.71529
5.44_965.8530m/z	HMDB0048725	M+H	C63H112O6	29.9	-0.124599	49.4074	100 - 69.7 - 25.1 - 6.24 - 1.19 - 0.188		TG(16:1(9Z)/24:1(15Z)/20:3(5Z,8Z,11Z))	965.853	1	5.44447	0.00684505	0.0134939	2.71529
5.44_965.8530m/z	HMDB0048731	M+H	C63H112O6	29.9	-0.124599	49.4074	100 - 69.7 - 25.1 - 6.24 - 1.19 - 0.188		TG(16:1(9Z)/24:1(15Z)/20:3n6)	965.853	1	5.44447	0.00684505	0.0134939	2.71529
5.44_965.8530m/z	HMDB0048815	M+H	C63H112O6	29.9	-0.124599	49.4074	100 - 69.7 - 25.1 - 6.24 - 1.19 - 0.188		TG(16:1(9Z)/20:3n6/24:1(15Z))	965.853	1	5.44447	0.00684505	0.0134939	2.71529
5.44_965.8530m/z	HMDB0048865	M+H	C63H112O6	29.9	-0.124599	49.4074	100 - 69.7 - 25.1 - 6.24 - 1.19 - 0.188		TG(16:1(9Z)/22:2(13Z,16Z)/22:2(13Z,16Z))	965.853	1	5.44447	0.00684505	0.0134939	2.71529
5.44_965.8530m/z	HMDB0049168	M+H	C63H112O6	29.9	-0.124599	49.4074	100 - 69.7 - 25.1 - 6.24 - 1.19 - 0.188		TG(18:1(11Z)/20:0/22:4(7Z,10Z,13Z,16Z))	965.853	1	5.44447	0.00684505	0.0134939	2.71529
5.44_965.8530m/z	HMDB0049187	M+H	C63H112O6	29.9	-0.124599	49.4074	100 - 69.7 - 25.1 - 6.24 - 1.19 - 0.188		TG(18:1(11Z)/22:0/20:4(5Z,8Z,11Z,14Z))	965.853	1	5.44447	0.00684505	0.0134939	2.71529
5.44_965.8530m/z	HMDB0049193	M+H	C63H112O6	29.9	-0.124599	49.4074	100 - 69.7 - 25.1 - 6.24 - 1.19 - 0.188		TG(18:1(11Z)/22:0/20:4(8Z,11Z,14Z,17Z))	965.853	1	5.44447	0.00684505	0.0134939	2.71529
5.44_965.8530m/z	HMDB0049213	M+H	C63H112O6	29.9	-0.124599	49.4074	100 - 69.7 - 25.1 - 6.24 - 1.19 - 0.188		TG(18:1(11Z)/24:0/18:4(6Z,9Z,12Z,15Z))	965.853	1	5.44447	0.00684505	0.0134939	2.71529
5.44_965.8530m/z	HMDB0049328	M+H	C63H112O6	29.9	-0.124599	49.4074	100 - 69.7 - 25.1 - 6.24 - 1.19 - 0.188		TG(18:1(11Z)/20:3(5Z,8Z,11Z)/22:1(13Z))	965.853	1	5.44447	0.00684505	0.0134939	2.71529
5.44_965.8530m/z	HMDB0049348	M+H	C63H112O6	29.9	-0.124599	49.4074	100 - 69.7 - 25.1 - 6.24 - 1.19 - 0.188		TG(18:1(11Z)/22:1(13Z)/20:3(5Z,8Z,11Z))	965.853	1	5.44447	0.00684505	0.0134939	2.71529
5.44_965.8530m/z	HMDB0049354	M+H	C63H112O6	29.9	-0.124599	49.4074	100 - 69.7 - 25.1 - 6.24 - 1.19 - 0.188		TG(18:1(11Z)/22:1(13Z)/20:3n6)	965.853	1	5.44447	0.00684505	0.0134939	2.71529
5.44_965.8530m/z	HMDB0049373	M+H	C63H112O6	29.9	-0.124599	49.4074	100 - 69.7 - 25.1 - 6.24 - 1.19 - 0.188		TG(18:1(11Z)/24:1(15Z)/18:3(6Z,9Z,12Z))	965.853	1	5.44447	0.00684505	0.0134939	2.71529
5.44_965.8530m/z	HMDB0049380	M+H	C63H112O6	29.9	-0.124599	49.4074	100 - 69.7 - 25.1 - 6.24 - 1.19 - 0.188		TG(18:1(11Z)/24:1(15Z)/18:3(9Z,12Z,15Z))	965.853	1	5.44447	0.00684505	0.0134939	2.71529
5.44_965.8530m/z	HMDB0049413	M+H	C63H112O6	29.9	-0.124599	49.4074	100 - 69.7 - 25.1 - 6.24 - 1.19 - 0.188		TG(18:1(11Z)/18:3(6Z,9Z,12Z)/24:1(15Z))	965.853	1	5.44447	0.00684505	0.0134939	2.71529
5.44_965.8530m/z	HMDB0049440	M+H	C63H112O6	29.9	-0.124599	49.4074	100 - 69.7 - 25.1 - 6.24 - 1.19 - 0.188		TG(18:1(11Z)/20:2n6/22:2(13Z,16Z))	965.853	1	5.44447	0.00684505	0.0134939	2.71529
5.44_965.8530m/z	HMDB0049454	M+H	C63H112O6	29.9	-0.124599	49.4074	100 - 69.7 - 25.1 - 6.24 - 1.19 - 0.188		TG(18:1(11Z)/20:3n6/22:1(13Z))	965.853	1	5.44447	0.00684505	0.0134939	2.71529
5.44_965.8530m/z	HMDB0049500	M+H	C63H112O6	29.9	-0.124599	49.4074	100 - 69.7 - 25.1 - 6.24 - 1.19 - 0.188		TG(18:1(11Z)/22:2(13Z,16Z)/20:2n6)	965.853	1	5.44447	0.00684505	0.0134939	2.71529
5.44_965.8530m/z	HMDB0049560	M+H	C63H112O6	29.9	-0.124599	49.4074	100 - 69.7 - 25.1 - 6.24 - 1.19 - 0.188		TG(18:1(11Z)/18:3(9Z,12Z,15Z)/24:1(15Z))	965.853	1	5.44447	0.00684505	0.0134939	2.71529
5.44_965.8530m/z	HMDB0049792	M+H	C63H112O6	29.9	-0.124599	49.4074	100 - 69.7 - 25.1 - 6.24 - 1.19 - 0.188		TG(18:1(9Z)/20:0/22:4(7Z,10Z,13Z,16Z))	965.853	1	5.44447	0.00684505	0.0134939	2.71529
5.44_965.8530m/z	HMDB0049810	M+H	C63H112O6	29.9	-0.124599	49.4074	100 - 69.7 - 25.1 - 6.24 - 1.19 - 0.188		TG(18:1(9Z)/22:0/20:4(5Z,8Z,11Z,14Z))	965.853	1	5.44447	0.00684505	0.0134939	2.71529
5.44_965.8530m/z	HMDB0049816	M+H	C63H112O6	29.9	-0.124599	49.4074	100 - 69.7 - 25.1 - 6.24 - 1.19 - 0.188		TG(18:1(9Z)/22:0/20:4(8Z,11Z,14Z,17Z))	965.853	1	5.44447	0.00684505	0.0134939	2.71529
5.44_965.8530m/z	HMDB0049835	M+H	C63H112O6	29.9	-0.124599	49.4074	100 - 69.7 - 25.1 - 6.24 - 1.19 - 0.188		TG(18:1(9Z)/24:0/18:4(6Z,9Z,12Z,15Z))	965.853	1	5.44447	0.00684505	0.0134939	2.71529
5.44_965.8530m/z	HMDB0049944	M+H	C63H112O6	29.9	-0.124599	49.4074	100 - 69.7 - 25.1 - 6.24 - 1.19 - 0.188		TG(18:1(9Z)/20:3(5Z,8Z,11Z)/22:1(13Z))	965.853	1	5.44447	0.00684505	0.0134939	2.71529
5.44_965.8530m/z	HMDB0049963	M+H	C63H112O6	29.9	-0.124599	49.4074	100 - 69.7 - 25.1 - 6.24 - 1.19 - 0.188		TG(18:1(9Z)/22:1(13Z)/20:3(5Z,8Z,11Z))	965.853	1	5.44447	0.00684505	0.0134939	2.71529
5.44_965.8530m/z	HMDB0049969	M+H	C63H112O6	29.9	-0.124599	49.4074	100 - 69.7 - 25.1 - 6.24 - 1.19 - 0.188		TG(18:1(9Z)/22:1(13Z)/20:3n6)	965.853	1	5.44447	0.00684505	0.0134939	2.71529
5.44_965.8530m/z	HMDB0049987	M+H	C63H112O6	29.9	-0.124599	49.4074	100 - 69.7 - 25.1 - 6.24 - 1.19 - 0.188		TG(18:1(9Z)/24:1(15Z)/18:3(6Z,9Z,12Z))	965.853	1	5.44447	0.00684505	0.0134939	2.71529
5.44_965.8530m/z	HMDB0049994	M+H	C63H112O6	29.9	-0.124599	49.4074	100 - 69.7 - 25.1 - 6.24 - 1.19 - 0.188		TG(18:1(9Z)/24:1(15Z)/18:3(9Z,12Z,15Z))	965.853	1	5.44447	0.00684505	0.0134939	2.71529
5.44_965.8530m/z	HMDB0050025	M+H	C63H112O6	29.9	-0.124599	49.4074	100 - 69.7 - 25.1 - 6.24 - 1.19 - 0.188		TG(18:1(9Z)/18:3(6Z,9Z,12Z)/24:1(15Z))	965.853	1	5.44447	0.00684505	0.0134939	2.71529
5.44_965.8530m/z	HMDB0050051	M+H	C63H112O6	29.9	-0.124599	49.4074	100 - 69.7 - 25.1 - 6.24 - 1.19 - 0.188		TG(18:1(9Z)/20:2n6/22:2(13Z,16Z))	965.853	1	5.44447	0.00684505	0.0134939	2.71529
5.44_965.8530m/z	HMDB0050064	M+H	C63H112O6	29.9	-0.124599	49.4074	100 - 69.7 - 25.1 - 6.24 - 1.19 - 0.188		TG(18:1(9Z)/20:3n6/22:1(13Z))	965.853	1	5.44447	0.00684505	0.0134939	2.71529
5.44_965.8530m/z	HMDB0050108	M+H	C63H112O6	29.9	-0.124599	49.4074	100 - 69.7 - 25.1 - 6.24 - 1.19 - 0.188		TG(18:1(9Z)/22:2(13Z,16Z)/20:2n6)	965.853	1	5.44447	0.00684505	0.0134939	2.71529
5.44_965.8530m/z	HMDB0050165	M+H	C63H112O6	29.9	-0.124599	49.4074	100 - 69.7 - 25.1 - 6.24 - 1.19 - 0.188		TG(18:1(9Z)/18:3(9Z,12Z,15Z)/24:1(15Z))	965.853	1	5.44447	0.00684505	0.0134939	2.71529
5.44_965.8530m/z	HMDB0050367	M+H	C63H112O6	29.9	-0.124599	49.4074	100 - 69.7 - 25.1 - 6.24 - 1.19 - 0.188		TG(20:1(11Z)/18:0/22:4(7Z,10Z,13Z,16Z))	965.853	1	5.44447	0.00684505	0.0134939	2.71529
5.44_965.8530m/z	HMDB0050384	M+H	C63H112O6	29.9	-0.124599	49.4074	100 - 69.7 - 25.1 - 6.24 - 1.19 - 0.188		TG(20:1(11Z)/20:0/20:4(5Z,8Z,11Z,14Z))	965.853	1	5.44447	0.00684505	0.0134939	2.71529
5.44_965.8530m/z	HMDB0050390	M+H	C63H112O6	29.9	-0.124599	49.4074	100 - 69.7 - 25.1 - 6.24 - 1.19 - 0.188		TG(20:1(11Z)/20:0/20:4(8Z,11Z,14Z,17Z))	965.853	1	5.44447	0.00684505	0.0134939	2.71529
5.44_965.8530m/z	HMDB0050408	M+H	C63H112O6	29.9	-0.124599	49.4074	100 - 69.7 - 25.1 - 6.24 - 1.19 - 0.188		TG(20:1(11Z)/22:0/18:4(6Z,9Z,12Z,15Z))	965.853	1	5.44447	0.00684505	0.0134939	2.71529
5.44_965.8530m/z	HMDB0050510	M+H	C63H112O6	29.9	-0.124599	49.4074	100 - 69.7 - 25.1 - 6.24 - 1.19 - 0.188		TG(20:1(11Z)/20:1(11Z)/20:3(5Z,8Z,11Z))	965.853	1	5.44447	0.00684505	0.0134939	2.71529
5.44_965.8530m/z	HMDB0050516	M+H	C63H112O6	29.9	-0.124599	49.4074	100 - 69.7 - 25.1 - 6.24 - 1.19 - 0.188		TG(20:1(11Z)/20:1(11Z)/20:3n6)	965.853	1	5.44447	0.00684505	0.0134939	2.71529
5.44_965.8530m/z	HMDB0050528	M+H	C63H112O6	29.9	-0.124588	49.4074	100 - 69.7 - 25.1 - 6.24 - 1.19 - 0.188		TG(20:1(11Z)/20:3(5Z,8Z,11Z)/20:1(11Z))	965.853	1	5.44447	0.00684505	0.0134939	2.71529
5.44_965.8530m/z	HMDB0050552	M+H	C63H112O6	29.9	-0.124599	49.4074	100 - 69.7 - 25.1 - 6.24 - 1.19 - 0.188		TG(20:1(11Z)/22:1(13Z)/18:3(6Z,9Z,12Z))	965.853	1	5.44447	0.00684505	0.0134939	2.71529
5.44_965.8530m/z	HMDB0050559	M+H	C63H112O6	29.9	-0.124599	49.4074	100 - 69.7 - 25.1 - 6.24 - 1.19 - 0.188		TG(20:1(11Z)/22:1(13Z)/18:3(9Z,12Z,15Z))	965.853	1	5.44447	0.00684505	0.0134939	2.71529
5.44_965.8530m/z	HMDB0050594	M+H	C63H112O6	29.9	-0.124599	49.4074	100 - 69.7 - 25.1 - 6.24 - 1.19 - 0.188		TG(20:1(11Z)/18:2(9Z,12Z)/22:2(13Z,16Z))	965.853	1	5.44447	0.00684505	0.0134939	2.71529
5.44_965.8530m/z	HMDB0050606	M+H	C63H112O6	29.9	-0.124599	49.4074	100 - 69.7 - 25.1 - 6.24 - 1.19 - 0.188		TG(20:1(11Z)/18:3(6Z,9Z,12Z)/22:1(13Z))	965.853	1	5.44447	0.00684505	0.0134939	2.71529
5.44_965.8530m/z	HMDB0050629	M+H	C63H112O6	29.9	-0.124599	49.4074	100 - 69.7 - 25.1 - 6.24 - 1.19 - 0.188		TG(20:1(11Z)/20:2n6/20:2n6)	965.853	1	5.44447	0.00684505	0.0134939	2.71529
5.44_965.8530m/z	HMDB0050642	M+H	C63H112O6	29.9	-0.124588	49.4074	100 - 69.7 - 25.1 - 6.24 - 1.19 - 0.188		TG(20:1(11Z)/20:3n6/20:1(11Z))	965.853	1	5.44447	0.00684505	0.0134939	2.71529
5.44_965.8530m/z	HMDB0050684	M+H	C63H112O6	29.9	-0.124599	49.4074	100 - 69.7 - 25.1 - 6.24 - 1.19 - 0.188		TG(20:1(11Z)/22:2(13Z,16Z)/18:2(9Z,12Z))	965.853	1	5.44447	0.00684505	0.0134939	2.71529
5.44_965.8530m/z	HMDB0050739	M+H	C63H112O6	29.9	-0.124599	49.4074	100 - 69.7 - 25.1 - 6.24 - 1.19 - 0.188		TG(20:1(11Z)/18:3(9Z,12Z,15Z)/22:1(13Z))	965.853	1	5.44447	0.00684505	0.0134939	2.71529
5.44_965.8530m/z	HMDB0050931	M+H	C63H112O6	29.9	-0.124599	49.4074	100 - 69.7 - 25.1 - 6.24 - 1.19 - 0.188		TG(20:3(5Z,8Z,11Z)/18:0/22:2(13Z,16Z))	965.853	1	5.44447	0.00684505	0.0134939	2.71529
5.44_965.8530m/z	HMDB0050946	M+H	C63H112O6	29.9	-0.124599	49.4074	100 - 69.7 - 25.1 - 6.24 - 1.19 - 0.188		TG(20:3(5Z,8Z,11Z)/20:0/20:2n6)	965.853	1	5.44447	0.00684505	0.0134939	2.71529
5.44_965.8530m/z	HMDB0050962	M+H	C63H112O6	29.9	-0.124599	49.4074	100 - 69.7 - 25.1 - 6.24 - 1.19 - 0.188		TG(20:3(5Z,8Z,11Z)/22:0/18:2(9Z,12Z))	965.853	1	5.44447	0.00684505	0.0134939	2.71529
5.44_965.8530m/z	HMDB0051015	M+H	C63H112O6	29.9	-0.124599	49.4074	100 - 69.7 - 25.1 - 6.24 - 1.19 - 0.188		TG(20:3(5Z,8Z,11Z)/16:1(9Z)/24:1(15Z))	965.853	1	5.44447	0.00684505	0.0134939	2.71529
5.44_965.8530m/z	HMDB0051032	M+H	C63H112O6	29.9	-0.124599	49.4074	100 - 69.7 - 25.1 - 6.24 - 1.19 - 0.188		TG(20:3(5Z,8Z,11Z)/18:1(11Z)/22:1(13Z))	965.853	1	5.44447	0.00684505	0.0134939	2.71529
5.44_965.8530m/z	HMDB0051050	M+H	C63H112O6	29.9	-0.124599	49.4074	100 - 69.7 - 25.1 - 6.24 - 1.19 - 0.188		TG(20:3(5Z,8Z,11Z)/18:1(9Z)/22:1(13Z))	965.853	1	5.44447	0.00684505	0.0134939	2.71529
5.44_965.8530m/z	HMDB0051450	M+H	C63H112O6	29.9	-0.124599	49.4074	100 - 69.7 - 25.1 - 6.24 - 1.19 - 0.188		TG(22:1(13Z)/16:0/22:4(7Z,10Z,13Z,16Z))	965.853	1	5.44447	0.00684505	0.0134939	2.71529
5.44_965.8530m/z	HMDB0051465	M+H	C63H112O6	29.9	-0.124599	49.4074	100 - 69.7 - 25.1 - 6.24 - 1.19 - 0.188		TG(22:1(13Z)/18:0/20:4(5Z,8Z,11Z,14Z))	965.853	1	5.44447	0.00684505	0.0134939	2.71529
5.44_965.8530m/z	HMDB0051471	M+H	C63H112O6	29.9	-0.124599	49.4074	100 - 69.7 - 25.1 - 6.24 - 1.19 - 0.188		TG(22:1(13Z)/18:0/20:4(8Z,11Z,14Z,17Z))	965.853	1	5.44447	0.00684505	0.0134939	2.71529
5.44_965.8530m/z	HMDB0051487	M+H	C63H112O6	29.9	-0.124599	49.4074	100 - 69.7 - 25.1 - 6.24 - 1.19 - 0.188		TG(22:1(13Z)/20:0/18:4(6Z,9Z,12Z,15Z))	965.853	1	5.44447	0.00684505	0.0134939	2.71529
5.44_965.8530m/z	HMDB0051566	M+H	C63H112O6	29.9	-0.124599	49.4074	100 - 69.7 - 25.1 - 6.24 - 1.19 - 0.188		TG(22:1(13Z)/18:1(11Z)/20:3n6)	965.853	1	5.44447	0.00684505	0.0134939	2.71529
5.44_965.8530m/z	HMDB0051583	M+H	C63H112O6	29.9	-0.124599	49.4074	100 - 69.7 - 25.1 - 6.24 - 1.19 - 0.188		TG(22:1(13Z)/18:1(9Z)/20:3n6)	965.853	1	5.44447	0.00684505	0.0134939	2.71529
5.44_965.8530m/z	HMDB0051598	M+H	C63H112O6	29.9	-0.124599	49.4074	100 - 69.7 - 25.1 - 6.24 - 1.19 - 0.188		TG(22:1(13Z)/20:1(11Z)/18:3(6Z,9Z,12Z))	965.853	1	5.44447	0.00684505	0.0134939	2.71529
5.44_965.8530m/z	HMDB0051605	M+H	C63H112O6	29.9	-0.124599	49.4074	100 - 69.7 - 25.1 - 6.24 - 1.19 - 0.188		TG(22:1(13Z)/20:1(11Z)/18:3(9Z,12Z,15Z))	965.853	1	5.44447	0.00684505	0.0134939	2.71529
5.44_965.8530m/z	HMDB0051667	M+H	C63H112O6	29.9	-0.124599	49.4074	100 - 69.7 - 25.1 - 6.24 - 1.19 - 0.188		TG(22:1(13Z)/18:2(9Z,12Z)/20:2n6)	965.853	1	5.44447	0.00684505	0.0134939	2.71529
5.44_965.8530m/z	HMDB0051699	M+H	C63H112O6	29.9	-0.124599	49.4074	100 - 69.7 - 25.1 - 6.24 - 1.19 - 0.188		TG(22:1(13Z)/20:2n6/18:2(9Z,12Z))	965.853	1	5.44447	0.00684505	0.0134939	2.71529
5.44_965.8530m/z	HMDB0051924	M+H	C63H112O6	29.9	-0.124599	49.4074	100 - 69.7 - 25.1 - 6.24 - 1.19 - 0.188		TG(24:1(15Z)/14:0/22:4(7Z,10Z,13Z,16Z))	965.853	1	5.44447	0.00684505	0.0134939	2.71529
5.44_965.8530m/z	HMDB0051954	M+H	C63H112O6	29.9	-0.124599	49.4074	100 - 69.7 - 25.1 - 6.24 - 1.19 - 0.188		TG(24:1(15Z)/16:0/20:4(5Z,8Z,11Z,14Z))	965.853	1	5.44447	0.00684505	0.0134939	2.71529
5.44_965.8530m/z	HMDB0051960	M+H	C63H112O6	29.9	-0.124599	49.4074	100 - 69.7 - 25.1 - 6.24 - 1.19 - 0.188		TG(24:1(15Z)/16:0/20:4(8Z,11Z,14Z,17Z))	965.853	1	5.44447	0.00684505	0.0134939	2.71529
5.44_965.8530m/z	HMDB0051975	M+H	C63H112O6	29.9	-0.124599	49.4074	100 - 69.7 - 25.1 - 6.24 - 1.19 - 0.188		TG(24:1(15Z)/18:0/18:4(6Z,9Z,12Z,15Z))	965.853	1	5.44447	0.00684505	0.0134939	2.71529
5.44_965.8530m/z	HMDB0052049	M+H	C63H112O6	29.9	-0.124599	49.4074	100 - 69.7 - 25.1 - 6.24 - 1.19 - 0.188		TG(24:1(15Z)/16:1(9Z)/20:3n6)	965.853	1	5.44447	0.00684505	0.0134939	2.71529
5.44_965.8530m/z	HMDB0052063	M+H	C63H112O6	29.9	-0.124599	49.4074	100 - 69.7 - 25.1 - 6.24 - 1.19 - 0.188		TG(24:1(15Z)/18:1(11Z)/18:3(6Z,9Z,12Z))	965.853	1	5.44447	0.00684505	0.0134939	2.71529
5.44_965.8530m/z	HMDB0052070	M+H	C63H112O6	29.9	-0.124599	49.4074	100 - 69.7 - 25.1 - 6.24 - 1.19 - 0.188		TG(24:1(15Z)/18:1(11Z)/18:3(9Z,12Z,15Z))	965.853	1	5.44447	0.00684505	0.0134939	2.71529
5.44_965.8530m/z	HMDB0052079	M+H	C63H112O6	29.9	-0.124599	49.4074	100 - 69.7 - 25.1 - 6.24 - 1.19 - 0.188		TG(24:1(15Z)/18:1(9Z)/18:3(6Z,9Z,12Z))	965.853	1	5.44447	0.00684505	0.0134939	2.71529
5.44_965.8530m/z	HMDB0052086	M+H	C63H112O6	29.9	-0.124599	49.4074	100 - 69.7 - 25.1 - 6.24 - 1.19 - 0.188		TG(24:1(15Z)/18:1(9Z)/18:3(9Z,12Z,15Z))	965.853	1	5.44447	0.00684505	0.0134939	2.71529
5.44_965.8530m/z	HMDB0052158	M+H	C63H112O6	29.9	-0.124599	49.4074	100 - 69.7 - 25.1 - 6.24 - 1.19 - 0.188		TG(24:1(15Z)/18:2(9Z,12Z)/18:2(9Z,12Z))	965.853	1	5.44447	0.00684505	0.0134939	2.71529
5.44_965.8530m/z	HMDB0052474	M+H	C63H112O6	29.9	-0.124599	49.4074	100 - 69.7 - 25.1 - 6.24 - 1.19 - 0.188		TG(18:2(9Z,12Z)/22:0/20:3n6)	965.853	1	5.44447	0.00684505	0.0134939	2.71529
5.44_965.8530m/z	HMDB0052487	M+H	C63H112O6	29.9	-0.124599	49.4074	100 - 69.7 - 25.1 - 6.24 - 1.19 - 0.188		TG(18:2(9Z,12Z)/24:0/18:3(6Z,9Z,12Z))	965.853	1	5.44447	0.00684505	0.0134939	2.71529
5.44_965.8530m/z	HMDB0052494	M+H	C63H112O6	29.9	-0.124599	49.4074	100 - 69.7 - 25.1 - 6.24 - 1.19 - 0.188		TG(18:2(9Z,12Z)/24:0/18:3(9Z,12Z,15Z))	965.853	1	5.44447	0.00684505	0.0134939	2.71529
5.44_965.8530m/z	HMDB0052566	M+H	C63H112O6	29.9	-0.124599	49.4074	100 - 69.7 - 25.1 - 6.24 - 1.19 - 0.188		TG(18:2(9Z,12Z)/20:1(11Z)/22:2(13Z,16Z))	965.853	1	5.44447	0.00684505	0.0134939	2.71529
5.44_965.8530m/z	HMDB0052593	M+H	C63H112O6	29.9	-0.124599	49.4074	100 - 69.7 - 25.1 - 6.24 - 1.19 - 0.188		TG(18:2(9Z,12Z)/22:1(13Z)/20:2n6)	965.853	1	5.44447	0.00684505	0.0134939	2.71529
5.44_965.8530m/z	HMDB0052606	M+H	C63H112O6	29.9	-0.124599	49.4074	100 - 69.7 - 25.1 - 6.24 - 1.19 - 0.188		TG(18:2(9Z,12Z)/24:1(15Z)/18:2(9Z,12Z))	965.853	1	5.44447	0.00684505	0.0134939	2.71529
5.44_965.8530m/z	HMDB0052905	M+H	C63H112O6	29.9	-0.124588	49.4074	100 - 69.7 - 25.1 - 6.24 - 1.19 - 0.188		TG(18:3(6Z,9Z,12Z)/20:0/22:2(13Z,16Z))	965.853	1	5.44447	0.00684505	0.0134939	2.71529
5.44_965.8530m/z	HMDB0052916	M+H	C63H112O6	29.9	-0.124599	49.4074	100 - 69.7 - 25.1 - 6.24 - 1.19 - 0.188		TG(18:3(6Z,9Z,12Z)/22:0/20:2n6)	965.853	1	5.44447	0.00684505	0.0134939	2.71529
5.44_965.8530m/z	HMDB0053317	M+H	C63H112O6	29.9	-0.124599	49.4074	100 - 69.7 - 25.1 - 6.24 - 1.19 - 0.188		TG(20:2n6/20:0/20:3n6)	965.853	1	5.44447	0.00684505	0.0134939	2.71529
5.44_965.8530m/z	HMDB0053335	M+H	C63H112O6	29.9	-0.124599	49.4074	100 - 69.7 - 25.1 - 6.24 - 1.19 - 0.188		TG(20:2n6/22:0/18:3(9Z,12Z,15Z))	965.853	1	5.44447	0.00684505	0.0134939	2.71529
5.44_965.8530m/z	HMDB0053384	M+H	C63H112O6	29.9	-0.124599	49.4074	100 - 69.7 - 25.1 - 6.24 - 1.19 - 0.188		TG(20:2n6/18:1(11Z)/22:2(13Z,16Z))	965.853	1	5.44447	0.00684505	0.0134939	2.71529
5.44_965.8530m/z	HMDB0053397	M+H	C63H112O6	29.9	-0.124599	49.4074	100 - 69.7 - 25.1 - 6.24 - 1.19 - 0.188		TG(20:2n6/18:1(9Z)/22:2(13Z,16Z))	965.853	1	5.44447	0.00684505	0.0134939	2.71529
5.44_965.8530m/z	HMDB0053407	M+H	C63H112O6	29.9	-0.124599	49.4074	100 - 69.7 - 25.1 - 6.24 - 1.19 - 0.188		TG(20:2n6/20:1(11Z)/20:2n6)	965.853	1	5.44447	0.00684505	0.0134939	2.71529
5.44_965.8530m/z	HMDB0053691	M+H	C63H112O6	29.9	-0.124599	49.4074	100 - 69.7 - 25.1 - 6.24 - 1.19 - 0.188		TG(20:3n6/18:0/22:2(13Z,16Z))	965.853	1	5.44447	0.00684505	0.0134939	2.71529
5.44_965.8530m/z	HMDB0054384	M+H	C63H112O6	29.9	-0.124599	49.4074	100 - 69.7 - 25.1 - 6.24 - 1.19 - 0.188		TG(22:2(13Z,16Z)/20:0/18:3(9Z,12Z,15Z))	965.853	1	5.44447	0.00684505	0.0134939	2.71529
5.44_965.8530m/z	HMDB0054421	M+H	C63H112O6	29.9	-0.124588	49.4074	100 - 69.7 - 25.1 - 6.24 - 1.19 - 0.188		TG(22:2(13Z,16Z)/16:1(9Z)/22:2(13Z,16Z))	965.853	1	5.44447	0.00684505	0.0134939	2.71529
5.56_965.8543m/z	HMDB0005419	M+H	C63H112O6	29.6	1.13863	49.4074	100 - 69.7 - 25.1 - 6.24 - 1.19 - 0.188		TG(20:0/20:1(11Z)/20:4(5Z,8Z,11Z,14Z))	965.854	1	5.56318	0.000444087	0.00170655	6.89313
5.56_965.8543m/z	HMDB0042263	M+H	C63H112O6	29.6	1.13863	49.4074	100 - 69.7 - 25.1 - 6.24 - 1.19 - 0.188		TG(14:0/24:0/22:5(4Z,7Z,10Z,13Z,16Z))	965.854	1	5.56318	0.000444087	0.00170655	6.89313
5.56_965.8543m/z	HMDB0042268	M+H	C63H112O6	29.6	1.13863	49.4074	100 - 69.7 - 25.1 - 6.24 - 1.19 - 0.188		TG(14:0/24:0/22:5(7Z,10Z,13Z,16Z,19Z))	965.854	1	5.56318	0.000444087	0.00170655	6.89313
5.56_965.8543m/z	HMDB0042502	M+H	C63H112O6	29.6	1.13863	49.4074	100 - 69.7 - 25.1 - 6.24 - 1.19 - 0.188		TG(14:0/24:1(15Z)/22:4(7Z,10Z,13Z,16Z))	965.854	1	5.56318	0.000444087	0.00170655	6.89313
5.56_965.8543m/z	HMDB0042705	M+H	C63H112O6	29.6	1.13863	49.4074	100 - 69.7 - 25.1 - 6.24 - 1.19 - 0.188		TG(14:0/22:4(7Z,10Z,13Z,16Z)/24:1(15Z))	965.854	1	5.56318	0.000444087	0.00170655	6.89313
5.56_965.8543m/z	HMDB0042727	M+H	C63H112O6	29.6	1.13863	49.4074	100 - 69.7 - 25.1 - 6.24 - 1.19 - 0.188		TG(14:0/22:5(4Z,7Z,10Z,13Z,16Z)/24:0)	965.854	1	5.56318	0.000444087	0.00170655	6.89313
5.56_965.8543m/z	HMDB0042877	M+H	C63H112O6	29.6	1.13863	49.4074	100 - 69.7 - 25.1 - 6.24 - 1.19 - 0.188		TG(14:0/22:5(7Z,10Z,13Z,16Z,19Z)/24:0)	965.854	1	5.56318	0.000444087	0.00170655	6.89313
5.56_965.8543m/z	HMDB0043989	M+H	C63H112O6	29.6	1.13863	49.4074	100 - 69.7 - 25.1 - 6.24 - 1.19 - 0.188		TG(16:0/22:0/22:5(4Z,7Z,10Z,13Z,16Z))	965.854	1	5.56318	0.000444087	0.00170655	6.89313
5.56_965.8543m/z	HMDB0043994	M+H	C63H112O6	29.6	1.13863	49.4074	100 - 69.7 - 25.1 - 6.24 - 1.19 - 0.188		TG(16:0/22:0/22:5(7Z,10Z,13Z,16Z,19Z))	965.854	1	5.56318	0.000444087	0.00170655	6.89313
5.56_965.8543m/z	HMDB0044021	M+H	C63H112O6	29.6	1.13863	49.4074	100 - 69.7 - 25.1 - 6.24 - 1.19 - 0.188		TG(16:0/24:0/20:5(5Z,8Z,11Z,14Z,17Z))	965.854	1	5.56318	0.000444087	0.00170655	6.89313
5.56_965.8543m/z	HMDB0044212	M+H	C63H112O6	29.6	1.13863	49.4074	100 - 69.7 - 25.1 - 6.24 - 1.19 - 0.188		TG(16:0/22:1(13Z)/22:4(7Z,10Z,13Z,16Z))	965.854	1	5.56318	0.000444087	0.00170655	6.89313
5.56_965.8543m/z	HMDB0044238	M+H	C63H112O6	29.6	1.13863	49.4074	100 - 69.7 - 25.1 - 6.24 - 1.19 - 0.188		TG(16:0/24:1(15Z)/20:4(5Z,8Z,11Z,14Z))	965.854	1	5.56318	0.000444087	0.00170655	6.89313
5.56_965.8543m/z	HMDB0044244	M+H	C63H112O6	29.6	1.13863	49.4074	100 - 69.7 - 25.1 - 6.24 - 1.19 - 0.188		TG(16:0/24:1(15Z)/20:4(8Z,11Z,14Z,17Z))	965.854	1	5.56318	0.000444087	0.00170655	6.89313
5.56_965.8543m/z	HMDB0044373	M+H	C63H112O6	29.6	1.13863	49.4074	100 - 69.7 - 25.1 - 6.24 - 1.19 - 0.188		TG(16:0/20:4(5Z,8Z,11Z,14Z)/24:1(15Z))	965.854	1	5.56318	0.000444087	0.00170655	6.89313
5.56_965.8543m/z	HMDB0044428	M+H	C63H112O6	29.6	1.13863	49.4074	100 - 69.7 - 25.1 - 6.24 - 1.19 - 0.188		TG(16:0/22:4(7Z,10Z,13Z,16Z)/22:1(13Z))	965.854	1	5.56318	0.000444087	0.00170655	6.89313
5.56_965.8543m/z	HMDB0044448	M+H	C63H112O6	29.6	1.13863	49.4074	100 - 69.7 - 25.1 - 6.24 - 1.19 - 0.188		TG(16:0/22:5(4Z,7Z,10Z,13Z,16Z)/22:0)	965.854	1	5.56318	0.000444087	0.00170655	6.89313
5.56_965.8543m/z	HMDB0044541	M+H	C63H112O6	29.6	1.13863	49.4074	100 - 69.7 - 25.1 - 6.24 - 1.19 - 0.188		TG(16:0/20:4(8Z,11Z,14Z,17Z)/24:1(15Z))	965.854	1	5.56318	0.000444087	0.00170655	6.89313
5.56_965.8543m/z	HMDB0044561	M+H	C63H112O6	29.6	1.13863	49.4074	100 - 69.7 - 25.1 - 6.24 - 1.19 - 0.188		TG(16:0/20:5(5Z,8Z,11Z,14Z,17Z)/24:0)	965.854	1	5.56318	0.000444087	0.00170655	6.89313
5.56_965.8543m/z	HMDB0044588	M+H	C63H112O6	29.6	1.13863	49.4074	100 - 69.7 - 25.1 - 6.24 - 1.19 - 0.188		TG(16:0/22:5(7Z,10Z,13Z,16Z,19Z)/22:0)	965.854	1	5.56318	0.000444087	0.00170655	6.89313
5.56_965.8543m/z	HMDB0044795	M+H	C63H112O6	29.6	1.13863	49.4074	100 - 69.7 - 25.1 - 6.24 - 1.19 - 0.188		TG(18:0/20:0/22:5(4Z,7Z,10Z,13Z,16Z))	965.854	1	5.56318	0.000444087	0.00170655	6.89313
5.56_965.8543m/z	HMDB0044800	M+H	C63H112O6	29.6	1.13863	49.4074	100 - 69.7 - 25.1 - 6.24 - 1.19 - 0.188		TG(18:0/20:0/22:5(7Z,10Z,13Z,16Z,19Z))	965.854	1	5.56318	0.000444087	0.00170655	6.89313
5.56_965.8543m/z	HMDB0044826	M+H	C63H112O6	29.6	1.13863	49.4074	100 - 69.7 - 25.1 - 6.24 - 1.19 - 0.188		TG(18:0/22:0/20:5(5Z,8Z,11Z,14Z,17Z))	965.854	1	5.56318	0.000444087	0.00170655	6.89313
5.56_965.8543m/z	HMDB0044983	M+H	C63H112O6	29.6	1.13863	49.4074	100 - 69.7 - 25.1 - 6.24 - 1.19 - 0.188		TG(18:0/20:1(11Z)/22:4(7Z,10Z,13Z,16Z))	965.854	1	5.56318	0.000444087	0.00170655	6.89313
5.56_965.8543m/z	HMDB0045009	M+H	C63H112O6	29.6	1.13863	49.4074	100 - 69.7 - 25.1 - 6.24 - 1.19 - 0.188		TG(18:0/20:3(5Z,8Z,11Z)/22:2(13Z,16Z))	965.854	1	5.56318	0.000444087	0.00170655	6.89313
5.56_965.8543m/z	HMDB0045035	M+H	C63H112O6	29.6	1.13863	49.4074	100 - 69.7 - 25.1 - 6.24 - 1.19 - 0.188		TG(18:0/22:1(13Z)/20:4(5Z,8Z,11Z,14Z))	965.854	1	5.56318	0.000444087	0.00170655	6.89313
5.56_965.8543m/z	HMDB0045041	M+H	C63H112O6	29.6	1.13863	49.4074	100 - 69.7 - 25.1 - 6.24 - 1.19 - 0.188		TG(18:0/22:1(13Z)/20:4(8Z,11Z,14Z,17Z))	965.854	1	5.56318	0.000444087	0.00170655	6.89313
5.56_965.8543m/z	HMDB0045067	M+H	C63H112O6	29.6	1.13863	49.4074	100 - 69.7 - 25.1 - 6.24 - 1.19 - 0.188		TG(18:0/24:1(15Z)/18:4(6Z,9Z,12Z,15Z))	965.854	1	5.56318	0.000444087	0.00170655	6.89313
5.56_965.8543m/z	HMDB0045171	M+H	C63H112O6	29.6	1.13863	49.4074	100 - 69.7 - 25.1 - 6.24 - 1.19 - 0.188		TG(18:0/20:3n6/22:2(13Z,16Z))	965.854	1	5.56318	0.000444087	0.00170655	6.89313
5.56_965.8543m/z	HMDB0045191	M+H	C63H112O6	29.6	1.13863	49.4074	100 - 69.7 - 25.1 - 6.24 - 1.19 - 0.188		TG(18:0/20:4(5Z,8Z,11Z,14Z)/22:1(13Z))	965.854	1	5.56318	0.000444087	0.00170655	6.89313
5.56_965.8543m/z	HMDB0045217	M+H	C63H112O6	29.6	1.13863	49.4074	100 - 69.7 - 25.1 - 6.24 - 1.19 - 0.188		TG(18:0/22:2(13Z,16Z)/20:3(5Z,8Z,11Z))	965.854	1	5.56318	0.000444087	0.00170655	6.89313
5.56_965.8543m/z	HMDB0045223	M+H	C63H112O6	29.6	1.13863	49.4074	100 - 69.7 - 25.1 - 6.24 - 1.19 - 0.188		TG(18:0/22:2(13Z,16Z)/20:3n6)	965.854	1	5.56318	0.000444087	0.00170655	6.89313
5.56_965.8543m/z	HMDB0045243	M+H	C63H112O6	29.6	1.13863	49.4074	100 - 69.7 - 25.1 - 6.24 - 1.19 - 0.188		TG(18:0/22:4(7Z,10Z,13Z,16Z)/20:1(11Z))	965.854	1	5.56318	0.000444087	0.00170655	6.89313
5.56_965.8543m/z	HMDB0045263	M+H	C63H112O6	29.6	1.13863	49.4074	100 - 69.7 - 25.1 - 6.24 - 1.19 - 0.188		TG(18:0/22:5(4Z,7Z,10Z,13Z,16Z)/20:0)	965.854	1	5.56318	0.000444087	0.00170655	6.89313
5.56_965.8543m/z	HMDB0045327	M+H	C63H112O6	29.6	1.13863	49.4074	100 - 69.7 - 25.1 - 6.24 - 1.19 - 0.188		TG(18:0/18:4(6Z,9Z,12Z,15Z)/24:1(15Z))	965.854	1	5.56318	0.000444087	0.00170655	6.89313
5.56_965.8543m/z	HMDB0045353	M+H	C63H112O6	29.6	1.13863	49.4074	100 - 69.7 - 25.1 - 6.24 - 1.19 - 0.188		TG(18:0/20:4(8Z,11Z,14Z,17Z)/22:1(13Z))	965.854	1	5.56318	0.000444087	0.00170655	6.89313
5.56_965.8543m/z	HMDB0045372	M+H	C63H112O6	29.6	1.13863	49.4074	100 - 69.7 - 25.1 - 6.24 - 1.19 - 0.188		TG(18:0/20:5(5Z,8Z,11Z,14Z,17Z)/22:0)	965.854	1	5.56318	0.000444087	0.00170655	6.89313
5.56_965.8543m/z	HMDB0045398	M+H	C63H112O6	29.6	1.13863	49.4074	100 - 69.7 - 25.1 - 6.24 - 1.19 - 0.188		TG(18:0/22:5(7Z,10Z,13Z,16Z,19Z)/20:0)	965.854	1	5.56318	0.000444087	0.00170655	6.89313
5.56_965.8543m/z	HMDB0045573	M+H	C63H112O6	29.6	1.13863	49.4074	100 - 69.7 - 25.1 - 6.24 - 1.19 - 0.188		TG(20:0/18:0/22:5(4Z,7Z,10Z,13Z,16Z))	965.854	1	5.56318	0.000444087	0.00170655	6.89313
5.56_965.8543m/z	HMDB0045578	M+H	C63H112O6	29.6	1.13863	49.4074	100 - 69.7 - 25.1 - 6.24 - 1.19 - 0.188		TG(20:0/18:0/22:5(7Z,10Z,13Z,16Z,19Z))	965.854	1	5.56318	0.000444087	0.00170655	6.89313
5.56_965.8543m/z	HMDB0045603	M+H	C63H112O6	29.6	1.13863	49.4074	100 - 69.7 - 25.1 - 6.24 - 1.19 - 0.188		TG(20:0/20:0/20:5(5Z,8Z,11Z,14Z,17Z))	965.854	1	5.56318	0.000444087	0.00170655	6.89313
5.56_965.8543m/z	HMDB0045728	M+H	C63H112O6	29.6	1.13863	49.4074	100 - 69.7 - 25.1 - 6.24 - 1.19 - 0.188		TG(20:0/18:1(11Z)/22:4(7Z,10Z,13Z,16Z))	965.854	1	5.56318	0.000444087	0.00170655	6.89313
5.56_965.8543m/z	HMDB0045754	M+H	C63H112O6	29.6	1.13863	49.4074	100 - 69.7 - 25.1 - 6.24 - 1.19 - 0.188		TG(20:0/18:1(9Z)/22:4(7Z,10Z,13Z,16Z))	965.854	1	5.56318	0.000444087	0.00170655	6.89313
5.56_965.8543m/z	HMDB0045784	M+H	C63H112O6	29.6	1.13863	49.4074	100 - 69.7 - 25.1 - 6.24 - 1.19 - 0.188		TG(20:0/20:1(11Z)/20:4(8Z,11Z,14Z,17Z))	965.854	1	5.56318	0.000444087	0.00170655	6.89313
5.56_965.8543m/z	HMDB0045802	M+H	C63H112O6	29.6	1.13863	49.4074	100 - 69.7 - 25.1 - 6.24 - 1.19 - 0.188		TG(20:0/20:3(5Z,8Z,11Z)/20:2n6)	965.854	1	5.56318	0.000444087	0.00170655	6.89313
5.56_965.8543m/z	HMDB0045835	M+H	C63H112O6	29.6	1.13863	49.4074	100 - 69.7 - 25.1 - 6.24 - 1.19 - 0.188		TG(20:0/22:1(13Z)/18:4(6Z,9Z,12Z,15Z))	965.854	1	5.56318	0.000444087	0.00170655	6.89313
5.56_965.8543m/z	HMDB0045909	M+H	C63H112O6	29.6	1.13863	49.4074	100 - 69.7 - 25.1 - 6.24 - 1.19 - 0.188		TG(20:0/18:3(6Z,9Z,12Z)/22:2(13Z,16Z))	965.854	1	5.56318	0.000444087	0.00170655	6.89313
5.56_965.8543m/z	HMDB0045927	M+H	C63H112O6	29.6	1.13863	49.4074	100 - 69.7 - 25.1 - 6.24 - 1.19 - 0.188		TG(20:0/20:2n6/20:3(5Z,8Z,11Z))	965.854	1	5.56318	0.000444087	0.00170655	6.89313
5.56_965.8543m/z	HMDB0045933	M+H	C63H112O6	29.6	1.13863	49.4074	100 - 69.7 - 25.1 - 6.24 - 1.19 - 0.188		TG(20:0/20:2n6/20:3n6)	965.854	1	5.56318	0.000444087	0.00170655	6.89313
5.56_965.8543m/z	HMDB0045958	M+H	C63H112O6	29.6	1.13863	49.4074	100 - 69.7 - 25.1 - 6.24 - 1.19 - 0.188		TG(20:0/20:3n6/20:2n6)	965.854	1	5.56318	0.000444087	0.00170655	6.89313
5.56_965.8543m/z	HMDB0045978	M+H	C63H112O6	29.6	1.13863	49.4074	100 - 69.7 - 25.1 - 6.24 - 1.19 - 0.188		TG(20:0/20:4(5Z,8Z,11Z,14Z)/20:1(11Z))	965.854	1	5.56318	0.000444087	0.00170655	6.89313
5.56_965.8543m/z	HMDB0046009	M+H	C63H112O6	29.6	1.13863	49.4074	100 - 69.7 - 25.1 - 6.24 - 1.19 - 0.188		TG(20:0/22:2(13Z,16Z)/18:3(6Z,9Z,12Z))	965.854	1	5.56318	0.000444087	0.00170655	6.89313
5.56_965.8543m/z	HMDB0046016	M+H	C63H112O6	29.6	1.13863	49.4074	100 - 69.7 - 25.1 - 6.24 - 1.19 - 0.188		TG(20:0/22:2(13Z,16Z)/18:3(9Z,12Z,15Z))	965.854	1	5.56318	0.000444087	0.00170655	6.89313
5.56_965.8543m/z	HMDB0046028	M+H	C63H112O6	29.6	1.13863	49.4074	100 - 69.7 - 25.1 - 6.24 - 1.19 - 0.188		TG(20:0/22:4(7Z,10Z,13Z,16Z)/18:1(11Z))	965.854	1	5.56318	0.000444087	0.00170655	6.89313
5.56_965.8543m/z	HMDB0046029	M+H	C63H112O6	29.6	1.13863	49.4074	100 - 69.7 - 25.1 - 6.24 - 1.19 - 0.188		TG(20:0/22:4(7Z,10Z,13Z,16Z)/18:1(9Z))	965.854	1	5.56318	0.000444087	0.00170655	6.89313
5.56_965.8543m/z	HMDB0046091	M+H	C63H112O6	29.6	1.13863	49.4074	100 - 69.7 - 25.1 - 6.24 - 1.19 - 0.188		TG(20:0/18:3(9Z,12Z,15Z)/22:2(13Z,16Z))	965.854	1	5.56318	0.000444087	0.00170655	6.89313
5.56_965.8543m/z	HMDB0046110	M+H	C63H112O6	29.6	1.13863	49.4074	100 - 69.7 - 25.1 - 6.24 - 1.19 - 0.188		TG(20:0/18:4(6Z,9Z,12Z,15Z)/22:1(13Z))	965.854	1	5.56318	0.000444087	0.00170655	6.89313
5.56_965.8543m/z	HMDB0046134	M+H	C63H112O6	29.6	1.13863	49.4074	100 - 69.7 - 25.1 - 6.24 - 1.19 - 0.188		TG(20:0/20:4(8Z,11Z,14Z,17Z)/20:1(11Z))	965.854	1	5.56318	0.000444087	0.00170655	6.89313
5.56_965.8543m/z	HMDB0046153	M+H	C63H112O6	29.6	1.13864	49.4074	100 - 69.7 - 25.1 - 6.24 - 1.19 - 0.188		TG(20:0/20:5(5Z,8Z,11Z,14Z,17Z)/20:0)	965.854	1	5.56318	0.000444087	0.00170655	6.89313
5.56_965.8543m/z	HMDB0046323	M+H	C63H112O6	29.6	1.13863	49.4074	100 - 69.7 - 25.1 - 6.24 - 1.19 - 0.188		TG(22:0/16:0/22:5(4Z,7Z,10Z,13Z,16Z))	965.854	1	5.56318	0.000444087	0.00170655	6.89313
5.56_965.8543m/z	HMDB0046328	M+H	C63H112O6	29.6	1.13863	49.4074	100 - 69.7 - 25.1 - 6.24 - 1.19 - 0.188		TG(22:0/16:0/22:5(7Z,10Z,13Z,16Z,19Z))	965.854	1	5.56318	0.000444087	0.00170655	6.89313
5.56_965.8543m/z	HMDB0046352	M+H	C63H112O6	29.6	1.13863	49.4074	100 - 69.7 - 25.1 - 6.24 - 1.19 - 0.188		TG(22:0/18:0/20:5(5Z,8Z,11Z,14Z,17Z))	965.854	1	5.56318	0.000444087	0.00170655	6.89313
5.56_965.8543m/z	HMDB0046472	M+H	C63H112O6	29.6	1.13863	49.4074	100 - 69.7 - 25.1 - 6.24 - 1.19 - 0.188		TG(22:0/16:1(9Z)/22:4(7Z,10Z,13Z,16Z))	965.854	1	5.56318	0.000444087	0.00170655	6.89313
5.56_965.8543m/z	HMDB0046495	M+H	C63H112O6	29.6	1.13863	49.4074	100 - 69.7 - 25.1 - 6.24 - 1.19 - 0.188		TG(22:0/18:1(11Z)/20:4(5Z,8Z,11Z,14Z))	965.854	1	5.56318	0.000444087	0.00170655	6.89313
5.56_965.8543m/z	HMDB0046501	M+H	C63H112O6	29.6	1.13863	49.4074	100 - 69.7 - 25.1 - 6.24 - 1.19 - 0.188		TG(22:0/18:1(11Z)/20:4(8Z,11Z,14Z,17Z))	965.854	1	5.56318	0.000444087	0.00170655	6.89313
5.56_965.8543m/z	HMDB0046520	M+H	C63H112O6	29.6	1.13863	49.4074	100 - 69.7 - 25.1 - 6.24 - 1.19 - 0.188		TG(22:0/18:1(9Z)/20:4(5Z,8Z,11Z,14Z))	965.854	1	5.56318	0.000444087	0.00170655	6.89313
5.56_965.8543m/z	HMDB0046526	M+H	C63H112O6	29.6	1.13863	49.4074	100 - 69.7 - 25.1 - 6.24 - 1.19 - 0.188		TG(22:0/18:1(9Z)/20:4(8Z,11Z,14Z,17Z))	965.854	1	5.56318	0.000444087	0.00170655	6.89313
5.56_965.8543m/z	HMDB0046550	M+H	C63H112O6	29.6	1.13863	49.4074	100 - 69.7 - 25.1 - 6.24 - 1.19 - 0.188		TG(22:0/20:1(11Z)/18:4(6Z,9Z,12Z,15Z))	965.854	1	5.56318	0.000444087	0.00170655	6.89313
5.56_965.8543m/z	HMDB0046566	M+H	C63H112O6	29.6	1.13863	49.4074	100 - 69.7 - 25.1 - 6.24 - 1.19 - 0.188		TG(22:0/20:3(5Z,8Z,11Z)/18:2(9Z,12Z))	965.854	1	5.56318	0.000444087	0.00170655	6.89313
5.56_965.8543m/z	HMDB0046638	M+H	C63H112O6	29.6	1.13863	49.4074	100 - 69.7 - 25.1 - 6.24 - 1.19 - 0.188		TG(22:0/18:2(9Z,12Z)/20:3(5Z,8Z,11Z))	965.854	1	5.56318	0.000444087	0.00170655	6.89313
5.56_965.8543m/z	HMDB0046644	M+H	C63H112O6	29.6	1.13863	49.4074	100 - 69.7 - 25.1 - 6.24 - 1.19 - 0.188		TG(22:0/18:2(9Z,12Z)/20:3n6)	965.854	1	5.56318	0.000444087	0.00170655	6.89313
5.56_965.8543m/z	HMDB0046668	M+H	C63H112O6	29.6	1.13863	49.4074	100 - 69.7 - 25.1 - 6.24 - 1.19 - 0.188		TG(22:0/18:3(6Z,9Z,12Z)/20:2n6)	965.854	1	5.56318	0.000444087	0.00170655	6.89313
5.56_965.8543m/z	HMDB0046692	M+H	C63H112O6	29.6	1.13863	49.4074	100 - 69.7 - 25.1 - 6.24 - 1.19 - 0.188		TG(22:0/20:2n6/18:3(6Z,9Z,12Z))	965.854	1	5.56318	0.000444087	0.00170655	6.89313
5.56_965.8543m/z	HMDB0046699	M+H	C63H112O6	29.6	1.13863	49.4074	100 - 69.7 - 25.1 - 6.24 - 1.19 - 0.188		TG(22:0/20:2n6/18:3(9Z,12Z,15Z))	965.854	1	5.56318	0.000444087	0.00170655	6.89313
5.56_965.8543m/z	HMDB0046716	M+H	C63H112O6	29.6	1.13863	49.4074	100 - 69.7 - 25.1 - 6.24 - 1.19 - 0.188		TG(22:0/20:3n6/18:2(9Z,12Z))	965.854	1	5.56318	0.000444087	0.00170655	6.89313
5.56_965.8543m/z	HMDB0046735	M+H	C63H112O6	29.6	1.13863	49.4074	100 - 69.7 - 25.1 - 6.24 - 1.19 - 0.188		TG(22:0/20:4(5Z,8Z,11Z,14Z)/18:1(11Z))	965.854	1	5.56318	0.000444087	0.00170655	6.89313
5.56_965.8543m/z	HMDB0046736	M+H	C63H112O6	29.6	1.13863	49.4074	100 - 69.7 - 25.1 - 6.24 - 1.19 - 0.188		TG(22:0/20:4(5Z,8Z,11Z,14Z)/18:1(9Z))	965.854	1	5.56318	0.000444087	0.00170655	6.89313
5.56_965.8543m/z	HMDB0046784	M+H	C63H112O6	29.6	1.13863	49.4074	100 - 69.7 - 25.1 - 6.24 - 1.19 - 0.188		TG(22:0/22:4(7Z,10Z,13Z,16Z)/16:1(9Z))	965.854	1	5.56318	0.000444087	0.00170655	6.89313
5.56_965.8543m/z	HMDB0046843	M+H	C63H112O6	29.6	1.13863	49.4074	100 - 69.7 - 25.1 - 6.24 - 1.19 - 0.188		TG(22:0/18:3(9Z,12Z,15Z)/20:2n6)	965.854	1	5.56318	0.000444087	0.00170655	6.89313
5.56_965.8543m/z	HMDB0046862	M+H	C63H112O6	29.6	1.13863	49.4074	100 - 69.7 - 25.1 - 6.24 - 1.19 - 0.188		TG(22:0/18:4(6Z,9Z,12Z,15Z)/20:1(11Z))	965.854	1	5.56318	0.000444087	0.00170655	6.89313
5.56_965.8543m/z	HMDB0046885	M+H	C63H112O6	29.6	1.13863	49.4074	100 - 69.7 - 25.1 - 6.24 - 1.19 - 0.188		TG(22:0/20:4(8Z,11Z,14Z,17Z)/18:1(11Z))	965.854	1	5.56318	0.000444087	0.00170655	6.89313
5.56_965.8543m/z	HMDB0046886	M+H	C63H112O6	29.6	1.13863	49.4074	100 - 69.7 - 25.1 - 6.24 - 1.19 - 0.188		TG(22:0/20:4(8Z,11Z,14Z,17Z)/18:1(9Z))	965.854	1	5.56318	0.000444087	0.00170655	6.89313
5.56_965.8543m/z	HMDB0047021	M+H	C63H112O6	29.6	1.13863	49.4074	100 - 69.7 - 25.1 - 6.24 - 1.19 - 0.188		TG(24:0/14:0/22:5(4Z,7Z,10Z,13Z,16Z))	965.854	1	5.56318	0.000444087	0.00170655	6.89313
5.56_965.8543m/z	HMDB0047026	M+H	C63H112O6	29.6	1.13863	49.4074	100 - 69.7 - 25.1 - 6.24 - 1.19 - 0.188		TG(24:0/14:0/22:5(7Z,10Z,13Z,16Z,19Z))	965.854	1	5.56318	0.000444087	0.00170655	6.89313
5.56_965.8543m/z	HMDB0047073	M+H	C63H112O6	29.6	1.13863	49.4074	100 - 69.7 - 25.1 - 6.24 - 1.19 - 0.188		TG(24:0/16:0/20:5(5Z,8Z,11Z,14Z,17Z))	965.854	1	5.56318	0.000444087	0.00170655	6.89313
5.56_965.8543m/z	HMDB0047188	M+H	C63H112O6	29.6	1.13863	49.4074	100 - 69.7 - 25.1 - 6.24 - 1.19 - 0.188		TG(24:0/14:1(9Z)/22:4(7Z,10Z,13Z,16Z))	965.854	1	5.56318	0.000444087	0.00170655	6.89313
5.56_965.8543m/z	HMDB0047210	M+H	C63H112O6	29.6	1.13863	49.4074	100 - 69.7 - 25.1 - 6.24 - 1.19 - 0.188		TG(24:0/16:1(9Z)/20:4(5Z,8Z,11Z,14Z))	965.854	1	5.56318	0.000444087	0.00170655	6.89313
5.56_965.8543m/z	HMDB0047216	M+H	C63H112O6	29.6	1.13863	49.4074	100 - 69.7 - 25.1 - 6.24 - 1.19 - 0.188		TG(24:0/16:1(9Z)/20:4(8Z,11Z,14Z,17Z))	965.854	1	5.56318	0.000444087	0.00170655	6.89313
5.56_965.8543m/z	HMDB0047239	M+H	C63H112O6	29.6	1.13863	49.4074	100 - 69.7 - 25.1 - 6.24 - 1.19 - 0.188		TG(24:0/18:1(11Z)/18:4(6Z,9Z,12Z,15Z))	965.854	1	5.56318	0.000444087	0.00170655	6.89313
5.56_965.8543m/z	HMDB0047263	M+H	C63H112O6	29.6	1.13863	49.4074	100 - 69.7 - 25.1 - 6.24 - 1.19 - 0.188		TG(24:0/18:1(9Z)/18:4(6Z,9Z,12Z,15Z))	965.854	1	5.56318	0.000444087	0.00170655	6.89313
5.56_965.8543m/z	HMDB0047375	M+H	C63H112O6	29.6	1.13863	49.4074	100 - 69.7 - 25.1 - 6.24 - 1.19 - 0.188		TG(24:0/18:2(9Z,12Z)/18:3(6Z,9Z,12Z))	965.854	1	5.56318	0.000444087	0.00170655	6.89313
5.56_965.8543m/z	HMDB0047382	M+H	C63H112O6	29.6	1.13863	49.4074	100 - 69.7 - 25.1 - 6.24 - 1.19 - 0.188		TG(24:0/18:2(9Z,12Z)/18:3(9Z,12Z,15Z))	965.854	1	5.56318	0.000444087	0.00170655	6.89313
5.56_965.8543m/z	HMDB0047398	M+H	C63H112O6	29.6	1.13863	49.4074	100 - 69.7 - 25.1 - 6.24 - 1.19 - 0.188		TG(24:0/18:3(6Z,9Z,12Z)/18:2(9Z,12Z))	965.854	1	5.56318	0.000444087	0.00170655	6.89313
5.56_965.8543m/z	HMDB0047463	M+H	C63H112O6	29.6	1.13863	49.4074	100 - 69.7 - 25.1 - 6.24 - 1.19 - 0.188		TG(24:0/20:4(5Z,8Z,11Z,14Z)/16:1(9Z))	965.854	1	5.56318	0.000444087	0.00170655	6.89313
5.56_965.8543m/z	HMDB0047510	M+H	C63H112O6	29.6	1.13863	49.4074	100 - 69.7 - 25.1 - 6.24 - 1.19 - 0.188		TG(24:0/22:4(7Z,10Z,13Z,16Z)/14:1(9Z))	965.854	1	5.56318	0.000444087	0.00170655	6.89313
5.56_965.8543m/z	HMDB0047566	M+H	C63H112O6	29.6	1.13863	49.4074	100 - 69.7 - 25.1 - 6.24 - 1.19 - 0.188		TG(24:0/18:3(9Z,12Z,15Z)/18:2(9Z,12Z))	965.854	1	5.56318	0.000444087	0.00170655	6.89313
5.56_965.8543m/z	HMDB0047584	M+H	C63H112O6	29.6	1.13863	49.4074	100 - 69.7 - 25.1 - 6.24 - 1.19 - 0.188		TG(24:0/18:4(6Z,9Z,12Z,15Z)/18:1(11Z))	965.854	1	5.56318	0.000444087	0.00170655	6.89313
5.56_965.8543m/z	HMDB0047585	M+H	C63H112O6	29.6	1.13863	49.4074	100 - 69.7 - 25.1 - 6.24 - 1.19 - 0.188		TG(24:0/18:4(6Z,9Z,12Z,15Z)/18:1(9Z))	965.854	1	5.56318	0.000444087	0.00170655	6.89313
5.56_965.8543m/z	HMDB0047607	M+H	C63H112O6	29.6	1.13863	49.4074	100 - 69.7 - 25.1 - 6.24 - 1.19 - 0.188		TG(24:0/20:4(8Z,11Z,14Z,17Z)/16:1(9Z))	965.854	1	5.56318	0.000444087	0.00170655	6.89313
5.56_965.8543m/z	HMDB0047876	M+H	C63H112O6	29.6	1.13863	49.4074	100 - 69.7 - 25.1 - 6.24 - 1.19 - 0.188		TG(14:1(9Z)/24:0/22:4(7Z,10Z,13Z,16Z))	965.854	1	5.56318	0.000444087	0.00170655	6.89313
5.56_965.8543m/z	HMDB0048536	M+H	C63H112O6	29.6	1.13863	49.4074	100 - 69.7 - 25.1 - 6.24 - 1.19 - 0.188		TG(16:1(9Z)/22:0/22:4(7Z,10Z,13Z,16Z))	965.854	1	5.56318	0.000444087	0.00170655	6.89313
5.56_965.8543m/z	HMDB0048556	M+H	C63H112O6	29.6	1.13863	49.4074	100 - 69.7 - 25.1 - 6.24 - 1.19 - 0.188		TG(16:1(9Z)/24:0/20:4(5Z,8Z,11Z,14Z))	965.854	1	5.56318	0.000444087	0.00170655	6.89313
5.56_965.8543m/z	HMDB0048562	M+H	C63H112O6	29.6	1.13863	49.4074	100 - 69.7 - 25.1 - 6.24 - 1.19 - 0.188		TG(16:1(9Z)/24:0/20:4(8Z,11Z,14Z,17Z))	965.854	1	5.56318	0.000444087	0.00170655	6.89313
5.56_965.8543m/z	HMDB0048683	M+H	C63H112O6	29.6	1.13863	49.4074	100 - 69.7 - 25.1 - 6.24 - 1.19 - 0.188		TG(16:1(9Z)/20:3(5Z,8Z,11Z)/24:1(15Z))	965.854	1	5.56318	0.000444087	0.00170655	6.89313
5.56_965.8543m/z	HMDB0048725	M+H	C63H112O6	29.6	1.13863	49.4074	100 - 69.7 - 25.1 - 6.24 - 1.19 - 0.188		TG(16:1(9Z)/24:1(15Z)/20:3(5Z,8Z,11Z))	965.854	1	5.56318	0.000444087	0.00170655	6.89313
5.56_965.8543m/z	HMDB0048731	M+H	C63H112O6	29.6	1.13863	49.4074	100 - 69.7 - 25.1 - 6.24 - 1.19 - 0.188		TG(16:1(9Z)/24:1(15Z)/20:3n6)	965.854	1	5.56318	0.000444087	0.00170655	6.89313
5.56_965.8543m/z	HMDB0048815	M+H	C63H112O6	29.6	1.13863	49.4074	100 - 69.7 - 25.1 - 6.24 - 1.19 - 0.188		TG(16:1(9Z)/20:3n6/24:1(15Z))	965.854	1	5.56318	0.000444087	0.00170655	6.89313
5.56_965.8543m/z	HMDB0048865	M+H	C63H112O6	29.6	1.13863	49.4074	100 - 69.7 - 25.1 - 6.24 - 1.19 - 0.188		TG(16:1(9Z)/22:2(13Z,16Z)/22:2(13Z,16Z))	965.854	1	5.56318	0.000444087	0.00170655	6.89313
5.56_965.8543m/z	HMDB0049168	M+H	C63H112O6	29.6	1.13863	49.4074	100 - 69.7 - 25.1 - 6.24 - 1.19 - 0.188		TG(18:1(11Z)/20:0/22:4(7Z,10Z,13Z,16Z))	965.854	1	5.56318	0.000444087	0.00170655	6.89313
5.56_965.8543m/z	HMDB0049187	M+H	C63H112O6	29.6	1.13863	49.4074	100 - 69.7 - 25.1 - 6.24 - 1.19 - 0.188		TG(18:1(11Z)/22:0/20:4(5Z,8Z,11Z,14Z))	965.854	1	5.56318	0.000444087	0.00170655	6.89313
5.56_965.8543m/z	HMDB0049193	M+H	C63H112O6	29.6	1.13863	49.4074	100 - 69.7 - 25.1 - 6.24 - 1.19 - 0.188		TG(18:1(11Z)/22:0/20:4(8Z,11Z,14Z,17Z))	965.854	1	5.56318	0.000444087	0.00170655	6.89313
5.56_965.8543m/z	HMDB0049213	M+H	C63H112O6	29.6	1.13863	49.4074	100 - 69.7 - 25.1 - 6.24 - 1.19 - 0.188		TG(18:1(11Z)/24:0/18:4(6Z,9Z,12Z,15Z))	965.854	1	5.56318	0.000444087	0.00170655	6.89313
5.56_965.8543m/z	HMDB0049328	M+H	C63H112O6	29.6	1.13863	49.4074	100 - 69.7 - 25.1 - 6.24 - 1.19 - 0.188		TG(18:1(11Z)/20:3(5Z,8Z,11Z)/22:1(13Z))	965.854	1	5.56318	0.000444087	0.00170655	6.89313
5.56_965.8543m/z	HMDB0049348	M+H	C63H112O6	29.6	1.13863	49.4074	100 - 69.7 - 25.1 - 6.24 - 1.19 - 0.188		TG(18:1(11Z)/22:1(13Z)/20:3(5Z,8Z,11Z))	965.854	1	5.56318	0.000444087	0.00170655	6.89313
5.56_965.8543m/z	HMDB0049354	M+H	C63H112O6	29.6	1.13863	49.4074	100 - 69.7 - 25.1 - 6.24 - 1.19 - 0.188		TG(18:1(11Z)/22:1(13Z)/20:3n6)	965.854	1	5.56318	0.000444087	0.00170655	6.89313
5.56_965.8543m/z	HMDB0049373	M+H	C63H112O6	29.6	1.13863	49.4074	100 - 69.7 - 25.1 - 6.24 - 1.19 - 0.188		TG(18:1(11Z)/24:1(15Z)/18:3(6Z,9Z,12Z))	965.854	1	5.56318	0.000444087	0.00170655	6.89313
5.56_965.8543m/z	HMDB0049380	M+H	C63H112O6	29.6	1.13863	49.4074	100 - 69.7 - 25.1 - 6.24 - 1.19 - 0.188		TG(18:1(11Z)/24:1(15Z)/18:3(9Z,12Z,15Z))	965.854	1	5.56318	0.000444087	0.00170655	6.89313
5.56_965.8543m/z	HMDB0049413	M+H	C63H112O6	29.6	1.13863	49.4074	100 - 69.7 - 25.1 - 6.24 - 1.19 - 0.188		TG(18:1(11Z)/18:3(6Z,9Z,12Z)/24:1(15Z))	965.854	1	5.56318	0.000444087	0.00170655	6.89313
5.56_965.8543m/z	HMDB0049440	M+H	C63H112O6	29.6	1.13863	49.4074	100 - 69.7 - 25.1 - 6.24 - 1.19 - 0.188		TG(18:1(11Z)/20:2n6/22:2(13Z,16Z))	965.854	1	5.56318	0.000444087	0.00170655	6.89313
5.56_965.8543m/z	HMDB0049454	M+H	C63H112O6	29.6	1.13863	49.4074	100 - 69.7 - 25.1 - 6.24 - 1.19 - 0.188		TG(18:1(11Z)/20:3n6/22:1(13Z))	965.854	1	5.56318	0.000444087	0.00170655	6.89313
5.56_965.8543m/z	HMDB0049500	M+H	C63H112O6	29.6	1.13863	49.4074	100 - 69.7 - 25.1 - 6.24 - 1.19 - 0.188		TG(18:1(11Z)/22:2(13Z,16Z)/20:2n6)	965.854	1	5.56318	0.000444087	0.00170655	6.89313
5.56_965.8543m/z	HMDB0049560	M+H	C63H112O6	29.6	1.13863	49.4074	100 - 69.7 - 25.1 - 6.24 - 1.19 - 0.188		TG(18:1(11Z)/18:3(9Z,12Z,15Z)/24:1(15Z))	965.854	1	5.56318	0.000444087	0.00170655	6.89313
5.56_965.8543m/z	HMDB0049792	M+H	C63H112O6	29.6	1.13863	49.4074	100 - 69.7 - 25.1 - 6.24 - 1.19 - 0.188		TG(18:1(9Z)/20:0/22:4(7Z,10Z,13Z,16Z))	965.854	1	5.56318	0.000444087	0.00170655	6.89313
5.56_965.8543m/z	HMDB0049810	M+H	C63H112O6	29.6	1.13863	49.4074	100 - 69.7 - 25.1 - 6.24 - 1.19 - 0.188		TG(18:1(9Z)/22:0/20:4(5Z,8Z,11Z,14Z))	965.854	1	5.56318	0.000444087	0.00170655	6.89313
5.56_965.8543m/z	HMDB0049816	M+H	C63H112O6	29.6	1.13863	49.4074	100 - 69.7 - 25.1 - 6.24 - 1.19 - 0.188		TG(18:1(9Z)/22:0/20:4(8Z,11Z,14Z,17Z))	965.854	1	5.56318	0.000444087	0.00170655	6.89313
5.56_965.8543m/z	HMDB0049835	M+H	C63H112O6	29.6	1.13863	49.4074	100 - 69.7 - 25.1 - 6.24 - 1.19 - 0.188		TG(18:1(9Z)/24:0/18:4(6Z,9Z,12Z,15Z))	965.854	1	5.56318	0.000444087	0.00170655	6.89313
5.56_965.8543m/z	HMDB0049944	M+H	C63H112O6	29.6	1.13863	49.4074	100 - 69.7 - 25.1 - 6.24 - 1.19 - 0.188		TG(18:1(9Z)/20:3(5Z,8Z,11Z)/22:1(13Z))	965.854	1	5.56318	0.000444087	0.00170655	6.89313
5.56_965.8543m/z	HMDB0049963	M+H	C63H112O6	29.6	1.13863	49.4074	100 - 69.7 - 25.1 - 6.24 - 1.19 - 0.188		TG(18:1(9Z)/22:1(13Z)/20:3(5Z,8Z,11Z))	965.854	1	5.56318	0.000444087	0.00170655	6.89313
5.56_965.8543m/z	HMDB0049969	M+H	C63H112O6	29.6	1.13863	49.4074	100 - 69.7 - 25.1 - 6.24 - 1.19 - 0.188		TG(18:1(9Z)/22:1(13Z)/20:3n6)	965.854	1	5.56318	0.000444087	0.00170655	6.89313
5.56_965.8543m/z	HMDB0049987	M+H	C63H112O6	29.6	1.13863	49.4074	100 - 69.7 - 25.1 - 6.24 - 1.19 - 0.188		TG(18:1(9Z)/24:1(15Z)/18:3(6Z,9Z,12Z))	965.854	1	5.56318	0.000444087	0.00170655	6.89313
5.56_965.8543m/z	HMDB0049994	M+H	C63H112O6	29.6	1.13863	49.4074	100 - 69.7 - 25.1 - 6.24 - 1.19 - 0.188		TG(18:1(9Z)/24:1(15Z)/18:3(9Z,12Z,15Z))	965.854	1	5.56318	0.000444087	0.00170655	6.89313
5.56_965.8543m/z	HMDB0050025	M+H	C63H112O6	29.6	1.13863	49.4074	100 - 69.7 - 25.1 - 6.24 - 1.19 - 0.188		TG(18:1(9Z)/18:3(6Z,9Z,12Z)/24:1(15Z))	965.854	1	5.56318	0.000444087	0.00170655	6.89313
5.56_965.8543m/z	HMDB0050051	M+H	C63H112O6	29.6	1.13863	49.4074	100 - 69.7 - 25.1 - 6.24 - 1.19 - 0.188		TG(18:1(9Z)/20:2n6/22:2(13Z,16Z))	965.854	1	5.56318	0.000444087	0.00170655	6.89313
5.56_965.8543m/z	HMDB0050064	M+H	C63H112O6	29.6	1.13863	49.4074	100 - 69.7 - 25.1 - 6.24 - 1.19 - 0.188		TG(18:1(9Z)/20:3n6/22:1(13Z))	965.854	1	5.56318	0.000444087	0.00170655	6.89313
5.56_965.8543m/z	HMDB0050108	M+H	C63H112O6	29.6	1.13863	49.4074	100 - 69.7 - 25.1 - 6.24 - 1.19 - 0.188		TG(18:1(9Z)/22:2(13Z,16Z)/20:2n6)	965.854	1	5.56318	0.000444087	0.00170655	6.89313
5.56_965.8543m/z	HMDB0050165	M+H	C63H112O6	29.6	1.13863	49.4074	100 - 69.7 - 25.1 - 6.24 - 1.19 - 0.188		TG(18:1(9Z)/18:3(9Z,12Z,15Z)/24:1(15Z))	965.854	1	5.56318	0.000444087	0.00170655	6.89313
5.56_965.8543m/z	HMDB0050367	M+H	C63H112O6	29.6	1.13863	49.4074	100 - 69.7 - 25.1 - 6.24 - 1.19 - 0.188		TG(20:1(11Z)/18:0/22:4(7Z,10Z,13Z,16Z))	965.854	1	5.56318	0.000444087	0.00170655	6.89313
5.56_965.8543m/z	HMDB0050384	M+H	C63H112O6	29.6	1.13863	49.4074	100 - 69.7 - 25.1 - 6.24 - 1.19 - 0.188		TG(20:1(11Z)/20:0/20:4(5Z,8Z,11Z,14Z))	965.854	1	5.56318	0.000444087	0.00170655	6.89313
5.56_965.8543m/z	HMDB0050390	M+H	C63H112O6	29.6	1.13863	49.4074	100 - 69.7 - 25.1 - 6.24 - 1.19 - 0.188		TG(20:1(11Z)/20:0/20:4(8Z,11Z,14Z,17Z))	965.854	1	5.56318	0.000444087	0.00170655	6.89313
5.56_965.8543m/z	HMDB0050408	M+H	C63H112O6	29.6	1.13863	49.4074	100 - 69.7 - 25.1 - 6.24 - 1.19 - 0.188		TG(20:1(11Z)/22:0/18:4(6Z,9Z,12Z,15Z))	965.854	1	5.56318	0.000444087	0.00170655	6.89313
5.56_965.8543m/z	HMDB0050510	M+H	C63H112O6	29.6	1.13863	49.4074	100 - 69.7 - 25.1 - 6.24 - 1.19 - 0.188		TG(20:1(11Z)/20:1(11Z)/20:3(5Z,8Z,11Z))	965.854	1	5.56318	0.000444087	0.00170655	6.89313
5.56_965.8543m/z	HMDB0050516	M+H	C63H112O6	29.6	1.13863	49.4074	100 - 69.7 - 25.1 - 6.24 - 1.19 - 0.188		TG(20:1(11Z)/20:1(11Z)/20:3n6)	965.854	1	5.56318	0.000444087	0.00170655	6.89313
5.56_965.8543m/z	HMDB0050528	M+H	C63H112O6	29.6	1.13864	49.4074	100 - 69.7 - 25.1 - 6.24 - 1.19 - 0.188		TG(20:1(11Z)/20:3(5Z,8Z,11Z)/20:1(11Z))	965.854	1	5.56318	0.000444087	0.00170655	6.89313
5.56_965.8543m/z	HMDB0050552	M+H	C63H112O6	29.6	1.13863	49.4074	100 - 69.7 - 25.1 - 6.24 - 1.19 - 0.188		TG(20:1(11Z)/22:1(13Z)/18:3(6Z,9Z,12Z))	965.854	1	5.56318	0.000444087	0.00170655	6.89313
5.56_965.8543m/z	HMDB0050559	M+H	C63H112O6	29.6	1.13863	49.4074	100 - 69.7 - 25.1 - 6.24 - 1.19 - 0.188		TG(20:1(11Z)/22:1(13Z)/18:3(9Z,12Z,15Z))	965.854	1	5.56318	0.000444087	0.00170655	6.89313
5.56_965.8543m/z	HMDB0050594	M+H	C63H112O6	29.6	1.13863	49.4074	100 - 69.7 - 25.1 - 6.24 - 1.19 - 0.188		TG(20:1(11Z)/18:2(9Z,12Z)/22:2(13Z,16Z))	965.854	1	5.56318	0.000444087	0.00170655	6.89313
5.56_965.8543m/z	HMDB0050606	M+H	C63H112O6	29.6	1.13863	49.4074	100 - 69.7 - 25.1 - 6.24 - 1.19 - 0.188		TG(20:1(11Z)/18:3(6Z,9Z,12Z)/22:1(13Z))	965.854	1	5.56318	0.000444087	0.00170655	6.89313
5.56_965.8543m/z	HMDB0050629	M+H	C63H112O6	29.6	1.13863	49.4074	100 - 69.7 - 25.1 - 6.24 - 1.19 - 0.188		TG(20:1(11Z)/20:2n6/20:2n6)	965.854	1	5.56318	0.000444087	0.00170655	6.89313
5.56_965.8543m/z	HMDB0050642	M+H	C63H112O6	29.6	1.13864	49.4074	100 - 69.7 - 25.1 - 6.24 - 1.19 - 0.188		TG(20:1(11Z)/20:3n6/20:1(11Z))	965.854	1	5.56318	0.000444087	0.00170655	6.89313
5.56_965.8543m/z	HMDB0050684	M+H	C63H112O6	29.6	1.13863	49.4074	100 - 69.7 - 25.1 - 6.24 - 1.19 - 0.188		TG(20:1(11Z)/22:2(13Z,16Z)/18:2(9Z,12Z))	965.854	1	5.56318	0.000444087	0.00170655	6.89313
5.56_965.8543m/z	HMDB0050739	M+H	C63H112O6	29.6	1.13863	49.4074	100 - 69.7 - 25.1 - 6.24 - 1.19 - 0.188		TG(20:1(11Z)/18:3(9Z,12Z,15Z)/22:1(13Z))	965.854	1	5.56318	0.000444087	0.00170655	6.89313
5.56_965.8543m/z	HMDB0050931	M+H	C63H112O6	29.6	1.13863	49.4074	100 - 69.7 - 25.1 - 6.24 - 1.19 - 0.188		TG(20:3(5Z,8Z,11Z)/18:0/22:2(13Z,16Z))	965.854	1	5.56318	0.000444087	0.00170655	6.89313
5.56_965.8543m/z	HMDB0050946	M+H	C63H112O6	29.6	1.13863	49.4074	100 - 69.7 - 25.1 - 6.24 - 1.19 - 0.188		TG(20:3(5Z,8Z,11Z)/20:0/20:2n6)	965.854	1	5.56318	0.000444087	0.00170655	6.89313
5.56_965.8543m/z	HMDB0050962	M+H	C63H112O6	29.6	1.13863	49.4074	100 - 69.7 - 25.1 - 6.24 - 1.19 - 0.188		TG(20:3(5Z,8Z,11Z)/22:0/18:2(9Z,12Z))	965.854	1	5.56318	0.000444087	0.00170655	6.89313
5.56_965.8543m/z	HMDB0051015	M+H	C63H112O6	29.6	1.13863	49.4074	100 - 69.7 - 25.1 - 6.24 - 1.19 - 0.188		TG(20:3(5Z,8Z,11Z)/16:1(9Z)/24:1(15Z))	965.854	1	5.56318	0.000444087	0.00170655	6.89313
5.56_965.8543m/z	HMDB0051032	M+H	C63H112O6	29.6	1.13863	49.4074	100 - 69.7 - 25.1 - 6.24 - 1.19 - 0.188		TG(20:3(5Z,8Z,11Z)/18:1(11Z)/22:1(13Z))	965.854	1	5.56318	0.000444087	0.00170655	6.89313
5.56_965.8543m/z	HMDB0051050	M+H	C63H112O6	29.6	1.13863	49.4074	100 - 69.7 - 25.1 - 6.24 - 1.19 - 0.188		TG(20:3(5Z,8Z,11Z)/18:1(9Z)/22:1(13Z))	965.854	1	5.56318	0.000444087	0.00170655	6.89313
5.56_965.8543m/z	HMDB0051450	M+H	C63H112O6	29.6	1.13863	49.4074	100 - 69.7 - 25.1 - 6.24 - 1.19 - 0.188		TG(22:1(13Z)/16:0/22:4(7Z,10Z,13Z,16Z))	965.854	1	5.56318	0.000444087	0.00170655	6.89313
5.56_965.8543m/z	HMDB0051465	M+H	C63H112O6	29.6	1.13863	49.4074	100 - 69.7 - 25.1 - 6.24 - 1.19 - 0.188		TG(22:1(13Z)/18:0/20:4(5Z,8Z,11Z,14Z))	965.854	1	5.56318	0.000444087	0.00170655	6.89313
5.56_965.8543m/z	HMDB0051471	M+H	C63H112O6	29.6	1.13863	49.4074	100 - 69.7 - 25.1 - 6.24 - 1.19 - 0.188		TG(22:1(13Z)/18:0/20:4(8Z,11Z,14Z,17Z))	965.854	1	5.56318	0.000444087	0.00170655	6.89313
5.56_965.8543m/z	HMDB0051487	M+H	C63H112O6	29.6	1.13863	49.4074	100 - 69.7 - 25.1 - 6.24 - 1.19 - 0.188		TG(22:1(13Z)/20:0/18:4(6Z,9Z,12Z,15Z))	965.854	1	5.56318	0.000444087	0.00170655	6.89313
5.56_965.8543m/z	HMDB0051566	M+H	C63H112O6	29.6	1.13863	49.4074	100 - 69.7 - 25.1 - 6.24 - 1.19 - 0.188		TG(22:1(13Z)/18:1(11Z)/20:3n6)	965.854	1	5.56318	0.000444087	0.00170655	6.89313
5.56_965.8543m/z	HMDB0051583	M+H	C63H112O6	29.6	1.13863	49.4074	100 - 69.7 - 25.1 - 6.24 - 1.19 - 0.188		TG(22:1(13Z)/18:1(9Z)/20:3n6)	965.854	1	5.56318	0.000444087	0.00170655	6.89313
5.56_965.8543m/z	HMDB0051598	M+H	C63H112O6	29.6	1.13863	49.4074	100 - 69.7 - 25.1 - 6.24 - 1.19 - 0.188		TG(22:1(13Z)/20:1(11Z)/18:3(6Z,9Z,12Z))	965.854	1	5.56318	0.000444087	0.00170655	6.89313
5.56_965.8543m/z	HMDB0051605	M+H	C63H112O6	29.6	1.13863	49.4074	100 - 69.7 - 25.1 - 6.24 - 1.19 - 0.188		TG(22:1(13Z)/20:1(11Z)/18:3(9Z,12Z,15Z))	965.854	1	5.56318	0.000444087	0.00170655	6.89313
5.56_965.8543m/z	HMDB0051667	M+H	C63H112O6	29.6	1.13863	49.4074	100 - 69.7 - 25.1 - 6.24 - 1.19 - 0.188		TG(22:1(13Z)/18:2(9Z,12Z)/20:2n6)	965.854	1	5.56318	0.000444087	0.00170655	6.89313
5.56_965.8543m/z	HMDB0051699	M+H	C63H112O6	29.6	1.13863	49.4074	100 - 69.7 - 25.1 - 6.24 - 1.19 - 0.188		TG(22:1(13Z)/20:2n6/18:2(9Z,12Z))	965.854	1	5.56318	0.000444087	0.00170655	6.89313
5.56_965.8543m/z	HMDB0051924	M+H	C63H112O6	29.6	1.13863	49.4074	100 - 69.7 - 25.1 - 6.24 - 1.19 - 0.188		TG(24:1(15Z)/14:0/22:4(7Z,10Z,13Z,16Z))	965.854	1	5.56318	0.000444087	0.00170655	6.89313
5.56_965.8543m/z	HMDB0051954	M+H	C63H112O6	29.6	1.13863	49.4074	100 - 69.7 - 25.1 - 6.24 - 1.19 - 0.188		TG(24:1(15Z)/16:0/20:4(5Z,8Z,11Z,14Z))	965.854	1	5.56318	0.000444087	0.00170655	6.89313
5.56_965.8543m/z	HMDB0051960	M+H	C63H112O6	29.6	1.13863	49.4074	100 - 69.7 - 25.1 - 6.24 - 1.19 - 0.188		TG(24:1(15Z)/16:0/20:4(8Z,11Z,14Z,17Z))	965.854	1	5.56318	0.000444087	0.00170655	6.89313
5.56_965.8543m/z	HMDB0051975	M+H	C63H112O6	29.6	1.13863	49.4074	100 - 69.7 - 25.1 - 6.24 - 1.19 - 0.188		TG(24:1(15Z)/18:0/18:4(6Z,9Z,12Z,15Z))	965.854	1	5.56318	0.000444087	0.00170655	6.89313
5.56_965.8543m/z	HMDB0052049	M+H	C63H112O6	29.6	1.13863	49.4074	100 - 69.7 - 25.1 - 6.24 - 1.19 - 0.188		TG(24:1(15Z)/16:1(9Z)/20:3n6)	965.854	1	5.56318	0.000444087	0.00170655	6.89313
5.56_965.8543m/z	HMDB0052063	M+H	C63H112O6	29.6	1.13863	49.4074	100 - 69.7 - 25.1 - 6.24 - 1.19 - 0.188		TG(24:1(15Z)/18:1(11Z)/18:3(6Z,9Z,12Z))	965.854	1	5.56318	0.000444087	0.00170655	6.89313
5.56_965.8543m/z	HMDB0052070	M+H	C63H112O6	29.6	1.13863	49.4074	100 - 69.7 - 25.1 - 6.24 - 1.19 - 0.188		TG(24:1(15Z)/18:1(11Z)/18:3(9Z,12Z,15Z))	965.854	1	5.56318	0.000444087	0.00170655	6.89313
5.56_965.8543m/z	HMDB0052079	M+H	C63H112O6	29.6	1.13863	49.4074	100 - 69.7 - 25.1 - 6.24 - 1.19 - 0.188		TG(24:1(15Z)/18:1(9Z)/18:3(6Z,9Z,12Z))	965.854	1	5.56318	0.000444087	0.00170655	6.89313
5.56_965.8543m/z	HMDB0052086	M+H	C63H112O6	29.6	1.13863	49.4074	100 - 69.7 - 25.1 - 6.24 - 1.19 - 0.188		TG(24:1(15Z)/18:1(9Z)/18:3(9Z,12Z,15Z))	965.854	1	5.56318	0.000444087	0.00170655	6.89313
5.56_965.8543m/z	HMDB0052158	M+H	C63H112O6	29.6	1.13863	49.4074	100 - 69.7 - 25.1 - 6.24 - 1.19 - 0.188		TG(24:1(15Z)/18:2(9Z,12Z)/18:2(9Z,12Z))	965.854	1	5.56318	0.000444087	0.00170655	6.89313
5.56_965.8543m/z	HMDB0052474	M+H	C63H112O6	29.6	1.13863	49.4074	100 - 69.7 - 25.1 - 6.24 - 1.19 - 0.188		TG(18:2(9Z,12Z)/22:0/20:3n6)	965.854	1	5.56318	0.000444087	0.00170655	6.89313
5.56_965.8543m/z	HMDB0052487	M+H	C63H112O6	29.6	1.13863	49.4074	100 - 69.7 - 25.1 - 6.24 - 1.19 - 0.188		TG(18:2(9Z,12Z)/24:0/18:3(6Z,9Z,12Z))	965.854	1	5.56318	0.000444087	0.00170655	6.89313
5.56_965.8543m/z	HMDB0052494	M+H	C63H112O6	29.6	1.13863	49.4074	100 - 69.7 - 25.1 - 6.24 - 1.19 - 0.188		TG(18:2(9Z,12Z)/24:0/18:3(9Z,12Z,15Z))	965.854	1	5.56318	0.000444087	0.00170655	6.89313
5.56_965.8543m/z	HMDB0052566	M+H	C63H112O6	29.6	1.13863	49.4074	100 - 69.7 - 25.1 - 6.24 - 1.19 - 0.188		TG(18:2(9Z,12Z)/20:1(11Z)/22:2(13Z,16Z))	965.854	1	5.56318	0.000444087	0.00170655	6.89313
5.56_965.8543m/z	HMDB0052593	M+H	C63H112O6	29.6	1.13863	49.4074	100 - 69.7 - 25.1 - 6.24 - 1.19 - 0.188		TG(18:2(9Z,12Z)/22:1(13Z)/20:2n6)	965.854	1	5.56318	0.000444087	0.00170655	6.89313
5.56_965.8543m/z	HMDB0052606	M+H	C63H112O6	29.6	1.13863	49.4074	100 - 69.7 - 25.1 - 6.24 - 1.19 - 0.188		TG(18:2(9Z,12Z)/24:1(15Z)/18:2(9Z,12Z))	965.854	1	5.56318	0.000444087	0.00170655	6.89313
5.56_965.8543m/z	HMDB0052905	M+H	C63H112O6	29.6	1.13864	49.4074	100 - 69.7 - 25.1 - 6.24 - 1.19 - 0.188		TG(18:3(6Z,9Z,12Z)/20:0/22:2(13Z,16Z))	965.854	1	5.56318	0.000444087	0.00170655	6.89313
5.56_965.8543m/z	HMDB0052916	M+H	C63H112O6	29.6	1.13863	49.4074	100 - 69.7 - 25.1 - 6.24 - 1.19 - 0.188		TG(18:3(6Z,9Z,12Z)/22:0/20:2n6)	965.854	1	5.56318	0.000444087	0.00170655	6.89313
5.56_965.8543m/z	HMDB0053317	M+H	C63H112O6	29.6	1.13863	49.4074	100 - 69.7 - 25.1 - 6.24 - 1.19 - 0.188		TG(20:2n6/20:0/20:3n6)	965.854	1	5.56318	0.000444087	0.00170655	6.89313
5.56_965.8543m/z	HMDB0053335	M+H	C63H112O6	29.6	1.13863	49.4074	100 - 69.7 - 25.1 - 6.24 - 1.19 - 0.188		TG(20:2n6/22:0/18:3(9Z,12Z,15Z))	965.854	1	5.56318	0.000444087	0.00170655	6.89313
5.56_965.8543m/z	HMDB0053384	M+H	C63H112O6	29.6	1.13863	49.4074	100 - 69.7 - 25.1 - 6.24 - 1.19 - 0.188		TG(20:2n6/18:1(11Z)/22:2(13Z,16Z))	965.854	1	5.56318	0.000444087	0.00170655	6.89313
5.56_965.8543m/z	HMDB0053397	M+H	C63H112O6	29.6	1.13863	49.4074	100 - 69.7 - 25.1 - 6.24 - 1.19 - 0.188		TG(20:2n6/18:1(9Z)/22:2(13Z,16Z))	965.854	1	5.56318	0.000444087	0.00170655	6.89313
5.56_965.8543m/z	HMDB0053407	M+H	C63H112O6	29.6	1.13863	49.4074	100 - 69.7 - 25.1 - 6.24 - 1.19 - 0.188		TG(20:2n6/20:1(11Z)/20:2n6)	965.854	1	5.56318	0.000444087	0.00170655	6.89313
5.56_965.8543m/z	HMDB0053691	M+H	C63H112O6	29.6	1.13863	49.4074	100 - 69.7 - 25.1 - 6.24 - 1.19 - 0.188		TG(20:3n6/18:0/22:2(13Z,16Z))	965.854	1	5.56318	0.000444087	0.00170655	6.89313
5.56_965.8543m/z	HMDB0054384	M+H	C63H112O6	29.6	1.13863	49.4074	100 - 69.7 - 25.1 - 6.24 - 1.19 - 0.188		TG(22:2(13Z,16Z)/20:0/18:3(9Z,12Z,15Z))	965.854	1	5.56318	0.000444087	0.00170655	6.89313
5.56_965.8543m/z	HMDB0054421	M+H	C63H112O6	29.6	1.13864	49.4074	100 - 69.7 - 25.1 - 6.24 - 1.19 - 0.188		TG(22:2(13Z,16Z)/16:1(9Z)/22:2(13Z,16Z))	965.854	1	5.56318	0.000444087	0.00170655	6.89313
6.46_939.8211m/z	HMDB0005401	M+H	C61H110O6	26.6	-17.5183	50.4926	100 - 67.5 - 23.6 - 5.71 - 1.07 - 0.164		TG(18:0/20:0/20:4(5Z,8Z,11Z,14Z))	939.821	1	6.45703	0.0281713	0.0347553	588.958
6.46_939.8211m/z	HMDB0005470	M+H	C61H110O6	26.6	-17.5183	50.4926	100 - 67.5 - 23.6 - 5.71 - 1.07 - 0.164		TG(18:2(9Z,12Z)/20:1(11Z)/20:1(11Z))	939.821	1	6.45703	0.0281713	0.0347553	588.958
6.46_939.8211m/z	HMDB0042232	M+H	C61H110O6	26.6	-17.5183	50.4926	100 - 67.5 - 23.6 - 5.71 - 1.07 - 0.164		TG(14:0/22:0/22:4(7Z,10Z,13Z,16Z))	939.821	1	6.45703	0.0281713	0.0347553	588.958
6.46_939.8211m/z	HMDB0042260	M+H	C61H110O6	26.6	-17.5183	50.4926	100 - 67.5 - 23.6 - 5.71 - 1.07 - 0.164		TG(14:0/24:0/20:4(5Z,8Z,11Z,14Z))	939.821	1	6.45703	0.0281713	0.0347553	588.958
6.46_939.8211m/z	HMDB0042266	M+H	C61H110O6	26.6	-17.5183	50.4926	100 - 67.5 - 23.6 - 5.71 - 1.07 - 0.164		TG(14:0/24:0/20:4(8Z,11Z,14Z,17Z))	939.821	1	6.45703	0.0281713	0.0347553	588.958
6.46_939.8211m/z	HMDB0042435	M+H	C61H110O6	26.6	-17.5183	50.4926	100 - 67.5 - 23.6 - 5.71 - 1.07 - 0.164		TG(14:0/20:3(5Z,8Z,11Z)/24:1(15Z))	939.821	1	6.45703	0.0281713	0.0347553	588.958
6.46_939.8211m/z	HMDB0042493	M+H	C61H110O6	26.6	-17.5183	50.4926	100 - 67.5 - 23.6 - 5.71 - 1.07 - 0.164		TG(14:0/24:1(15Z)/20:3(5Z,8Z,11Z))	939.821	1	6.45703	0.0281713	0.0347553	588.958
6.46_939.8211m/z	HMDB0042499	M+H	C61H110O6	26.6	-17.5183	50.4926	100 - 67.5 - 23.6 - 5.71 - 1.07 - 0.164		TG(14:0/24:1(15Z)/20:3n6)	939.821	1	6.45703	0.0281713	0.0347553	588.958
6.46_939.8211m/z	HMDB0042615	M+H	C61H110O6	26.6	-17.5183	50.4926	100 - 67.5 - 23.6 - 5.71 - 1.07 - 0.164		TG(14:0/20:3n6/24:1(15Z))	939.821	1	6.45703	0.0281713	0.0347553	588.958
6.46_939.8211m/z	HMDB0042637	M+H	C61H110O6	26.6	-17.5183	50.4926	100 - 67.5 - 23.6 - 5.71 - 1.07 - 0.164		TG(14:0/20:4(5Z,8Z,11Z,14Z)/24:0)	939.821	1	6.45703	0.0281713	0.0347553	588.958
6.46_939.8211m/z	HMDB0042681	M+H	C61H110O6	26.6	-17.5183	50.4926	100 - 67.5 - 23.6 - 5.71 - 1.07 - 0.164		TG(14:0/22:2(13Z,16Z)/22:2(13Z,16Z))	939.821	1	6.45703	0.0281713	0.0347553	588.958
6.46_939.8211m/z	HMDB0042696	M+H	C61H110O6	26.6	-17.5183	50.4926	100 - 67.5 - 23.6 - 5.71 - 1.07 - 0.164		TG(14:0/22:4(7Z,10Z,13Z,16Z)/22:0)	939.821	1	6.45703	0.0281713	0.0347553	588.958
6.46_939.8211m/z	HMDB0042817	M+H	C61H110O6	26.6	-17.5183	50.4926	100 - 67.5 - 23.6 - 5.71 - 1.07 - 0.164		TG(14:0/20:4(8Z,11Z,14Z,17Z)/24:0)	939.821	1	6.45703	0.0281713	0.0347553	588.958
6.46_939.8211m/z	HMDB0043960	M+H	C61H110O6	26.6	-17.5183	50.4926	100 - 67.5 - 23.6 - 5.71 - 1.07 - 0.164		TG(16:0/20:0/22:4(7Z,10Z,13Z,16Z))	939.821	1	6.45703	0.0281713	0.0347553	588.958
6.46_939.8211m/z	HMDB0043986	M+H	C61H110O6	26.6	-17.5183	50.4926	100 - 67.5 - 23.6 - 5.71 - 1.07 - 0.164		TG(16:0/22:0/20:4(5Z,8Z,11Z,14Z))	939.821	1	6.45703	0.0281713	0.0347553	588.958
6.46_939.8211m/z	HMDB0043992	M+H	C61H110O6	26.6	-17.5183	50.4926	100 - 67.5 - 23.6 - 5.71 - 1.07 - 0.164		TG(16:0/22:0/20:4(8Z,11Z,14Z,17Z))	939.821	1	6.45703	0.0281713	0.0347553	588.958
6.46_939.8211m/z	HMDB0044019	M+H	C61H110O6	26.6	-17.5183	50.4926	100 - 67.5 - 23.6 - 5.71 - 1.07 - 0.164		TG(16:0/24:0/18:4(6Z,9Z,12Z,15Z))	939.821	1	6.45703	0.0281713	0.0347553	588.958
6.46_939.8211m/z	HMDB0044176	M+H	C61H110O6	26.6	-17.5183	50.4926	100 - 67.5 - 23.6 - 5.71 - 1.07 - 0.164		TG(16:0/20:3(5Z,8Z,11Z)/22:1(13Z))	939.821	1	6.45703	0.0281713	0.0347553	588.958
6.46_939.8211m/z	HMDB0044203	M+H	C61H110O6	26.6	-17.5183	50.4926	100 - 67.5 - 23.6 - 5.71 - 1.07 - 0.164		TG(16:0/22:1(13Z)/20:3(5Z,8Z,11Z))	939.821	1	6.45703	0.0281713	0.0347553	588.958
6.46_939.8211m/z	HMDB0044209	M+H	C61H110O6	26.6	-17.5183	50.4926	100 - 67.5 - 23.6 - 5.71 - 1.07 - 0.164		TG(16:0/22:1(13Z)/20:3n6)	939.821	1	6.45703	0.0281713	0.0347553	588.958
6.46_939.8211m/z	HMDB0044235	M+H	C61H110O6	26.6	-17.5183	50.4926	100 - 67.5 - 23.6 - 5.71 - 1.07 - 0.164		TG(16:0/24:1(15Z)/18:3(6Z,9Z,12Z))	939.821	1	6.45703	0.0281713	0.0347553	588.958
6.46_939.8211m/z	HMDB0044242	M+H	C61H110O6	26.6	-17.5183	50.4926	100 - 67.5 - 23.6 - 5.71 - 1.07 - 0.164		TG(16:0/24:1(15Z)/18:3(9Z,12Z,15Z))	939.821	1	6.45703	0.0281713	0.0347553	588.958
6.46_939.8211m/z	HMDB0044289	M+H	C61H110O6	26.6	-17.5183	50.4926	100 - 67.5 - 23.6 - 5.71 - 1.07 - 0.164		TG(16:0/18:3(6Z,9Z,12Z)/24:1(15Z))	939.821	1	6.45703	0.0281713	0.0347553	588.958
6.46_939.8211m/z	HMDB0044323	M+H	C61H110O6	26.6	-17.5183	50.4926	100 - 67.5 - 23.6 - 5.71 - 1.07 - 0.164		TG(16:0/20:2n6/22:2(13Z,16Z))	939.821	1	6.45703	0.0281713	0.0347553	588.958
6.46_939.8211m/z	HMDB0044344	M+H	C61H110O6	26.6	-17.5183	50.4926	100 - 67.5 - 23.6 - 5.71 - 1.07 - 0.164		TG(16:0/20:3n6/22:1(13Z))	939.821	1	6.45703	0.0281713	0.0347553	588.958
6.46_939.8211m/z	HMDB0044364	M+H	C61H110O6	26.6	-17.5183	50.4926	100 - 67.5 - 23.6 - 5.71 - 1.07 - 0.164		TG(16:0/20:4(5Z,8Z,11Z,14Z)/22:0)	939.821	1	6.45703	0.0281713	0.0347553	588.958
6.46_939.8211m/z	HMDB0044404	M+H	C61H110O6	26.6	-17.5183	50.4926	100 - 67.5 - 23.6 - 5.71 - 1.07 - 0.164		TG(16:0/22:2(13Z,16Z)/20:2n6)	939.821	1	6.45703	0.0281713	0.0347553	588.958
6.46_939.8211m/z	HMDB0044419	M+H	C61H110O6	26.6	-17.5183	50.4926	100 - 67.5 - 23.6 - 5.71 - 1.07 - 0.164		TG(16:0/22:4(7Z,10Z,13Z,16Z)/20:0)	939.821	1	6.45703	0.0281713	0.0347553	588.958
6.46_939.8211m/z	HMDB0044485	M+H	C61H110O6	26.6	-17.5183	50.4926	100 - 67.5 - 23.6 - 5.71 - 1.07 - 0.164		TG(16:0/18:3(9Z,12Z,15Z)/24:1(15Z))	939.821	1	6.45703	0.0281713	0.0347553	588.958
6.46_939.8211m/z	HMDB0044505	M+H	C61H110O6	26.6	-17.5183	50.4926	100 - 67.5 - 23.6 - 5.71 - 1.07 - 0.164		TG(16:0/18:4(6Z,9Z,12Z,15Z)/24:0)	939.821	1	6.45703	0.0281713	0.0347553	588.958
6.46_939.8211m/z	HMDB0044532	M+H	C61H110O6	26.6	-17.5183	50.4926	100 - 67.5 - 23.6 - 5.71 - 1.07 - 0.164		TG(16:0/20:4(8Z,11Z,14Z,17Z)/22:0)	939.821	1	6.45703	0.0281713	0.0347553	588.958
6.46_939.8211m/z	HMDB0044767	M+H	C61H110O6	26.6	-17.5183	50.4926	100 - 67.5 - 23.6 - 5.71 - 1.07 - 0.164		TG(18:0/18:0/22:4(7Z,10Z,13Z,16Z))	939.821	1	6.45703	0.0281713	0.0347553	588.958
6.46_939.8211m/z	HMDB0044798	M+H	C61H110O6	26.6	-17.5183	50.4926	100 - 67.5 - 23.6 - 5.71 - 1.07 - 0.164		TG(18:0/20:0/20:4(8Z,11Z,14Z,17Z))	939.821	1	6.45703	0.0281713	0.0347553	588.958
6.46_939.8211m/z	HMDB0044824	M+H	C61H110O6	26.6	-17.5183	50.4926	100 - 67.5 - 23.6 - 5.71 - 1.07 - 0.164		TG(18:0/22:0/18:4(6Z,9Z,12Z,15Z))	939.821	1	6.45703	0.0281713	0.0347553	588.958
6.46_939.8211m/z	HMDB0044974	M+H	C61H110O6	26.6	-17.5183	50.4926	100 - 67.5 - 23.6 - 5.71 - 1.07 - 0.164		TG(18:0/20:1(11Z)/20:3(5Z,8Z,11Z))	939.821	1	6.45703	0.0281713	0.0347553	588.958
6.46_939.8211m/z	HMDB0044980	M+H	C61H110O6	26.6	-17.5183	50.4926	100 - 67.5 - 23.6 - 5.71 - 1.07 - 0.164		TG(18:0/20:1(11Z)/20:3n6)	939.821	1	6.45703	0.0281713	0.0347553	588.958
6.46_939.8211m/z	HMDB0045000	M+H	C61H110O6	26.6	-17.5183	50.4926	100 - 67.5 - 23.6 - 5.71 - 1.07 - 0.164		TG(18:0/20:3(5Z,8Z,11Z)/20:1(11Z))	939.821	1	6.45703	0.0281713	0.0347553	588.958
6.46_939.8211m/z	HMDB0045032	M+H	C61H110O6	26.6	-17.5183	50.4926	100 - 67.5 - 23.6 - 5.71 - 1.07 - 0.164		TG(18:0/22:1(13Z)/18:3(6Z,9Z,12Z))	939.821	1	6.45703	0.0281713	0.0347553	588.958
6.46_939.8211m/z	HMDB0045039	M+H	C61H110O6	26.6	-17.5183	50.4926	100 - 67.5 - 23.6 - 5.71 - 1.07 - 0.164		TG(18:0/22:1(13Z)/18:3(9Z,12Z,15Z))	939.821	1	6.45703	0.0281713	0.0347553	588.958
6.46_939.8211m/z	HMDB0045090	M+H	C61H110O6	26.6	-17.5183	50.4926	100 - 67.5 - 23.6 - 5.71 - 1.07 - 0.164		TG(18:0/18:2(9Z,12Z)/22:2(13Z,16Z))	939.821	1	6.45703	0.0281713	0.0347553	588.958
6.46_939.8211m/z	HMDB0045110	M+H	C61H110O6	26.6	-17.5183	50.4926	100 - 67.5 - 23.6 - 5.71 - 1.07 - 0.164		TG(18:0/18:3(6Z,9Z,12Z)/22:1(13Z))	939.821	1	6.45703	0.0281713	0.0347553	588.958
6.46_939.8211m/z	HMDB0045141	M+H	C61H110O6	26.6	-17.5183	50.4926	100 - 67.5 - 23.6 - 5.71 - 1.07 - 0.164		TG(18:0/20:2n6/20:2n6)	939.821	1	6.45703	0.0281713	0.0347553	588.958
6.46_939.8211m/z	HMDB0045162	M+H	C61H110O6	26.6	-17.5183	50.4926	100 - 67.5 - 23.6 - 5.71 - 1.07 - 0.164		TG(18:0/20:3n6/20:1(11Z))	939.821	1	6.45703	0.0281713	0.0347553	588.958
6.46_939.8211m/z	HMDB0045182	M+H	C61H110O6	26.6	-17.5183	50.4926	100 - 67.5 - 23.6 - 5.71 - 1.07 - 0.164		TG(18:0/20:4(5Z,8Z,11Z,14Z)/20:0)	939.821	1	6.45703	0.0281713	0.0347553	588.958
6.46_939.8211m/z	HMDB0045220	M+H	C61H110O6	26.6	-17.5183	50.4926	100 - 67.5 - 23.6 - 5.71 - 1.07 - 0.164		TG(18:0/22:2(13Z,16Z)/18:2(9Z,12Z))	939.821	1	6.45703	0.0281713	0.0347553	588.958
6.46_939.8211m/z	HMDB0045235	M+H	C61H110O6	26.6	-17.5183	50.4926	100 - 67.5 - 23.6 - 5.71 - 1.07 - 0.164		TG(18:0/22:4(7Z,10Z,13Z,16Z)/18:0)	939.821	1	6.45703	0.0281713	0.0347553	588.958
6.46_939.8211m/z	HMDB0045299	M+H	C61H110O6	26.6	-17.5183	50.4926	100 - 67.5 - 23.6 - 5.71 - 1.07 - 0.164		TG(18:0/18:3(9Z,12Z,15Z)/22:1(13Z))	939.821	1	6.45703	0.0281713	0.0347553	588.958
6.46_939.8211m/z	HMDB0045318	M+H	C61H110O6	26.6	-17.5183	50.4926	100 - 67.5 - 23.6 - 5.71 - 1.07 - 0.164		TG(18:0/18:4(6Z,9Z,12Z,15Z)/22:0)	939.821	1	6.45703	0.0281713	0.0347553	588.958
6.46_939.8211m/z	HMDB0045344	M+H	C61H110O6	26.6	-17.5183	50.4926	100 - 67.5 - 23.6 - 5.71 - 1.07 - 0.164		TG(18:0/20:4(8Z,11Z,14Z,17Z)/20:0)	939.821	1	6.45703	0.0281713	0.0347553	588.958
6.46_939.8211m/z	HMDB0045546	M+H	C61H110O6	26.6	-17.5183	50.4926	100 - 67.5 - 23.6 - 5.71 - 1.07 - 0.164		TG(20:0/16:0/22:4(7Z,10Z,13Z,16Z))	939.821	1	6.45703	0.0281713	0.0347553	588.958
6.46_939.8211m/z	HMDB0045570	M+H	C61H110O6	26.6	-17.5183	50.4926	100 - 67.5 - 23.6 - 5.71 - 1.07 - 0.164		TG(20:0/18:0/20:4(5Z,8Z,11Z,14Z))	939.821	1	6.45703	0.0281713	0.0347553	588.958
6.46_939.8211m/z	HMDB0045576	M+H	C61H110O6	26.6	-17.5183	50.4926	100 - 67.5 - 23.6 - 5.71 - 1.07 - 0.164		TG(20:0/18:0/20:4(8Z,11Z,14Z,17Z))	939.821	1	6.45703	0.0281713	0.0347553	588.958
6.46_939.8211m/z	HMDB0045601	M+H	C61H110O6	26.6	-17.5183	50.4926	100 - 67.5 - 23.6 - 5.71 - 1.07 - 0.164		TG(20:0/20:0/18:4(6Z,9Z,12Z,15Z))	939.821	1	6.45703	0.0281713	0.0347553	588.958
6.46_939.8211m/z	HMDB0045719	M+H	C61H110O6	26.6	-17.5183	50.4926	100 - 67.5 - 23.6 - 5.71 - 1.07 - 0.164		TG(20:0/18:1(11Z)/20:3(5Z,8Z,11Z))	939.821	1	6.45703	0.0281713	0.0347553	588.958
6.46_939.8211m/z	HMDB0045725	M+H	C61H110O6	26.6	-17.5183	50.4926	100 - 67.5 - 23.6 - 5.71 - 1.07 - 0.164		TG(20:0/18:1(11Z)/20:3n6)	939.821	1	6.45703	0.0281713	0.0347553	588.958
6.46_939.8211m/z	HMDB0045745	M+H	C61H110O6	26.6	-17.5183	50.4926	100 - 67.5 - 23.6 - 5.71 - 1.07 - 0.164		TG(20:0/18:1(9Z)/20:3(5Z,8Z,11Z))	939.821	1	6.45703	0.0281713	0.0347553	588.958
6.46_939.8211m/z	HMDB0045751	M+H	C61H110O6	26.6	-17.5183	50.4926	100 - 67.5 - 23.6 - 5.71 - 1.07 - 0.164		TG(20:0/18:1(9Z)/20:3n6)	939.821	1	6.45703	0.0281713	0.0347553	588.958
6.46_939.8211m/z	HMDB0045775	M+H	C61H110O6	26.6	-17.5183	50.4926	100 - 67.5 - 23.6 - 5.71 - 1.07 - 0.164		TG(20:0/20:1(11Z)/18:3(6Z,9Z,12Z))	939.821	1	6.45703	0.0281713	0.0347553	588.958
6.46_939.8211m/z	HMDB0045782	M+H	C61H110O6	26.6	-17.5183	50.4926	100 - 67.5 - 23.6 - 5.71 - 1.07 - 0.164		TG(20:0/20:1(11Z)/18:3(9Z,12Z,15Z))	939.821	1	6.45703	0.0281713	0.0347553	588.958
6.46_939.8211m/z	HMDB0045794	M+H	C61H110O6	26.6	-17.5183	50.4926	100 - 67.5 - 23.6 - 5.71 - 1.07 - 0.164		TG(20:0/20:3(5Z,8Z,11Z)/18:1(11Z))	939.821	1	6.45703	0.0281713	0.0347553	588.958
6.46_939.8211m/z	HMDB0045795	M+H	C61H110O6	26.6	-17.5183	50.4926	100 - 67.5 - 23.6 - 5.71 - 1.07 - 0.164		TG(20:0/20:3(5Z,8Z,11Z)/18:1(9Z))	939.821	1	6.45703	0.0281713	0.0347553	588.958
6.46_939.8211m/z	HMDB0045880	M+H	C61H110O6	26.6	-17.5183	50.4926	100 - 67.5 - 23.6 - 5.71 - 1.07 - 0.164		TG(20:0/18:2(9Z,12Z)/20:2n6)	939.821	1	6.45703	0.0281713	0.0347553	588.958
6.46_939.8211m/z	HMDB0045900	M+H	C61H110O6	26.6	-17.5183	50.4926	100 - 67.5 - 23.6 - 5.71 - 1.07 - 0.164		TG(20:0/18:3(6Z,9Z,12Z)/20:1(11Z))	939.821	1	6.45703	0.0281713	0.0347553	588.958
6.46_939.8211m/z	HMDB0045930	M+H	C61H110O6	26.6	-17.5183	50.4926	100 - 67.5 - 23.6 - 5.71 - 1.07 - 0.164		TG(20:0/20:2n6/18:2(9Z,12Z))	939.821	1	6.45703	0.0281713	0.0347553	588.958
6.46_939.8211m/z	HMDB0045950	M+H	C61H110O6	26.6	-17.5183	50.4926	100 - 67.5 - 23.6 - 5.71 - 1.07 - 0.164		TG(20:0/20:3n6/18:1(11Z))	939.821	1	6.45703	0.0281713	0.0347553	588.958
6.46_939.8211m/z	HMDB0045951	M+H	C61H110O6	26.6	-17.5183	50.4926	100 - 67.5 - 23.6 - 5.71 - 1.07 - 0.164		TG(20:0/20:3n6/18:1(9Z))	939.821	1	6.45703	0.0281713	0.0347553	588.958
6.46_939.8211m/z	HMDB0046082	M+H	C61H110O6	26.6	-17.5183	50.4926	100 - 67.5 - 23.6 - 5.71 - 1.07 - 0.164		TG(20:0/18:3(9Z,12Z,15Z)/20:1(11Z))	939.821	1	6.45703	0.0281713	0.0347553	588.958
6.46_939.8211m/z	HMDB0046101	M+H	C61H110O6	26.6	-17.5183	50.4926	100 - 67.5 - 23.6 - 5.71 - 1.07 - 0.164		TG(20:0/18:4(6Z,9Z,12Z,15Z)/20:0)	939.821	1	6.45703	0.0281713	0.0347553	588.958
6.46_939.8211m/z	HMDB0046272	M+H	C61H110O6	26.6	-17.5183	50.4926	100 - 67.5 - 23.6 - 5.71 - 1.07 - 0.164		TG(22:0/14:0/22:4(7Z,10Z,13Z,16Z))	939.821	1	6.45703	0.0281713	0.0347553	588.958
6.46_939.8211m/z	HMDB0046320	M+H	C61H110O6	26.6	-17.5183	50.4926	100 - 67.5 - 23.6 - 5.71 - 1.07 - 0.164		TG(22:0/16:0/20:4(5Z,8Z,11Z,14Z))	939.821	1	6.45703	0.0281713	0.0347553	588.958
6.46_939.8211m/z	HMDB0046326	M+H	C61H110O6	26.6	-17.5183	50.4926	100 - 67.5 - 23.6 - 5.71 - 1.07 - 0.164		TG(22:0/16:0/20:4(8Z,11Z,14Z,17Z))	939.821	1	6.45703	0.0281713	0.0347553	588.958
6.46_939.8211m/z	HMDB0046350	M+H	C61H110O6	26.6	-17.5183	50.4926	100 - 67.5 - 23.6 - 5.71 - 1.07 - 0.164		TG(22:0/18:0/18:4(6Z,9Z,12Z,15Z))	939.821	1	6.45703	0.0281713	0.0347553	588.958
6.46_939.8211m/z	HMDB0046463	M+H	C61H110O6	26.6	-17.5183	50.4926	100 - 67.5 - 23.6 - 5.71 - 1.07 - 0.164		TG(22:0/16:1(9Z)/20:3(5Z,8Z,11Z))	939.821	1	6.45703	0.0281713	0.0347553	588.958
6.46_939.8211m/z	HMDB0046469	M+H	C61H110O6	26.6	-17.5183	50.4926	100 - 67.5 - 23.6 - 5.71 - 1.07 - 0.164		TG(22:0/16:1(9Z)/20:3n6)	939.821	1	6.45703	0.0281713	0.0347553	588.958
6.46_939.8211m/z	HMDB0046492	M+H	C61H110O6	26.6	-17.5183	50.4926	100 - 67.5 - 23.6 - 5.71 - 1.07 - 0.164		TG(22:0/18:1(11Z)/18:3(6Z,9Z,12Z))	939.821	1	6.45703	0.0281713	0.0347553	588.958
6.46_939.8211m/z	HMDB0046499	M+H	C61H110O6	26.6	-17.5183	50.4926	100 - 67.5 - 23.6 - 5.71 - 1.07 - 0.164		TG(22:0/18:1(11Z)/18:3(9Z,12Z,15Z))	939.821	1	6.45703	0.0281713	0.0347553	588.958
6.46_939.8211m/z	HMDB0046517	M+H	C61H110O6	26.6	-17.5183	50.4926	100 - 67.5 - 23.6 - 5.71 - 1.07 - 0.164		TG(22:0/18:1(9Z)/18:3(6Z,9Z,12Z))	939.821	1	6.45703	0.0281713	0.0347553	588.958
6.46_939.8211m/z	HMDB0046524	M+H	C61H110O6	26.6	-17.5183	50.4926	100 - 67.5 - 23.6 - 5.71 - 1.07 - 0.164		TG(22:0/18:1(9Z)/18:3(9Z,12Z,15Z))	939.821	1	6.45703	0.0281713	0.0347553	588.958
6.46_939.8211m/z	HMDB0046559	M+H	C61H110O6	26.6	-17.5183	50.4926	100 - 67.5 - 23.6 - 5.71 - 1.07 - 0.164		TG(22:0/20:3(5Z,8Z,11Z)/16:1(9Z))	939.821	1	6.45703	0.0281713	0.0347553	588.958
6.46_939.8211m/z	HMDB0046641	M+H	C61H110O6	26.6	-17.5183	50.4926	100 - 67.5 - 23.6 - 5.71 - 1.07 - 0.164		TG(22:0/18:2(9Z,12Z)/18:2(9Z,12Z))	939.821	1	6.45703	0.0281713	0.0347553	588.958
6.46_939.8211m/z	HMDB0046660	M+H	C61H110O6	26.6	-17.5183	50.4926	100 - 67.5 - 23.6 - 5.71 - 1.07 - 0.164		TG(22:0/18:3(6Z,9Z,12Z)/18:1(11Z))	939.821	1	6.45703	0.0281713	0.0347553	588.958
6.46_939.8211m/z	HMDB0046661	M+H	C61H110O6	26.6	-17.5183	50.4926	100 - 67.5 - 23.6 - 5.71 - 1.07 - 0.164		TG(22:0/18:3(6Z,9Z,12Z)/18:1(9Z))	939.821	1	6.45703	0.0281713	0.0347553	588.958
6.46_939.8211m/z	HMDB0046709	M+H	C61H110O6	26.6	-17.5183	50.4926	100 - 67.5 - 23.6 - 5.71 - 1.07 - 0.164		TG(22:0/20:3n6/16:1(9Z))	939.821	1	6.45703	0.0281713	0.0347553	588.958
6.46_939.8211m/z	HMDB0046835	M+H	C61H110O6	26.6	-17.5183	50.4926	100 - 67.5 - 23.6 - 5.71 - 1.07 - 0.164		TG(22:0/18:3(9Z,12Z,15Z)/18:1(11Z))	939.821	1	6.45703	0.0281713	0.0347553	588.958
6.46_939.8211m/z	HMDB0046836	M+H	C61H110O6	26.6	-17.5183	50.4926	100 - 67.5 - 23.6 - 5.71 - 1.07 - 0.164		TG(22:0/18:3(9Z,12Z,15Z)/18:1(9Z))	939.821	1	6.45703	0.0281713	0.0347553	588.958
6.46_939.8211m/z	HMDB0047018	M+H	C61H110O6	26.6	-17.5183	50.4926	100 - 67.5 - 23.6 - 5.71 - 1.07 - 0.164		TG(24:0/14:0/20:4(5Z,8Z,11Z,14Z))	939.821	1	6.45703	0.0281713	0.0347553	588.958
6.46_939.8211m/z	HMDB0047024	M+H	C61H110O6	26.6	-17.5183	50.4926	100 - 67.5 - 23.6 - 5.71 - 1.07 - 0.164		TG(24:0/14:0/20:4(8Z,11Z,14Z,17Z))	939.821	1	6.45703	0.0281713	0.0347553	588.958
6.46_939.8211m/z	HMDB0047071	M+H	C61H110O6	26.6	-17.5183	50.4926	100 - 67.5 - 23.6 - 5.71 - 1.07 - 0.164		TG(24:0/16:0/18:4(6Z,9Z,12Z,15Z))	939.821	1	6.45703	0.0281713	0.0347553	588.958
6.46_939.8211m/z	HMDB0047179	M+H	C61H110O6	26.6	-17.5183	50.4926	100 - 67.5 - 23.6 - 5.71 - 1.07 - 0.164		TG(24:0/14:1(9Z)/20:3(5Z,8Z,11Z))	939.821	1	6.45703	0.0281713	0.0347553	588.958
6.46_939.8211m/z	HMDB0047185	M+H	C61H110O6	26.6	-17.5183	50.4926	100 - 67.5 - 23.6 - 5.71 - 1.07 - 0.164		TG(24:0/14:1(9Z)/20:3n6)	939.821	1	6.45703	0.0281713	0.0347553	588.958
6.46_939.8211m/z	HMDB0047207	M+H	C61H110O6	26.6	-17.5183	50.4926	100 - 67.5 - 23.6 - 5.71 - 1.07 - 0.164		TG(24:0/16:1(9Z)/18:3(6Z,9Z,12Z))	939.821	1	6.45703	0.0281713	0.0347553	588.958
6.46_939.8211m/z	HMDB0047214	M+H	C61H110O6	26.6	-17.5183	50.4926	100 - 67.5 - 23.6 - 5.71 - 1.07 - 0.164		TG(24:0/16:1(9Z)/18:3(9Z,12Z,15Z))	939.821	1	6.45703	0.0281713	0.0347553	588.958
6.46_939.8211m/z	HMDB0047294	M+H	C61H110O6	26.6	-17.5183	50.4926	100 - 67.5 - 23.6 - 5.71 - 1.07 - 0.164		TG(24:0/20:3(5Z,8Z,11Z)/14:1(9Z))	939.821	1	6.45703	0.0281713	0.0347553	588.958
6.46_939.8211m/z	HMDB0047391	M+H	C61H110O6	26.6	-17.5183	50.4926	100 - 67.5 - 23.6 - 5.71 - 1.07 - 0.164		TG(24:0/18:3(6Z,9Z,12Z)/16:1(9Z))	939.821	1	6.45703	0.0281713	0.0347553	588.958
6.46_939.8211m/z	HMDB0047438	M+H	C61H110O6	26.6	-17.5183	50.4926	100 - 67.5 - 23.6 - 5.71 - 1.07 - 0.164		TG(24:0/20:3n6/14:1(9Z))	939.821	1	6.45703	0.0281713	0.0347553	588.958
6.46_939.8211m/z	HMDB0047559	M+H	C61H110O6	26.6	-17.5183	50.4926	100 - 67.5 - 23.6 - 5.71 - 1.07 - 0.164		TG(24:0/18:3(9Z,12Z,15Z)/16:1(9Z))	939.821	1	6.45703	0.0281713	0.0347553	588.958
6.46_939.8211m/z	HMDB0047867	M+H	C61H110O6	26.6	-17.5183	50.4926	100 - 67.5 - 23.6 - 5.71 - 1.07 - 0.164		TG(14:1(9Z)/24:0/20:3(5Z,8Z,11Z))	939.821	1	6.45703	0.0281713	0.0347553	588.958
6.46_939.8211m/z	HMDB0047873	M+H	C61H110O6	26.6	-17.5183	50.4926	100 - 67.5 - 23.6 - 5.71 - 1.07 - 0.164		TG(14:1(9Z)/24:0/20:3n6)	939.821	1	6.45703	0.0281713	0.0347553	588.958
6.46_939.8211m/z	HMDB0048036	M+H	C61H110O6	26.6	-17.5183	50.4926	100 - 67.5 - 23.6 - 5.71 - 1.07 - 0.164		TG(14:1(9Z)/22:1(13Z)/22:2(13Z,16Z))	939.821	1	6.45703	0.0281713	0.0347553	588.958
6.46_939.8211m/z	HMDB0048056	M+H	C61H110O6	26.6	-17.5183	50.4926	100 - 67.5 - 23.6 - 5.71 - 1.07 - 0.164		TG(14:1(9Z)/24:1(15Z)/20:2n6)	939.821	1	6.45703	0.0281713	0.0347553	588.958
6.46_939.8211m/z	HMDB0048122	M+H	C61H110O6	26.6	-17.5183	50.4926	100 - 67.5 - 23.6 - 5.71 - 1.07 - 0.164		TG(14:1(9Z)/20:2n6/24:1(15Z))	939.821	1	6.45703	0.0281713	0.0347553	588.958
6.46_939.8211m/z	HMDB0048190	M+H	C61H110O6	26.6	-17.5183	50.4926	100 - 67.5 - 23.6 - 5.71 - 1.07 - 0.164		TG(14:1(9Z)/22:2(13Z,16Z)/22:1(13Z))	939.821	1	6.45703	0.0281713	0.0347553	588.958
6.46_939.8211m/z	HMDB0048527	M+H	C61H110O6	26.6	-17.5183	50.4926	100 - 67.5 - 23.6 - 5.71 - 1.07 - 0.164		TG(16:1(9Z)/22:0/20:3(5Z,8Z,11Z))	939.821	1	6.45703	0.0281713	0.0347553	588.958
6.46_939.8211m/z	HMDB0048533	M+H	C61H110O6	26.6	-17.5183	50.4926	100 - 67.5 - 23.6 - 5.71 - 1.07 - 0.164		TG(16:1(9Z)/22:0/20:3n6)	939.821	1	6.45703	0.0281713	0.0347553	588.958
6.46_939.8211m/z	HMDB0048553	M+H	C61H110O6	26.6	-17.5183	50.4926	100 - 67.5 - 23.6 - 5.71 - 1.07 - 0.164		TG(16:1(9Z)/24:0/18:3(6Z,9Z,12Z))	939.821	1	6.45703	0.0281713	0.0347553	588.958
6.46_939.8211m/z	HMDB0048560	M+H	C61H110O6	26.6	-17.5183	50.4926	100 - 67.5 - 23.6 - 5.71 - 1.07 - 0.164		TG(16:1(9Z)/24:0/18:3(9Z,12Z,15Z))	939.821	1	6.45703	0.0281713	0.0347553	588.958
6.46_939.8211m/z	HMDB0048667	M+H	C61H110O6	26.6	-17.5183	50.4926	100 - 67.5 - 23.6 - 5.71 - 1.07 - 0.164		TG(16:1(9Z)/20:1(11Z)/22:2(13Z,16Z))	939.821	1	6.45703	0.0281713	0.0347553	588.958
6.46_939.8211m/z	HMDB0048708	M+H	C61H110O6	26.6	-17.5183	50.4926	100 - 67.5 - 23.6 - 5.71 - 1.07 - 0.164		TG(16:1(9Z)/22:1(13Z)/20:2n6)	939.821	1	6.45703	0.0281713	0.0347553	588.958
6.46_939.8211m/z	HMDB0048728	M+H	C61H110O6	26.6	-17.5183	50.4926	100 - 67.5 - 23.6 - 5.71 - 1.07 - 0.164		TG(16:1(9Z)/24:1(15Z)/18:2(9Z,12Z))	939.821	1	6.45703	0.0281713	0.0347553	588.958
6.46_939.8211m/z	HMDB0048749	M+H	C61H110O6	26.6	-17.5183	50.4926	100 - 67.5 - 23.6 - 5.71 - 1.07 - 0.164		TG(16:1(9Z)/18:2(9Z,12Z)/24:1(15Z))	939.821	1	6.45703	0.0281713	0.0347553	588.958
6.46_939.8211m/z	HMDB0048792	M+H	C61H110O6	26.6	-17.5183	50.4926	100 - 67.5 - 23.6 - 5.71 - 1.07 - 0.164		TG(16:1(9Z)/20:2n6/22:1(13Z))	939.821	1	6.45703	0.0281713	0.0347553	588.958
6.46_939.8211m/z	HMDB0048856	M+H	C61H110O6	26.6	-17.5183	50.4926	100 - 67.5 - 23.6 - 5.71 - 1.07 - 0.164		TG(16:1(9Z)/22:2(13Z,16Z)/20:1(11Z))	939.821	1	6.45703	0.0281713	0.0347553	588.958
6.46_939.8211m/z	HMDB0049159	M+H	C61H110O6	26.6	-17.5183	50.4926	100 - 67.5 - 23.6 - 5.71 - 1.07 - 0.164		TG(18:1(11Z)/20:0/20:3(5Z,8Z,11Z))	939.821	1	6.45703	0.0281713	0.0347553	588.958
6.46_939.8211m/z	HMDB0049165	M+H	C61H110O6	26.6	-17.5183	50.4926	100 - 67.5 - 23.6 - 5.71 - 1.07 - 0.164		TG(18:1(11Z)/20:0/20:3n6)	939.821	1	6.45703	0.0281713	0.0347553	588.958
6.46_939.8211m/z	HMDB0049184	M+H	C61H110O6	26.6	-17.5183	50.4926	100 - 67.5 - 23.6 - 5.71 - 1.07 - 0.164		TG(18:1(11Z)/22:0/18:3(6Z,9Z,12Z))	939.821	1	6.45703	0.0281713	0.0347553	588.958
6.46_939.8211m/z	HMDB0049191	M+H	C61H110O6	26.6	-17.5183	50.4926	100 - 67.5 - 23.6 - 5.71 - 1.07 - 0.164		TG(18:1(11Z)/22:0/18:3(9Z,12Z,15Z))	939.821	1	6.45703	0.0281713	0.0347553	588.958
6.46_939.8211m/z	HMDB0049272	M+H	C61H110O6	26.6	-17.5183	50.4926	100 - 67.5 - 23.6 - 5.71 - 1.07 - 0.164		TG(18:1(11Z)/18:1(11Z)/22:2(13Z,16Z))	939.821	1	6.45703	0.0281713	0.0347553	588.958
6.46_939.8211m/z	HMDB0049293	M+H	C61H110O6	26.6	-17.5183	50.4926	100 - 67.5 - 23.6 - 5.71 - 1.07 - 0.164		TG(18:1(11Z)/18:1(9Z)/22:2(13Z,16Z))	939.821	1	6.45703	0.0281713	0.0347553	588.958
6.46_939.8211m/z	HMDB0049311	M+H	C61H110O6	26.6	-17.5183	50.4926	100 - 67.5 - 23.6 - 5.71 - 1.07 - 0.164		TG(18:1(11Z)/20:1(11Z)/20:2n6)	939.821	1	6.45703	0.0281713	0.0347553	588.958
6.46_939.8211m/z	HMDB0049351	M+H	C61H110O6	26.6	-17.5183	50.4926	100 - 67.5 - 23.6 - 5.71 - 1.07 - 0.164		TG(18:1(11Z)/22:1(13Z)/18:2(9Z,12Z))	939.821	1	6.45703	0.0281713	0.0347553	588.958
6.46_939.8211m/z	HMDB0049391	M+H	C61H110O6	26.6	-17.5183	50.4926	100 - 67.5 - 23.6 - 5.71 - 1.07 - 0.164		TG(18:1(11Z)/18:2(9Z,12Z)/22:1(13Z))	939.821	1	6.45703	0.0281713	0.0347553	588.958
6.46_939.8211m/z	HMDB0049431	M+H	C61H110O6	26.6	-17.5183	50.4926	100 - 67.5 - 23.6 - 5.71 - 1.07 - 0.164		TG(18:1(11Z)/20:2n6/20:1(11Z))	939.821	1	6.45703	0.0281713	0.0347553	588.958
6.46_939.8211m/z	HMDB0049492	M+H	C61H110O6	26.6	-17.5183	50.4926	100 - 67.5 - 23.6 - 5.71 - 1.07 - 0.164		TG(18:1(11Z)/22:2(13Z,16Z)/18:1(11Z))	939.821	1	6.45703	0.0281713	0.0347553	588.958
6.46_939.8211m/z	HMDB0049493	M+H	C61H110O6	26.6	-17.5183	50.4926	100 - 67.5 - 23.6 - 5.71 - 1.07 - 0.164		TG(18:1(11Z)/22:2(13Z,16Z)/18:1(9Z))	939.821	1	6.45703	0.0281713	0.0347553	588.958
6.46_939.8211m/z	HMDB0049783	M+H	C61H110O6	26.6	-17.5183	50.4926	100 - 67.5 - 23.6 - 5.71 - 1.07 - 0.164		TG(18:1(9Z)/20:0/20:3(5Z,8Z,11Z))	939.821	1	6.45703	0.0281713	0.0347553	588.958
6.46_939.8211m/z	HMDB0049789	M+H	C61H110O6	26.6	-17.5183	50.4926	100 - 67.5 - 23.6 - 5.71 - 1.07 - 0.164		TG(18:1(9Z)/20:0/20:3n6)	939.821	1	6.45703	0.0281713	0.0347553	588.958
6.46_939.8211m/z	HMDB0049807	M+H	C61H110O6	26.6	-17.5183	50.4926	100 - 67.5 - 23.6 - 5.71 - 1.07 - 0.164		TG(18:1(9Z)/22:0/18:3(6Z,9Z,12Z))	939.821	1	6.45703	0.0281713	0.0347553	588.958
6.46_939.8211m/z	HMDB0049814	M+H	C61H110O6	26.6	-17.5183	50.4926	100 - 67.5 - 23.6 - 5.71 - 1.07 - 0.164		TG(18:1(9Z)/22:0/18:3(9Z,12Z,15Z))	939.821	1	6.45703	0.0281713	0.0347553	588.958
6.46_939.8211m/z	HMDB0049891	M+H	C61H110O6	26.6	-17.5183	50.4926	100 - 67.5 - 23.6 - 5.71 - 1.07 - 0.164		TG(18:1(9Z)/18:1(11Z)/22:2(13Z,16Z))	939.821	1	6.45703	0.0281713	0.0347553	588.958
6.46_939.8211m/z	HMDB0049911	M+H	C61H110O6	26.6	-17.5183	50.4926	100 - 67.5 - 23.6 - 5.71 - 1.07 - 0.164		TG(18:1(9Z)/18:1(9Z)/22:2(13Z,16Z))	939.821	1	6.45703	0.0281713	0.0347553	588.958
6.46_939.8211m/z	HMDB0049928	M+H	C61H110O6	26.6	-17.5183	50.4926	100 - 67.5 - 23.6 - 5.71 - 1.07 - 0.164		TG(18:1(9Z)/20:1(11Z)/20:2n6)	939.821	1	6.45703	0.0281713	0.0347553	588.958
6.46_939.8211m/z	HMDB0049966	M+H	C61H110O6	26.6	-17.5183	50.4926	100 - 67.5 - 23.6 - 5.71 - 1.07 - 0.164		TG(18:1(9Z)/22:1(13Z)/18:2(9Z,12Z))	939.821	1	6.45703	0.0281713	0.0347553	588.958
6.46_939.8211m/z	HMDB0050004	M+H	C61H110O6	26.6	-17.5183	50.4926	100 - 67.5 - 23.6 - 5.71 - 1.07 - 0.164		TG(18:1(9Z)/18:2(9Z,12Z)/22:1(13Z))	939.821	1	6.45703	0.0281713	0.0347553	588.958
6.46_939.8211m/z	HMDB0050042	M+H	C61H110O6	26.6	-17.5183	50.4926	100 - 67.5 - 23.6 - 5.71 - 1.07 - 0.164		TG(18:1(9Z)/20:2n6/20:1(11Z))	939.821	1	6.45703	0.0281713	0.0347553	588.958
6.46_939.8211m/z	HMDB0050101	M+H	C61H110O6	26.6	-17.5183	50.4926	100 - 67.5 - 23.6 - 5.71 - 1.07 - 0.164		TG(18:1(9Z)/22:2(13Z,16Z)/18:1(9Z))	939.821	1	6.45703	0.0281713	0.0347553	588.958
6.46_939.8211m/z	HMDB0050358	M+H	C61H110O6	26.6	-17.5183	50.4926	100 - 67.5 - 23.6 - 5.71 - 1.07 - 0.164		TG(20:1(11Z)/18:0/20:3(5Z,8Z,11Z))	939.821	1	6.45703	0.0281713	0.0347553	588.958
6.46_939.8211m/z	HMDB0050364	M+H	C61H110O6	26.6	-17.5183	50.4926	100 - 67.5 - 23.6 - 5.71 - 1.07 - 0.164		TG(20:1(11Z)/18:0/20:3n6)	939.821	1	6.45703	0.0281713	0.0347553	588.958
6.46_939.8211m/z	HMDB0050381	M+H	C61H110O6	26.6	-17.5183	50.4926	100 - 67.5 - 23.6 - 5.71 - 1.07 - 0.164		TG(20:1(11Z)/20:0/18:3(6Z,9Z,12Z))	939.821	1	6.45703	0.0281713	0.0347553	588.958
6.46_939.8211m/z	HMDB0050388	M+H	C61H110O6	26.6	-17.5183	50.4926	100 - 67.5 - 23.6 - 5.71 - 1.07 - 0.164		TG(20:1(11Z)/20:0/18:3(9Z,12Z,15Z))	939.821	1	6.45703	0.0281713	0.0347553	588.958
6.46_939.8211m/z	HMDB0050461	M+H	C61H110O6	26.6	-17.5183	50.4926	100 - 67.5 - 23.6 - 5.71 - 1.07 - 0.164		TG(20:1(11Z)/16:1(9Z)/22:2(13Z,16Z))	939.821	1	6.45703	0.0281713	0.0347553	588.958
6.46_939.8211m/z	HMDB0050477	M+H	C61H110O6	26.6	-17.5183	50.4926	100 - 67.5 - 23.6 - 5.71 - 1.07 - 0.164		TG(20:1(11Z)/18:1(11Z)/20:2n6)	939.821	1	6.45703	0.0281713	0.0347553	588.958
6.46_939.8211m/z	HMDB0050496	M+H	C61H110O6	26.6	-17.5183	50.4926	100 - 67.5 - 23.6 - 5.71 - 1.07 - 0.164		TG(20:1(11Z)/18:1(9Z)/20:2n6)	939.821	1	6.45703	0.0281713	0.0347553	588.958
6.46_939.8211m/z	HMDB0050513	M+H	C61H110O6	26.6	-17.5183	50.4926	100 - 67.5 - 23.6 - 5.71 - 1.07 - 0.164		TG(20:1(11Z)/20:1(11Z)/18:2(9Z,12Z))	939.821	1	6.45703	0.0281713	0.0347553	588.958
6.46_939.8211m/z	HMDB0050585	M+H	C61H110O6	26.6	-17.5183	50.4926	100 - 67.5 - 23.6 - 5.71 - 1.07 - 0.164		TG(20:1(11Z)/18:2(9Z,12Z)/20:1(11Z))	939.821	1	6.45703	0.0281713	0.0347553	588.958
6.46_939.8211m/z	HMDB0050871	M+H	C61H110O6	26.6	-17.5183	50.4926	100 - 67.5 - 23.6 - 5.71 - 1.07 - 0.164		TG(20:3(5Z,8Z,11Z)/14:0/24:1(15Z))	939.821	1	6.45703	0.0281713	0.0347553	588.958
6.46_939.8211m/z	HMDB0050906	M+H	C61H110O6	26.6	-17.5183	50.4926	100 - 67.5 - 23.6 - 5.71 - 1.07 - 0.164		TG(20:3(5Z,8Z,11Z)/16:0/22:1(13Z))	939.821	1	6.45703	0.0281713	0.0347553	588.958
6.46_939.8211m/z	HMDB0051447	M+H	C61H110O6	26.6	-17.5183	50.4926	100 - 67.5 - 23.6 - 5.71 - 1.07 - 0.164		TG(22:1(13Z)/16:0/20:3n6)	939.821	1	6.45703	0.0281713	0.0347553	588.958
6.46_939.8211m/z	HMDB0051462	M+H	C61H110O6	26.6	-17.5183	50.4926	100 - 67.5 - 23.6 - 5.71 - 1.07 - 0.164		TG(22:1(13Z)/18:0/18:3(6Z,9Z,12Z))	939.821	1	6.45703	0.0281713	0.0347553	588.958
6.46_939.8211m/z	HMDB0051469	M+H	C61H110O6	26.6	-17.5183	50.4926	100 - 67.5 - 23.6 - 5.71 - 1.07 - 0.164		TG(22:1(13Z)/18:0/18:3(9Z,12Z,15Z))	939.821	1	6.45703	0.0281713	0.0347553	588.958
6.46_939.8211m/z	HMDB0051534	M+H	C61H110O6	26.6	-17.5183	50.4926	100 - 67.5 - 23.6 - 5.71 - 1.07 - 0.164		TG(22:1(13Z)/14:1(9Z)/22:2(13Z,16Z))	939.821	1	6.45703	0.0281713	0.0347553	588.958
6.46_939.8211m/z	HMDB0051548	M+H	C61H110O6	26.6	-17.5183	50.4926	100 - 67.5 - 23.6 - 5.71 - 1.07 - 0.164		TG(22:1(13Z)/16:1(9Z)/20:2n6)	939.821	1	6.45703	0.0281713	0.0347553	588.958
6.46_939.8211m/z	HMDB0051563	M+H	C61H110O6	26.6	-17.5183	50.4926	100 - 67.5 - 23.6 - 5.71 - 1.07 - 0.164		TG(22:1(13Z)/18:1(11Z)/18:2(9Z,12Z))	939.821	1	6.45703	0.0281713	0.0347553	588.958
6.46_939.8211m/z	HMDB0051580	M+H	C61H110O6	26.6	-17.5183	50.4926	100 - 67.5 - 23.6 - 5.71 - 1.07 - 0.164		TG(22:1(13Z)/18:1(9Z)/18:2(9Z,12Z))	939.821	1	6.45703	0.0281713	0.0347553	588.958
6.46_939.8211m/z	HMDB0051921	M+H	C61H110O6	26.6	-17.5183	50.4926	100 - 67.5 - 23.6 - 5.71 - 1.07 - 0.164		TG(24:1(15Z)/14:0/20:3n6)	939.821	1	6.45703	0.0281713	0.0347553	588.958
6.46_939.8211m/z	HMDB0051951	M+H	C61H110O6	26.6	-17.5183	50.4926	100 - 67.5 - 23.6 - 5.71 - 1.07 - 0.164		TG(24:1(15Z)/16:0/18:3(6Z,9Z,12Z))	939.821	1	6.45703	0.0281713	0.0347553	588.958
6.46_939.8211m/z	HMDB0051958	M+H	C61H110O6	26.6	-17.5183	50.4926	100 - 67.5 - 23.6 - 5.71 - 1.07 - 0.164		TG(24:1(15Z)/16:0/18:3(9Z,12Z,15Z))	939.821	1	6.45703	0.0281713	0.0347553	588.958
6.46_939.8211m/z	HMDB0052032	M+H	C61H110O6	26.6	-17.5183	50.4926	100 - 67.5 - 23.6 - 5.71 - 1.07 - 0.164		TG(24:1(15Z)/14:1(9Z)/20:2n6)	939.821	1	6.45703	0.0281713	0.0347553	588.958
6.46_939.8211m/z	HMDB0052046	M+H	C61H110O6	26.6	-17.5183	50.4926	100 - 67.5 - 23.6 - 5.71 - 1.07 - 0.164		TG(24:1(15Z)/16:1(9Z)/18:2(9Z,12Z))	939.821	1	6.45703	0.0281713	0.0347553	588.958
6.46_939.8211m/z	HMDB0052446	M+H	C61H110O6	26.6	-17.5183	50.4926	100 - 67.5 - 23.6 - 5.71 - 1.07 - 0.164		TG(18:2(9Z,12Z)/18:0/22:2(13Z,16Z))	939.821	1	6.45703	0.0281713	0.0347553	588.958
6.46_939.8211m/z	HMDB0052458	M+H	C61H110O6	26.6	-17.5183	50.4926	100 - 67.5 - 23.6 - 5.71 - 1.07 - 0.164		TG(18:2(9Z,12Z)/20:0/20:2n6)	939.821	1	6.45703	0.0281713	0.0347553	588.958
6.46_939.8211m/z	HMDB0052471	M+H	C61H110O6	26.6	-17.5183	50.4926	100 - 67.5 - 23.6 - 5.71 - 1.07 - 0.164		TG(18:2(9Z,12Z)/22:0/18:2(9Z,12Z))	939.821	1	6.45703	0.0281713	0.0347553	588.958
6.46_939.8211m/z	HMDB0053293	M+H	C61H110O6	26.6	-17.5183	50.4926	100 - 67.5 - 23.6 - 5.71 - 1.07 - 0.164		TG(20:2n6/16:0/22:2(13Z,16Z))	939.821	1	6.45703	0.0281713	0.0347553	588.958
6.46_939.8211m/z	HMDB0053303	M+H	C61H110O6	26.6	-17.5183	50.4926	100 - 67.5 - 23.6 - 5.71 - 1.07 - 0.164		TG(20:2n6/18:0/20:2n6)	939.821	1	6.45703	0.0281713	0.0347553	588.958
6.46_939.8211m/z	HMDB0054341	M+H	C61H110O6	26.6	-17.5183	50.4926	100 - 67.5 - 23.6 - 5.71 - 1.07 - 0.164		TG(22:2(13Z,16Z)/14:0/22:2(13Z,16Z))	939.821	1	6.45703	0.0281713	0.0347553	588.958
10.92_982.8885m/z	HMDB0005457	M+ACN+H	C61H112O6	35.9	9.28944	89.6154	100 - 67.5 - 23.7 - 5.72 - 1.07 - 0.164		TG(18:1(9Z)/20:1(11Z)/20:1(11Z))	982.888	1	10.9164	0.000633437	0.00224905	5.58578
10.92_982.8885m/z	HMDB0005468	M+ACN+H	C61H112O6	35.9	9.28944	89.6154	100 - 67.5 - 23.7 - 5.72 - 1.07 - 0.164		TG(18:2(9Z,12Z)/20:0/20:1(11Z))	982.888	1	10.9164	0.000633437	0.00224905	5.58578
10.92_982.8885m/z	HMDB0010466	M+ACN+H	C61H112O6	35.9	9.28944	89.6154	100 - 67.5 - 23.7 - 5.72 - 1.07 - 0.164		TG(18:1(9Z)/18:1(9Z)/22:1(13Z))	982.888	1	10.9164	0.000633437	0.00224905	5.58578
10.92_982.8885m/z	HMDB0042253	M+ACN+H	C61H112O6	35.9	9.28944	89.6154	100 - 67.5 - 23.7 - 5.72 - 1.07 - 0.164		TG(14:0/24:0/20:3(5Z,8Z,11Z))	982.888	1	10.9164	0.000633437	0.00224905	5.58578
10.92_982.8885m/z	HMDB0042259	M+ACN+H	C61H112O6	35.9	9.28944	89.6154	100 - 67.5 - 23.7 - 5.72 - 1.07 - 0.164		TG(14:0/24:0/20:3n6)	982.888	1	10.9164	0.000633437	0.00224905	5.58578
10.92_982.8885m/z	HMDB0042427	M+ACN+H	C61H112O6	35.9	9.28944	89.6154	100 - 67.5 - 23.7 - 5.72 - 1.07 - 0.164		TG(14:0/20:3(5Z,8Z,11Z)/24:0)	982.888	1	10.9164	0.000633437	0.00224905	5.58578
10.92_982.8885m/z	HMDB0042471	M+ACN+H	C61H112O6	35.9	9.28944	89.6154	100 - 67.5 - 23.7 - 5.72 - 1.07 - 0.164		TG(14:0/22:1(13Z)/22:2(13Z,16Z))	982.888	1	10.9164	0.000633437	0.00224905	5.58578
10.92_982.8885m/z	HMDB0042498	M+ACN+H	C61H112O6	35.9	9.28944	89.6154	100 - 67.5 - 23.7 - 5.72 - 1.07 - 0.164		TG(14:0/24:1(15Z)/20:2n6)	982.888	1	10.9164	0.000633437	0.00224905	5.58578
10.92_982.8885m/z	HMDB0042585	M+ACN+H	C61H112O6	35.9	9.28944	89.6154	100 - 67.5 - 23.7 - 5.72 - 1.07 - 0.164		TG(14:0/20:2n6/24:1(15Z))	982.888	1	10.9164	0.000633437	0.00224905	5.58578
10.92_982.8885m/z	HMDB0042607	M+ACN+H	C61H112O6	35.9	9.28944	89.6154	100 - 67.5 - 23.7 - 5.72 - 1.07 - 0.164		TG(14:0/20:3n6/24:0)	982.888	1	10.9164	0.000633437	0.00224905	5.58578
10.92_982.8885m/z	HMDB0042674	M+ACN+H	C61H112O6	35.9	9.28944	89.6154	100 - 67.5 - 23.7 - 5.72 - 1.07 - 0.164		TG(14:0/22:2(13Z,16Z)/22:1(13Z))	982.888	1	10.9164	0.000633437	0.00224905	5.58578
10.92_982.8885m/z	HMDB0043979	M+ACN+H	C61H112O6	35.9	9.28944	89.6154	100 - 67.5 - 23.7 - 5.72 - 1.07 - 0.164		TG(16:0/22:0/20:3(5Z,8Z,11Z))	982.888	1	10.9164	0.000633437	0.00224905	5.58578
10.92_982.8885m/z	HMDB0043985	M+ACN+H	C61H112O6	35.9	9.28944	89.6154	100 - 67.5 - 23.7 - 5.72 - 1.07 - 0.164		TG(16:0/22:0/20:3n6)	982.888	1	10.9164	0.000633437	0.00224905	5.58578
10.92_982.8885m/z	HMDB0044011	M+ACN+H	C61H112O6	35.9	9.28944	89.6154	100 - 67.5 - 23.7 - 5.72 - 1.07 - 0.164		TG(16:0/24:0/18:3(6Z,9Z,12Z))	982.888	1	10.9164	0.000633437	0.00224905	5.58578
10.92_982.8885m/z	HMDB0044018	M+ACN+H	C61H112O6	35.9	9.28944	89.6154	100 - 67.5 - 23.7 - 5.72 - 1.07 - 0.164		TG(16:0/24:0/18:3(9Z,12Z,15Z))	982.888	1	10.9164	0.000633437	0.00224905	5.58578
10.92_982.8885m/z	HMDB0044155	M+ACN+H	C61H112O6	35.9	9.28944	89.6154	100 - 67.5 - 23.7 - 5.72 - 1.07 - 0.164		TG(16:0/20:1(11Z)/22:2(13Z,16Z))	982.888	1	10.9164	0.000633437	0.00224905	5.58578
10.92_982.8885m/z	HMDB0044168	M+ACN+H	C61H112O6	35.9	9.28944	89.6154	100 - 67.5 - 23.7 - 5.72 - 1.07 - 0.164		TG(16:0/20:3(5Z,8Z,11Z)/22:0)	982.888	1	10.9164	0.000633437	0.00224905	5.58578
10.92_982.8885m/z	HMDB0044208	M+ACN+H	C61H112O6	35.9	9.28944	89.6154	100 - 67.5 - 23.7 - 5.72 - 1.07 - 0.164		TG(16:0/22:1(13Z)/20:2n6)	982.888	1	10.9164	0.000633437	0.00224905	5.58578
10.92_982.8885m/z	HMDB0044234	M+ACN+H	C61H112O6	35.9	9.28944	89.6154	100 - 67.5 - 23.7 - 5.72 - 1.07 - 0.164		TG(16:0/24:1(15Z)/18:2(9Z,12Z))	982.888	1	10.9164	0.000633437	0.00224905	5.58578
10.92_982.8885m/z	HMDB0044261	M+ACN+H	C61H112O6	35.9	9.28944	89.6154	100 - 67.5 - 23.7 - 5.72 - 1.07 - 0.164		TG(16:0/18:2(9Z,12Z)/24:1(15Z))	982.888	1	10.9164	0.000633437	0.00224905	5.58578
10.92_982.8885m/z	HMDB0044281	M+ACN+H	C61H112O6	35.9	9.28944	89.6154	100 - 67.5 - 23.7 - 5.72 - 1.07 - 0.164		TG(16:0/18:3(6Z,9Z,12Z)/24:0)	982.888	1	10.9164	0.000633437	0.00224905	5.58578
10.92_982.8885m/z	HMDB0044316	M+ACN+H	C61H112O6	35.9	9.28944	89.6154	100 - 67.5 - 23.7 - 5.72 - 1.07 - 0.164		TG(16:0/20:2n6/22:1(13Z))	982.888	1	10.9164	0.000633437	0.00224905	5.58578
10.92_982.8885m/z	HMDB0044336	M+ACN+H	C61H112O6	35.9	9.28944	89.6154	100 - 67.5 - 23.7 - 5.72 - 1.07 - 0.164		TG(16:0/20:3n6/22:0)	982.888	1	10.9164	0.000633437	0.00224905	5.58578
10.92_982.8885m/z	HMDB0044398	M+ACN+H	C61H112O6	35.9	9.28944	89.6154	100 - 67.5 - 23.7 - 5.72 - 1.07 - 0.164		TG(16:0/22:2(13Z,16Z)/20:1(11Z))	982.888	1	10.9164	0.000633437	0.00224905	5.58578
10.92_982.8885m/z	HMDB0044477	M+ACN+H	C61H112O6	35.9	9.28944	89.6154	100 - 67.5 - 23.7 - 5.72 - 1.07 - 0.164		TG(16:0/18:3(9Z,12Z,15Z)/24:0)	982.888	1	10.9164	0.000633437	0.00224905	5.58578
10.92_982.8885m/z	HMDB0044785	M+ACN+H	C61H112O6	35.9	9.28944	89.6154	100 - 67.5 - 23.7 - 5.72 - 1.07 - 0.164		TG(18:0/20:0/20:3(5Z,8Z,11Z))	982.888	1	10.9164	0.000633437	0.00224905	5.58578
10.92_982.8885m/z	HMDB0044791	M+ACN+H	C61H112O6	35.9	9.28944	89.6154	100 - 67.5 - 23.7 - 5.72 - 1.07 - 0.164		TG(18:0/20:0/20:3n6)	982.888	1	10.9164	0.000633437	0.00224905	5.58578
10.92_982.8885m/z	HMDB0044816	M+ACN+H	C61H112O6	35.9	9.28944	89.6154	100 - 67.5 - 23.7 - 5.72 - 1.07 - 0.164		TG(18:0/22:0/18:3(6Z,9Z,12Z))	982.888	1	10.9164	0.000633437	0.00224905	5.58578
10.92_982.8885m/z	HMDB0044823	M+ACN+H	C61H112O6	35.9	9.28944	89.6154	100 - 67.5 - 23.7 - 5.72 - 1.07 - 0.164		TG(18:0/22:0/18:3(9Z,12Z,15Z))	982.888	1	10.9164	0.000633437	0.00224905	5.58578
10.92_982.8885m/z	HMDB0044928	M+ACN+H	C61H112O6	35.9	9.28944	89.6154	100 - 67.5 - 23.7 - 5.72 - 1.07 - 0.164		TG(18:0/18:1(11Z)/22:2(13Z,16Z))	982.888	1	10.9164	0.000633437	0.00224905	5.58578
10.92_982.8885m/z	HMDB0044955	M+ACN+H	C61H112O6	35.9	9.28944	89.6154	100 - 67.5 - 23.7 - 5.72 - 1.07 - 0.164		TG(18:0/18:1(9Z)/22:2(13Z,16Z))	982.888	1	10.9164	0.000633437	0.00224905	5.58578
10.92_982.8885m/z	HMDB0044979	M+ACN+H	C61H112O6	35.9	9.28944	89.6154	100 - 67.5 - 23.7 - 5.72 - 1.07 - 0.164		TG(18:0/20:1(11Z)/20:2n6)	982.888	1	10.9164	0.000633437	0.00224905	5.58578
10.92_982.8885m/z	HMDB0044993	M+ACN+H	C61H112O6	35.9	9.28944	89.6154	100 - 67.5 - 23.7 - 5.72 - 1.07 - 0.164		TG(18:0/20:3(5Z,8Z,11Z)/20:0)	982.888	1	10.9164	0.000633437	0.00224905	5.58578
10.92_982.8885m/z	HMDB0045031	M+ACN+H	C61H112O6	35.9	9.28944	89.6154	100 - 67.5 - 23.7 - 5.72 - 1.07 - 0.164		TG(18:0/22:1(13Z)/18:2(9Z,12Z))	982.888	1	10.9164	0.000633437	0.00224905	5.58578
10.92_982.8885m/z	HMDB0045083	M+ACN+H	C61H112O6	35.9	9.28944	89.6154	100 - 67.5 - 23.7 - 5.72 - 1.07 - 0.164		TG(18:0/18:2(9Z,12Z)/22:1(13Z))	982.888	1	10.9164	0.000633437	0.00224905	5.58578
10.92_982.8885m/z	HMDB0045102	M+ACN+H	C61H112O6	35.9	9.28944	89.6154	100 - 67.5 - 23.7 - 5.72 - 1.07 - 0.164		TG(18:0/18:3(6Z,9Z,12Z)/22:0)	982.888	1	10.9164	0.000633437	0.00224905	5.58578
10.92_982.8885m/z	HMDB0045135	M+ACN+H	C61H112O6	35.9	9.28944	89.6154	100 - 67.5 - 23.7 - 5.72 - 1.07 - 0.164		TG(18:0/20:2n6/20:1(11Z))	982.888	1	10.9164	0.000633437	0.00224905	5.58578
10.92_982.8885m/z	HMDB0045155	M+ACN+H	C61H112O6	35.9	9.28944	89.6154	100 - 67.5 - 23.7 - 5.72 - 1.07 - 0.164		TG(18:0/20:3n6/20:0)	982.888	1	10.9164	0.000633437	0.00224905	5.58578
10.92_982.8885m/z	HMDB0045214	M+ACN+H	C61H112O6	35.9	9.28944	89.6154	100 - 67.5 - 23.7 - 5.72 - 1.07 - 0.164		TG(18:0/22:2(13Z,16Z)/18:1(11Z))	982.888	1	10.9164	0.000633437	0.00224905	5.58578
10.92_982.8885m/z	HMDB0045215	M+ACN+H	C61H112O6	35.9	9.28944	89.6154	100 - 67.5 - 23.7 - 5.72 - 1.07 - 0.164		TG(18:0/22:2(13Z,16Z)/18:1(9Z))	982.888	1	10.9164	0.000633437	0.00224905	5.58578
10.92_982.8885m/z	HMDB0045291	M+ACN+H	C61H112O6	35.9	9.28944	89.6154	100 - 67.5 - 23.7 - 5.72 - 1.07 - 0.164		TG(18:0/18:3(9Z,12Z,15Z)/22:0)	982.888	1	10.9164	0.000633437	0.00224905	5.58578
10.92_982.8885m/z	HMDB0045563	M+ACN+H	C61H112O6	35.9	9.28944	89.6154	100 - 67.5 - 23.7 - 5.72 - 1.07 - 0.164		TG(20:0/18:0/20:3(5Z,8Z,11Z))	982.888	1	10.9164	0.000633437	0.00224905	5.58578
10.92_982.8885m/z	HMDB0045569	M+ACN+H	C61H112O6	35.9	9.28944	89.6154	100 - 67.5 - 23.7 - 5.72 - 1.07 - 0.164		TG(20:0/18:0/20:3n6)	982.888	1	10.9164	0.000633437	0.00224905	5.58578
10.92_982.8885m/z	HMDB0045593	M+ACN+H	C61H112O6	35.9	9.28944	89.6154	100 - 67.5 - 23.7 - 5.72 - 1.07 - 0.164		TG(20:0/20:0/18:3(6Z,9Z,12Z))	982.888	1	10.9164	0.000633437	0.00224905	5.58578
10.92_982.8885m/z	HMDB0045600	M+ACN+H	C61H112O6	35.9	9.28944	89.6154	100 - 67.5 - 23.7 - 5.72 - 1.07 - 0.164		TG(20:0/20:0/18:3(9Z,12Z,15Z))	982.888	1	10.9164	0.000633437	0.00224905	5.58578
10.92_982.8885m/z	HMDB0045701	M+ACN+H	C61H112O6	35.9	9.28944	89.6154	100 - 67.5 - 23.7 - 5.72 - 1.07 - 0.164		TG(20:0/16:1(9Z)/22:2(13Z,16Z))	982.888	1	10.9164	0.000633437	0.00224905	5.58578
10.92_982.8885m/z	HMDB0045724	M+ACN+H	C61H112O6	35.9	9.28944	89.6154	100 - 67.5 - 23.7 - 5.72 - 1.07 - 0.164		TG(20:0/18:1(11Z)/20:2n6)	982.888	1	10.9164	0.000633437	0.00224905	5.58578
10.92_982.8885m/z	HMDB0045750	M+ACN+H	C61H112O6	35.9	9.28944	89.6154	100 - 67.5 - 23.7 - 5.72 - 1.07 - 0.164		TG(20:0/18:1(9Z)/20:2n6)	982.888	1	10.9164	0.000633437	0.00224905	5.58578
10.92_982.8885m/z	HMDB0045774	M+ACN+H	C61H112O6	35.9	9.28944	89.6154	100 - 67.5 - 23.7 - 5.72 - 1.07 - 0.164		TG(20:0/20:1(11Z)/18:2(9Z,12Z))	982.888	1	10.9164	0.000633437	0.00224905	5.58578
10.92_982.8885m/z	HMDB0045874	M+ACN+H	C61H112O6	35.9	9.28944	89.6154	100 - 67.5 - 23.7 - 5.72 - 1.07 - 0.164		TG(20:0/18:2(9Z,12Z)/20:1(11Z))	982.888	1	10.9164	0.000633437	0.00224905	5.58578
10.92_982.8885m/z	HMDB0045893	M+ACN+H	C61H112O6	35.9	9.28945	89.6154	100 - 67.5 - 23.7 - 5.72 - 1.07 - 0.164		TG(20:0/18:3(6Z,9Z,12Z)/20:0)	982.888	1	10.9164	0.000633437	0.00224905	5.58578
10.92_982.8885m/z	HMDB0045924	M+ACN+H	C61H112O6	35.9	9.28944	89.6154	100 - 67.5 - 23.7 - 5.72 - 1.07 - 0.164		TG(20:0/20:2n6/18:1(11Z))	982.888	1	10.9164	0.000633437	0.00224905	5.58578
10.92_982.8885m/z	HMDB0045925	M+ACN+H	C61H112O6	35.9	9.28944	89.6154	100 - 67.5 - 23.7 - 5.72 - 1.07 - 0.164		TG(20:0/20:2n6/18:1(9Z))	982.888	1	10.9164	0.000633437	0.00224905	5.58578
10.92_982.8885m/z	HMDB0046001	M+ACN+H	C61H112O6	35.9	9.28944	89.6154	100 - 67.5 - 23.7 - 5.72 - 1.07 - 0.164		TG(20:0/22:2(13Z,16Z)/16:1(9Z))	982.888	1	10.9164	0.000633437	0.00224905	5.58578
10.92_982.8885m/z	HMDB0046075	M+ACN+H	C61H112O6	35.9	9.28945	89.6154	100 - 67.5 - 23.7 - 5.72 - 1.07 - 0.164		TG(20:0/18:3(9Z,12Z,15Z)/20:0)	982.888	1	10.9164	0.000633437	0.00224905	5.58578
10.92_982.8885m/z	HMDB0046313	M+ACN+H	C61H112O6	35.9	9.28944	89.6154	100 - 67.5 - 23.7 - 5.72 - 1.07 - 0.164		TG(22:0/16:0/20:3(5Z,8Z,11Z))	982.888	1	10.9164	0.000633437	0.00224905	5.58578
10.92_982.8885m/z	HMDB0046319	M+ACN+H	C61H112O6	35.9	9.28944	89.6154	100 - 67.5 - 23.7 - 5.72 - 1.07 - 0.164		TG(22:0/16:0/20:3n6)	982.888	1	10.9164	0.000633437	0.00224905	5.58578
10.92_982.8885m/z	HMDB0046342	M+ACN+H	C61H112O6	35.9	9.28944	89.6154	100 - 67.5 - 23.7 - 5.72 - 1.07 - 0.164		TG(22:0/18:0/18:3(6Z,9Z,12Z))	982.888	1	10.9164	0.000633437	0.00224905	5.58578
10.92_982.8885m/z	HMDB0046349	M+ACN+H	C61H112O6	35.9	9.28944	89.6154	100 - 67.5 - 23.7 - 5.72 - 1.07 - 0.164		TG(22:0/18:0/18:3(9Z,12Z,15Z))	982.888	1	10.9164	0.000633437	0.00224905	5.58578
10.92_982.8885m/z	HMDB0046446	M+ACN+H	C61H112O6	35.9	9.28944	89.6154	100 - 67.5 - 23.7 - 5.72 - 1.07 - 0.164		TG(22:0/14:1(9Z)/22:2(13Z,16Z))	982.888	1	10.9164	0.000633437	0.00224905	5.58578
10.92_982.8885m/z	HMDB0046468	M+ACN+H	C61H112O6	35.9	9.28944	89.6154	100 - 67.5 - 23.7 - 5.72 - 1.07 - 0.164		TG(22:0/16:1(9Z)/20:2n6)	982.888	1	10.9164	0.000633437	0.00224905	5.58578
10.92_982.8885m/z	HMDB0046491	M+ACN+H	C61H112O6	35.9	9.28944	89.6154	100 - 67.5 - 23.7 - 5.72 - 1.07 - 0.164		TG(22:0/18:1(11Z)/18:2(9Z,12Z))	982.888	1	10.9164	0.000633437	0.00224905	5.58578
10.92_982.8885m/z	HMDB0046516	M+ACN+H	C61H112O6	35.9	9.28944	89.6154	100 - 67.5 - 23.7 - 5.72 - 1.07 - 0.164		TG(22:0/18:1(9Z)/18:2(9Z,12Z))	982.888	1	10.9164	0.000633437	0.00224905	5.58578
10.92_982.8885m/z	HMDB0046635	M+ACN+H	C61H112O6	35.9	9.28944	89.6154	100 - 67.5 - 23.7 - 5.72 - 1.07 - 0.164		TG(22:0/18:2(9Z,12Z)/18:1(11Z))	982.888	1	10.9164	0.000633437	0.00224905	5.58578
10.92_982.8885m/z	HMDB0046636	M+ACN+H	C61H112O6	35.9	9.28944	89.6154	100 - 67.5 - 23.7 - 5.72 - 1.07 - 0.164		TG(22:0/18:2(9Z,12Z)/18:1(9Z))	982.888	1	10.9164	0.000633437	0.00224905	5.58578
10.92_982.8885m/z	HMDB0046684	M+ACN+H	C61H112O6	35.9	9.28944	89.6154	100 - 67.5 - 23.7 - 5.72 - 1.07 - 0.164		TG(22:0/20:2n6/16:1(9Z))	982.888	1	10.9164	0.000633437	0.00224905	5.58578
10.92_982.8885m/z	HMDB0046758	M+ACN+H	C61H112O6	35.9	9.28944	89.6154	100 - 67.5 - 23.7 - 5.72 - 1.07 - 0.164		TG(22:0/22:2(13Z,16Z)/14:1(9Z))	982.888	1	10.9164	0.000633437	0.00224905	5.58578
10.92_982.8885m/z	HMDB0047011	M+ACN+H	C61H112O6	35.9	9.28944	89.6154	100 - 67.5 - 23.7 - 5.72 - 1.07 - 0.164		TG(24:0/14:0/20:3(5Z,8Z,11Z))	982.888	1	10.9164	0.000633437	0.00224905	5.58578
10.92_982.8885m/z	HMDB0047017	M+ACN+H	C61H112O6	35.9	9.28944	89.6154	100 - 67.5 - 23.7 - 5.72 - 1.07 - 0.164		TG(24:0/14:0/20:3n6)	982.888	1	10.9164	0.000633437	0.00224905	5.58578
10.92_982.8885m/z	HMDB0047063	M+ACN+H	C61H112O6	35.9	9.28944	89.6154	100 - 67.5 - 23.7 - 5.72 - 1.07 - 0.164		TG(24:0/16:0/18:3(6Z,9Z,12Z))	982.888	1	10.9164	0.000633437	0.00224905	5.58578
10.92_982.8885m/z	HMDB0047070	M+ACN+H	C61H112O6	35.9	9.28944	89.6154	100 - 67.5 - 23.7 - 5.72 - 1.07 - 0.164		TG(24:0/16:0/18:3(9Z,12Z,15Z))	982.888	1	10.9164	0.000633437	0.00224905	5.58578
10.92_982.8885m/z	HMDB0047184	M+ACN+H	C61H112O6	35.9	9.28944	89.6154	100 - 67.5 - 23.7 - 5.72 - 1.07 - 0.164		TG(24:0/14:1(9Z)/20:2n6)	982.888	1	10.9164	0.000633437	0.00224905	5.58578
10.92_982.8885m/z	HMDB0047206	M+ACN+H	C61H112O6	35.9	9.28944	89.6154	100 - 67.5 - 23.7 - 5.72 - 1.07 - 0.164		TG(24:0/16:1(9Z)/18:2(9Z,12Z))	982.888	1	10.9164	0.000633437	0.00224905	5.58578
10.92_982.8885m/z	HMDB0047367	M+ACN+H	C61H112O6	35.9	9.28944	89.6154	100 - 67.5 - 23.7 - 5.72 - 1.07 - 0.164		TG(24:0/18:2(9Z,12Z)/16:1(9Z))	982.888	1	10.9164	0.000633437	0.00224905	5.58578
10.92_982.8885m/z	HMDB0047414	M+ACN+H	C61H112O6	35.9	9.28944	89.6154	100 - 67.5 - 23.7 - 5.72 - 1.07 - 0.164		TG(24:0/20:2n6/14:1(9Z))	982.888	1	10.9164	0.000633437	0.00224905	5.58578
10.92_982.8885m/z	HMDB0047852	M+ACN+H	C61H112O6	35.9	9.28944	89.6154	100 - 67.5 - 23.7 - 5.72 - 1.07 - 0.164		TG(14:1(9Z)/22:0/22:2(13Z,16Z))	982.888	1	10.9164	0.000633437	0.00224905	5.58578
10.92_982.8885m/z	HMDB0047872	M+ACN+H	C61H112O6	35.9	9.28944	89.6154	100 - 67.5 - 23.7 - 5.72 - 1.07 - 0.164		TG(14:1(9Z)/24:0/20:2n6)	982.888	1	10.9164	0.000633437	0.00224905	5.58578
10.92_982.8885m/z	HMDB0047984	M+ACN+H	C61H112O6	35.9	9.28944	89.6154	100 - 67.5 - 23.7 - 5.72 - 1.07 - 0.164		TG(14:1(9Z)/20:1(11Z)/24:1(15Z))	982.888	1	10.9164	0.000633437	0.00224905	5.58578
10.92_982.8885m/z	HMDB0048029	M+ACN+H	C61H112O6	35.9	9.28944	89.6154	100 - 67.5 - 23.7 - 5.72 - 1.07 - 0.164		TG(14:1(9Z)/22:1(13Z)/22:1(13Z))	982.888	1	10.9164	0.000633437	0.00224905	5.58578
10.92_982.8885m/z	HMDB0048050	M+ACN+H	C61H112O6	35.9	9.28944	89.6154	100 - 67.5 - 23.7 - 5.72 - 1.07 - 0.164		TG(14:1(9Z)/24:1(15Z)/20:1(11Z))	982.888	1	10.9164	0.000633437	0.00224905	5.58578
10.92_982.8885m/z	HMDB0048513	M+ACN+H	C61H112O6	35.9	9.28944	89.6154	100 - 67.5 - 23.7 - 5.72 - 1.07 - 0.164		TG(16:1(9Z)/20:0/22:2(13Z,16Z))	982.888	1	10.9164	0.000633437	0.00224905	5.58578
10.92_982.8885m/z	HMDB0048532	M+ACN+H	C61H112O6	35.9	9.28944	89.6154	100 - 67.5 - 23.7 - 5.72 - 1.07 - 0.164		TG(16:1(9Z)/22:0/20:2n6)	982.888	1	10.9164	0.000633437	0.00224905	5.58578
10.92_982.8885m/z	HMDB0048552	M+ACN+H	C61H112O6	35.9	9.28944	89.6154	100 - 67.5 - 23.7 - 5.72 - 1.07 - 0.164		TG(16:1(9Z)/24:0/18:2(9Z,12Z))	982.888	1	10.9164	0.000633437	0.00224905	5.58578
10.92_982.8885m/z	HMDB0048617	M+ACN+H	C61H112O6	35.9	9.28944	89.6154	100 - 67.5 - 23.7 - 5.72 - 1.07 - 0.164		TG(16:1(9Z)/18:1(11Z)/24:1(15Z))	982.888	1	10.9164	0.000633437	0.00224905	5.58578
10.92_982.8885m/z	HMDB0048639	M+ACN+H	C61H112O6	35.9	9.28944	89.6154	100 - 67.5 - 23.7 - 5.72 - 1.07 - 0.164		TG(16:1(9Z)/18:1(9Z)/24:1(15Z))	982.888	1	10.9164	0.000633437	0.00224905	5.58578
10.92_982.8885m/z	HMDB0048660	M+ACN+H	C61H112O6	35.9	9.28944	89.6154	100 - 67.5 - 23.7 - 5.72 - 1.07 - 0.164		TG(16:1(9Z)/20:1(11Z)/22:1(13Z))	982.888	1	10.9164	0.000633437	0.00224905	5.58578
10.92_982.8885m/z	HMDB0048702	M+ACN+H	C61H112O6	35.9	9.28944	89.6154	100 - 67.5 - 23.7 - 5.72 - 1.07 - 0.164		TG(16:1(9Z)/22:1(13Z)/20:1(11Z))	982.888	1	10.9164	0.000633437	0.00224905	5.58578
10.92_982.8885m/z	HMDB0048722	M+ACN+H	C61H112O6	35.9	9.28944	89.6154	100 - 67.5 - 23.7 - 5.72 - 1.07 - 0.164		TG(16:1(9Z)/24:1(15Z)/18:1(11Z))	982.888	1	10.9164	0.000633437	0.00224905	5.58578
10.92_982.8885m/z	HMDB0048723	M+ACN+H	C61H112O6	35.9	9.28944	89.6154	100 - 67.5 - 23.7 - 5.72 - 1.07 - 0.164		TG(16:1(9Z)/24:1(15Z)/18:1(9Z))	982.888	1	10.9164	0.000633437	0.00224905	5.58578
10.92_982.8885m/z	HMDB0049146	M+ACN+H	C61H112O6	35.9	9.28944	89.6154	100 - 67.5 - 23.7 - 5.72 - 1.07 - 0.164		TG(18:1(11Z)/18:0/22:2(13Z,16Z))	982.888	1	10.9164	0.000633437	0.00224905	5.58578
10.92_982.8885m/z	HMDB0049164	M+ACN+H	C61H112O6	35.9	9.28944	89.6154	100 - 67.5 - 23.7 - 5.72 - 1.07 - 0.164		TG(18:1(11Z)/20:0/20:2n6)	982.888	1	10.9164	0.000633437	0.00224905	5.58578
10.92_982.8885m/z	HMDB0049183	M+ACN+H	C61H112O6	35.9	9.28944	89.6154	100 - 67.5 - 23.7 - 5.72 - 1.07 - 0.164		TG(18:1(11Z)/22:0/18:2(9Z,12Z))	982.888	1	10.9164	0.000633437	0.00224905	5.58578
10.92_982.8885m/z	HMDB0049245	M+ACN+H	C61H112O6	35.9	9.28944	89.6154	100 - 67.5 - 23.7 - 5.72 - 1.07 - 0.164		TG(18:1(11Z)/16:1(9Z)/24:1(15Z))	982.888	1	10.9164	0.000633437	0.00224905	5.58578
10.92_982.8885m/z	HMDB0049265	M+ACN+H	C61H112O6	35.9	9.28944	89.6154	100 - 67.5 - 23.7 - 5.72 - 1.07 - 0.164		TG(18:1(11Z)/18:1(11Z)/22:1(13Z))	982.888	1	10.9164	0.000633437	0.00224905	5.58578
10.92_982.8885m/z	HMDB0049286	M+ACN+H	C61H112O6	35.9	9.28944	89.6154	100 - 67.5 - 23.7 - 5.72 - 1.07 - 0.164		TG(18:1(11Z)/18:1(9Z)/22:1(13Z))	982.888	1	10.9164	0.000633437	0.00224905	5.58578
10.92_982.8885m/z	HMDB0049305	M+ACN+H	C61H112O6	35.9	9.28944	89.6154	100 - 67.5 - 23.7 - 5.72 - 1.07 - 0.164		TG(18:1(11Z)/20:1(11Z)/20:1(11Z))	982.888	1	10.9164	0.000633437	0.00224905	5.58578
10.92_982.8885m/z	HMDB0049345	M+ACN+H	C61H112O6	35.9	9.28945	89.6154	100 - 67.5 - 23.7 - 5.72 - 1.07 - 0.164		TG(18:1(11Z)/22:1(13Z)/18:1(11Z))	982.888	1	10.9164	0.000633437	0.00224905	5.58578
10.92_982.8885m/z	HMDB0049346	M+ACN+H	C61H112O6	35.9	9.28944	89.6154	100 - 67.5 - 23.7 - 5.72 - 1.07 - 0.164		TG(18:1(11Z)/22:1(13Z)/18:1(9Z))	982.888	1	10.9164	0.000633437	0.00224905	5.58578
10.92_982.8885m/z	HMDB0049771	M+ACN+H	C61H112O6	35.9	9.28944	89.6154	100 - 67.5 - 23.7 - 5.72 - 1.07 - 0.164		TG(18:1(9Z)/18:0/22:2(13Z,16Z))	982.888	1	10.9164	0.000633437	0.00224905	5.58578
10.92_982.8885m/z	HMDB0049788	M+ACN+H	C61H112O6	35.9	9.28944	89.6154	100 - 67.5 - 23.7 - 5.72 - 1.07 - 0.164		TG(18:1(9Z)/20:0/20:2n6)	982.888	1	10.9164	0.000633437	0.00224905	5.58578
10.92_982.8885m/z	HMDB0049806	M+ACN+H	C61H112O6	35.9	9.28944	89.6154	100 - 67.5 - 23.7 - 5.72 - 1.07 - 0.164		TG(18:1(9Z)/22:0/18:2(9Z,12Z))	982.888	1	10.9164	0.000633437	0.00224905	5.58578
10.92_982.8885m/z	HMDB0049865	M+ACN+H	C61H112O6	35.9	9.28944	89.6154	100 - 67.5 - 23.7 - 5.72 - 1.07 - 0.164		TG(18:1(9Z)/16:1(9Z)/24:1(15Z))	982.888	1	10.9164	0.000633437	0.00224905	5.58578
10.92_982.8885m/z	HMDB0049884	M+ACN+H	C61H112O6	35.9	9.28944	89.6154	100 - 67.5 - 23.7 - 5.72 - 1.07 - 0.164		TG(18:1(9Z)/18:1(11Z)/22:1(13Z))	982.888	1	10.9164	0.000633437	0.00224905	5.58578
10.92_982.8885m/z	HMDB0049961	M+ACN+H	C61H112O6	35.9	9.28945	89.6154	100 - 67.5 - 23.7 - 5.72 - 1.07 - 0.164		TG(18:1(9Z)/22:1(13Z)/18:1(9Z))	982.888	1	10.9164	0.000633437	0.00224905	5.58578
10.92_982.8885m/z	HMDB0050347	M+ACN+H	C61H112O6	35.9	9.28944	89.6154	100 - 67.5 - 23.7 - 5.72 - 1.07 - 0.164		TG(20:1(11Z)/16:0/22:2(13Z,16Z))	982.888	1	10.9164	0.000633437	0.00224905	5.58578
10.92_982.8885m/z	HMDB0050363	M+ACN+H	C61H112O6	35.9	9.28944	89.6154	100 - 67.5 - 23.7 - 5.72 - 1.07 - 0.164		TG(20:1(11Z)/18:0/20:2n6)	982.888	1	10.9164	0.000633437	0.00224905	5.58578
10.92_982.8885m/z	HMDB0050380	M+ACN+H	C61H112O6	35.9	9.28945	89.6154	100 - 67.5 - 23.7 - 5.72 - 1.07 - 0.164		TG(20:1(11Z)/20:0/18:2(9Z,12Z))	982.888	1	10.9164	0.000633437	0.00224905	5.58578
10.92_982.8885m/z	HMDB0050436	M+ACN+H	C61H112O6	35.9	9.28944	89.6154	100 - 67.5 - 23.7 - 5.72 - 1.07 - 0.164		TG(20:1(11Z)/14:1(9Z)/24:1(15Z))	982.888	1	10.9164	0.000633437	0.00224905	5.58578
10.92_982.8885m/z	HMDB0050454	M+ACN+H	C61H112O6	35.9	9.28944	89.6154	100 - 67.5 - 23.7 - 5.72 - 1.07 - 0.164		TG(20:1(11Z)/16:1(9Z)/22:1(13Z))	982.888	1	10.9164	0.000633437	0.00224905	5.58578
10.92_982.8885m/z	HMDB0050471	M+ACN+H	C61H112O6	35.9	9.28945	89.6154	100 - 67.5 - 23.7 - 5.72 - 1.07 - 0.164		TG(20:1(11Z)/18:1(11Z)/20:1(11Z))	982.888	1	10.9164	0.000633437	0.00224905	5.58578
10.92_982.8885m/z	HMDB0050490	M+ACN+H	C61H112O6	35.9	9.28945	89.6154	100 - 67.5 - 23.7 - 5.72 - 1.07 - 0.164		TG(20:1(11Z)/18:1(9Z)/20:1(11Z))	982.888	1	10.9164	0.000633437	0.00224905	5.58578
10.92_982.8885m/z	HMDB0051415	M+ACN+H	C61H112O6	35.9	9.28944	89.6154	100 - 67.5 - 23.7 - 5.72 - 1.07 - 0.164		TG(22:1(13Z)/14:0/22:2(13Z,16Z))	982.888	1	10.9164	0.000633437	0.00224905	5.58578
10.92_982.8885m/z	HMDB0051446	M+ACN+H	C61H112O6	35.9	9.28944	89.6154	100 - 67.5 - 23.7 - 5.72 - 1.07 - 0.164		TG(22:1(13Z)/16:0/20:2n6)	982.888	1	10.9164	0.000633437	0.00224905	5.58578
10.92_982.8885m/z	HMDB0051461	M+ACN+H	C61H112O6	35.9	9.28944	89.6154	100 - 67.5 - 23.7 - 5.72 - 1.07 - 0.164		TG(22:1(13Z)/18:0/18:2(9Z,12Z))	982.888	1	10.9164	0.000633437	0.00224905	5.58578
10.92_982.8885m/z	HMDB0051527	M+ACN+H	C61H112O6	35.9	9.28945	89.6154	100 - 67.5 - 23.7 - 5.72 - 1.07 - 0.164		TG(22:1(13Z)/14:1(9Z)/22:1(13Z))	982.888	1	10.9164	0.000633437	0.00224905	5.58578
10.92_982.8885m/z	HMDB0051920	M+ACN+H	C61H112O6	35.9	9.28944	89.6154	100 - 67.5 - 23.7 - 5.72 - 1.07 - 0.164		TG(24:1(15Z)/14:0/20:2n6)	982.888	1	10.9164	0.000633437	0.00224905	5.58578
10.92_982.8885m/z	HMDB0051950	M+ACN+H	C61H112O6	35.9	9.28944	89.6154	100 - 67.5 - 23.7 - 5.72 - 1.07 - 0.164		TG(24:1(15Z)/16:0/18:2(9Z,12Z))	982.888	1	10.9164	0.000633437	0.00224905	5.58578
7.89_885.7794m/z	HMDB0005389	M+H	C57H104O6	27.9	-12.5967	52.7475	100 - 63.1 - 20.8 - 4.75 - 0.842 - 0.123		TG(16:0/18:2(9Z,12Z)/20:1(11Z))	885.779	1	7.89453	0.0216627	0.0294597	4.50965
7.89_885.7794m/z	HMDB0005405	M+H	C57H104O6	27.9	-12.5967	52.7475	100 - 63.1 - 20.8 - 4.75 - 0.842 - 0.123		TG(18:0/18:1(9Z)/18:2(9Z,12Z))	885.779	1	7.89453	0.0216627	0.0294597	4.50965
7.89_885.7794m/z	HMDB0005439	M+H	C57H104O6	27.9	-12.5967	52.7475	100 - 63.1 - 20.8 - 4.75 - 0.842 - 0.123		TG(16:1(9Z)/18:1(9Z)/20:1(11Z))	885.779	1	7.89453	0.0216627	0.0294597	4.50965
7.89_885.7794m/z	HMDB0005444	M+H	C57H104O6	27.9	-12.5967	52.7475	100 - 63.1 - 20.8 - 4.75 - 0.842 - 0.123		TG(16:1(9Z)/18:2(9Z,12Z)/20:0)	885.779	1	7.89453	0.0216627	0.0294597	4.50965
7.89_885.7794m/z	HMDB0010447	M+H	C57H104O6	27.9	-12.5967	52.7475	100 - 63.1 - 20.8 - 4.75 - 0.842 - 0.123		TG(18:1(11Z)/18:0/18:2(9Z,12Z))	885.779	1	7.89453	0.0216627	0.0294597	4.50965
7.89_885.7794m/z	HMDB0010452	M+H	C57H104O6	27.9	-12.5967	52.7475	100 - 63.1 - 20.8 - 4.75 - 0.842 - 0.123		TG(18:1(9Z)/16:0/20:2(11Z,14Z))	885.779	1	7.89453	0.0216627	0.0294597	4.50965
7.89_885.7794m/z	HMDB0010457	M+H	C57H104O6	27.9	-12.5967	52.7475	100 - 63.1 - 20.8 - 4.75 - 0.842 - 0.123		TG(18:1(9Z)/18:1(11Z)/18:1(9Z))	885.779	1	7.89453	0.0216627	0.0294597	4.50965
7.89_885.7794m/z	HMDB0042193	M+H	C57H104O6	27.9	-12.5967	52.7475	100 - 63.1 - 20.8 - 4.75 - 0.842 - 0.123		TG(14:0/20:0/20:3(5Z,8Z,11Z))	885.779	1	7.89453	0.0216627	0.0294597	4.50965
7.89_885.7794m/z	HMDB0042199	M+H	C57H104O6	27.9	-12.5967	52.7475	100 - 63.1 - 20.8 - 4.75 - 0.842 - 0.123		TG(14:0/20:0/20:3n6)	885.779	1	7.89453	0.0216627	0.0294597	4.50965
7.89_885.7794m/z	HMDB0042227	M+H	C57H104O6	27.9	-12.5967	52.7475	100 - 63.1 - 20.8 - 4.75 - 0.842 - 0.123		TG(14:0/22:0/18:3(6Z,9Z,12Z))	885.779	1	7.89453	0.0216627	0.0294597	4.50965
7.89_885.7794m/z	HMDB0042234	M+H	C57H104O6	27.9	-12.5967	52.7475	100 - 63.1 - 20.8 - 4.75 - 0.842 - 0.123		TG(14:0/22:0/18:3(9Z,12Z,15Z))	885.779	1	7.89453	0.0216627	0.0294597	4.50965
7.89_885.7794m/z	HMDB0042351	M+H	C57H104O6	27.9	-12.5967	52.7475	100 - 63.1 - 20.8 - 4.75 - 0.842 - 0.123		TG(14:0/18:1(11Z)/22:2(13Z,16Z))	885.779	1	7.89453	0.0216627	0.0294597	4.50965
7.89_885.7794m/z	HMDB0042381	M+H	C57H104O6	27.9	-12.5967	52.7475	100 - 63.1 - 20.8 - 4.75 - 0.842 - 0.123		TG(14:0/18:1(9Z)/22:2(13Z,16Z))	885.779	1	7.89453	0.0216627	0.0294597	4.50965
7.89_885.7794m/z	HMDB0042408	M+H	C57H104O6	27.9	-12.5967	52.7475	100 - 63.1 - 20.8 - 4.75 - 0.842 - 0.123		TG(14:0/20:1(11Z)/20:2n6)	885.779	1	7.89453	0.0216627	0.0294597	4.50965
7.89_885.7794m/z	HMDB0042425	M+H	C57H104O6	27.9	-12.5967	52.7475	100 - 63.1 - 20.8 - 4.75 - 0.842 - 0.123		TG(14:0/20:3(5Z,8Z,11Z)/20:0)	885.779	1	7.89453	0.0216627	0.0294597	4.50965
7.89_885.7794m/z	HMDB0042466	M+H	C57H104O6	27.9	-12.5967	52.7475	100 - 63.1 - 20.8 - 4.75 - 0.842 - 0.123		TG(14:0/22:1(13Z)/18:2(9Z,12Z))	885.779	1	7.89453	0.0216627	0.0294597	4.50965
7.89_885.7794m/z	HMDB0042524	M+H	C57H104O6	27.9	-12.5967	52.7475	100 - 63.1 - 20.8 - 4.75 - 0.842 - 0.123		TG(14:0/18:2(9Z,12Z)/22:1(13Z))	885.779	1	7.89453	0.0216627	0.0294597	4.50965
7.89_885.7794m/z	HMDB0042546	M+H	C57H104O6	27.9	-12.5967	52.7475	100 - 63.1 - 20.8 - 4.75 - 0.842 - 0.123		TG(14:0/18:3(6Z,9Z,12Z)/22:0)	885.779	1	7.89453	0.0216627	0.0294597	4.50965
7.89_885.7794m/z	HMDB0042582	M+H	C57H104O6	27.9	-12.5967	52.7475	100 - 63.1 - 20.8 - 4.75 - 0.842 - 0.123		TG(14:0/20:2n6/20:1(11Z))	885.779	1	7.89453	0.0216627	0.0294597	4.50965
7.89_885.7794m/z	HMDB0042605	M+H	C57H104O6	27.9	-12.5967	52.7475	100 - 63.1 - 20.8 - 4.75 - 0.842 - 0.123		TG(14:0/20:3n6/20:0)	885.779	1	7.89453	0.0216627	0.0294597	4.50965
7.89_885.7794m/z	HMDB0042670	M+H	C57H104O6	27.9	-12.5967	52.7475	100 - 63.1 - 20.8 - 4.75 - 0.842 - 0.123		TG(14:0/22:2(13Z,16Z)/18:1(11Z))	885.779	1	7.89453	0.0216627	0.0294597	4.50965
7.89_885.7794m/z	HMDB0042671	M+H	C57H104O6	27.9	-12.5967	52.7475	100 - 63.1 - 20.8 - 4.75 - 0.842 - 0.123		TG(14:0/22:2(13Z,16Z)/18:1(9Z))	885.779	1	7.89453	0.0216627	0.0294597	4.50965
7.89_885.7794m/z	HMDB0042756	M+H	C57H104O6	27.9	-12.5967	52.7475	100 - 63.1 - 20.8 - 4.75 - 0.842 - 0.123		TG(14:0/18:3(9Z,12Z,15Z)/22:0)	885.779	1	7.89453	0.0216627	0.0294597	4.50965
7.89_885.7794m/z	HMDB0043923	M+H	C57H104O6	27.9	-12.5967	52.7475	100 - 63.1 - 20.8 - 4.75 - 0.842 - 0.123		TG(16:0/18:0/20:3(5Z,8Z,11Z))	885.779	1	7.89453	0.0216627	0.0294597	4.50965
7.89_885.7794m/z	HMDB0043929	M+H	C57H104O6	27.9	-12.5967	52.7475	100 - 63.1 - 20.8 - 4.75 - 0.842 - 0.123		TG(16:0/18:0/20:3n6)	885.779	1	7.89453	0.0216627	0.0294597	4.50965
7.89_885.7794m/z	HMDB0043955	M+H	C57H104O6	27.9	-12.5967	52.7475	100 - 63.1 - 20.8 - 4.75 - 0.842 - 0.123		TG(16:0/20:0/18:3(6Z,9Z,12Z))	885.779	1	7.89453	0.0216627	0.0294597	4.50965
7.89_885.7794m/z	HMDB0043962	M+H	C57H104O6	27.9	-12.5967	52.7475	100 - 63.1 - 20.8 - 4.75 - 0.842 - 0.123		TG(16:0/20:0/18:3(9Z,12Z,15Z))	885.779	1	7.89453	0.0216627	0.0294597	4.50965
7.89_885.7794m/z	HMDB0044071	M+H	C57H104O6	27.9	-12.5967	52.7475	100 - 63.1 - 20.8 - 4.75 - 0.842 - 0.123		TG(16:0/16:1(9Z)/22:2(13Z,16Z))	885.779	1	7.89453	0.0216627	0.0294597	4.50965
7.89_885.7794m/z	HMDB0044096	M+H	C57H104O6	27.9	-12.5967	52.7475	100 - 63.1 - 20.8 - 4.75 - 0.842 - 0.123		TG(16:0/18:1(11Z)/20:2n6)	885.779	1	7.89453	0.0216627	0.0294597	4.50965
7.89_885.7794m/z	HMDB0044124	M+H	C57H104O6	27.9	-12.5967	52.7475	100 - 63.1 - 20.8 - 4.75 - 0.842 - 0.123		TG(16:0/18:1(9Z)/20:2n6)	885.779	1	7.89453	0.0216627	0.0294597	4.50965
7.89_885.7794m/z	HMDB0044150	M+H	C57H104O6	27.9	-12.5967	52.7475	100 - 63.1 - 20.8 - 4.75 - 0.842 - 0.123		TG(16:0/20:1(11Z)/18:2(9Z,12Z))	885.779	1	7.89453	0.0216627	0.0294597	4.50965
7.89_885.7794m/z	HMDB0044166	M+H	C57H104O6	27.9	-12.5967	52.7475	100 - 63.1 - 20.8 - 4.75 - 0.842 - 0.123		TG(16:0/20:3(5Z,8Z,11Z)/18:0)	885.779	1	7.89453	0.0216627	0.0294597	4.50965
7.89_885.7794m/z	HMDB0044279	M+H	C57H104O6	27.9	-12.5967	52.7475	100 - 63.1 - 20.8 - 4.75 - 0.842 - 0.123		TG(16:0/18:3(6Z,9Z,12Z)/20:0)	885.779	1	7.89453	0.0216627	0.0294597	4.50965
7.89_885.7794m/z	HMDB0044312	M+H	C57H104O6	27.9	-12.5967	52.7475	100 - 63.1 - 20.8 - 4.75 - 0.842 - 0.123		TG(16:0/20:2n6/18:1(11Z))	885.779	1	7.89453	0.0216627	0.0294597	4.50965
7.89_885.7794m/z	HMDB0044313	M+H	C57H104O6	27.9	-12.5967	52.7475	100 - 63.1 - 20.8 - 4.75 - 0.842 - 0.123		TG(16:0/20:2n6/18:1(9Z))	885.779	1	7.89453	0.0216627	0.0294597	4.50965
7.89_885.7794m/z	HMDB0044334	M+H	C57H104O6	27.9	-12.5967	52.7475	100 - 63.1 - 20.8 - 4.75 - 0.842 - 0.123		TG(16:0/20:3n6/18:0)	885.779	1	7.89453	0.0216627	0.0294597	4.50965
7.89_885.7794m/z	HMDB0044395	M+H	C57H104O6	27.9	-12.5967	52.7475	100 - 63.1 - 20.8 - 4.75 - 0.842 - 0.123		TG(16:0/22:2(13Z,16Z)/16:1(9Z))	885.779	1	7.89453	0.0216627	0.0294597	4.50965
7.89_885.7794m/z	HMDB0044475	M+H	C57H104O6	27.9	-12.5967	52.7475	100 - 63.1 - 20.8 - 4.75 - 0.842 - 0.123		TG(16:0/18:3(9Z,12Z,15Z)/20:0)	885.779	1	7.89453	0.0216627	0.0294597	4.50965
7.89_885.7794m/z	HMDB0044731	M+H	C57H104O6	27.9	-12.5967	52.7475	100 - 63.1 - 20.8 - 4.75 - 0.842 - 0.123		TG(18:0/16:0/20:3(5Z,8Z,11Z))	885.779	1	7.89453	0.0216627	0.0294597	4.50965
7.89_885.7794m/z	HMDB0044737	M+H	C57H104O6	27.9	-12.5967	52.7475	100 - 63.1 - 20.8 - 4.75 - 0.842 - 0.123		TG(18:0/16:0/20:3n6)	885.779	1	7.89453	0.0216627	0.0294597	4.50965
7.89_885.7794m/z	HMDB0044762	M+H	C57H104O6	27.9	-12.5967	52.7475	100 - 63.1 - 20.8 - 4.75 - 0.842 - 0.123		TG(18:0/18:0/18:3(6Z,9Z,12Z))	885.779	1	7.89453	0.0216627	0.0294597	4.50965
7.89_885.7794m/z	HMDB0044769	M+H	C57H104O6	27.9	-12.5967	52.7475	100 - 63.1 - 20.8 - 4.75 - 0.842 - 0.123		TG(18:0/18:0/18:3(9Z,12Z,15Z))	885.779	1	7.89453	0.0216627	0.0294597	4.50965
7.89_885.7794m/z	HMDB0044874	M+H	C57H104O6	27.9	-12.5967	52.7475	100 - 63.1 - 20.8 - 4.75 - 0.842 - 0.123		TG(18:0/14:1(9Z)/22:2(13Z,16Z))	885.779	1	7.89453	0.0216627	0.0294597	4.50965
7.89_885.7794m/z	HMDB0044898	M+H	C57H104O6	27.9	-12.5967	52.7475	100 - 63.1 - 20.8 - 4.75 - 0.842 - 0.123		TG(18:0/16:1(9Z)/20:2n6)	885.779	1	7.89453	0.0216627	0.0294597	4.50965
7.89_885.7794m/z	HMDB0044923	M+H	C57H104O6	27.9	-12.5967	52.7475	100 - 63.1 - 20.8 - 4.75 - 0.842 - 0.123		TG(18:0/18:1(11Z)/18:2(9Z,12Z))	885.779	1	7.89453	0.0216627	0.0294597	4.50965
7.89_885.7794m/z	HMDB0045079	M+H	C57H104O6	27.9	-12.5967	52.7475	100 - 63.1 - 20.8 - 4.75 - 0.842 - 0.123		TG(18:0/18:2(9Z,12Z)/18:1(11Z))	885.779	1	7.89453	0.0216627	0.0294597	4.50965
7.89_885.7794m/z	HMDB0045080	M+H	C57H104O6	27.9	-12.5967	52.7475	100 - 63.1 - 20.8 - 4.75 - 0.842 - 0.123		TG(18:0/18:2(9Z,12Z)/18:1(9Z))	885.779	1	7.89453	0.0216627	0.0294597	4.50965
7.89_885.7794m/z	HMDB0045100	M+H	C57H104O6	27.9	-12.5967	52.7475	100 - 63.1 - 20.8 - 4.75 - 0.842 - 0.123		TG(18:0/18:3(6Z,9Z,12Z)/18:0)	885.779	1	7.89453	0.0216627	0.0294597	4.50965
7.89_885.7794m/z	HMDB0045132	M+H	C57H104O6	27.9	-12.5967	52.7475	100 - 63.1 - 20.8 - 4.75 - 0.842 - 0.123		TG(18:0/20:2n6/16:1(9Z))	885.779	1	7.89453	0.0216627	0.0294597	4.50965
7.89_885.7794m/z	HMDB0045212	M+H	C57H104O6	27.9	-12.5967	52.7475	100 - 63.1 - 20.8 - 4.75 - 0.842 - 0.123		TG(18:0/22:2(13Z,16Z)/14:1(9Z))	885.779	1	7.89453	0.0216627	0.0294597	4.50965
7.89_885.7794m/z	HMDB0045289	M+H	C57H104O6	27.9	-12.5967	52.7475	100 - 63.1 - 20.8 - 4.75 - 0.842 - 0.123		TG(18:0/18:3(9Z,12Z,15Z)/18:0)	885.779	1	7.89453	0.0216627	0.0294597	4.50965
7.89_885.7794m/z	HMDB0045485	M+H	C57H104O6	27.9	-12.5967	52.7475	100 - 63.1 - 20.8 - 4.75 - 0.842 - 0.123		TG(20:0/14:0/20:3(5Z,8Z,11Z))	885.779	1	7.89453	0.0216627	0.0294597	4.50965
7.89_885.7794m/z	HMDB0045491	M+H	C57H104O6	27.9	-12.5967	52.7475	100 - 63.1 - 20.8 - 4.75 - 0.842 - 0.123		TG(20:0/14:0/20:3n6)	885.779	1	7.89453	0.0216627	0.0294597	4.50965
7.89_885.7794m/z	HMDB0045541	M+H	C57H104O6	27.9	-12.5967	52.7475	100 - 63.1 - 20.8 - 4.75 - 0.842 - 0.123		TG(20:0/16:0/18:3(6Z,9Z,12Z))	885.779	1	7.89453	0.0216627	0.0294597	4.50965
7.89_885.7794m/z	HMDB0045548	M+H	C57H104O6	27.9	-12.5967	52.7475	100 - 63.1 - 20.8 - 4.75 - 0.842 - 0.123		TG(20:0/16:0/18:3(9Z,12Z,15Z))	885.779	1	7.89453	0.0216627	0.0294597	4.50965
7.89_885.7794m/z	HMDB0045672	M+H	C57H104O6	27.9	-12.5967	52.7475	100 - 63.1 - 20.8 - 4.75 - 0.842 - 0.123		TG(20:0/14:1(9Z)/20:2n6)	885.779	1	7.89453	0.0216627	0.0294597	4.50965
7.89_885.7794m/z	HMDB0045696	M+H	C57H104O6	27.9	-12.5967	52.7475	100 - 63.1 - 20.8 - 4.75 - 0.842 - 0.123		TG(20:0/16:1(9Z)/18:2(9Z,12Z))	885.779	1	7.89453	0.0216627	0.0294597	4.50965
7.89_885.7794m/z	HMDB0045871	M+H	C57H104O6	27.9	-12.5967	52.7475	100 - 63.1 - 20.8 - 4.75 - 0.842 - 0.123		TG(20:0/18:2(9Z,12Z)/16:1(9Z))	885.779	1	7.89453	0.0216627	0.0294597	4.50965
7.89_885.7794m/z	HMDB0045922	M+H	C57H104O6	27.9	-12.5967	52.7475	100 - 63.1 - 20.8 - 4.75 - 0.842 - 0.123		TG(20:0/20:2n6/14:1(9Z))	885.779	1	7.89453	0.0216627	0.0294597	4.50965
7.89_885.7794m/z	HMDB0046267	M+H	C57H104O6	27.9	-12.5967	52.7475	100 - 63.1 - 20.8 - 4.75 - 0.842 - 0.123		TG(22:0/14:0/18:3(6Z,9Z,12Z))	885.779	1	7.89453	0.0216627	0.0294597	4.50965
7.89_885.7794m/z	HMDB0046274	M+H	C57H104O6	27.9	-12.5967	52.7475	100 - 63.1 - 20.8 - 4.75 - 0.842 - 0.123		TG(22:0/14:0/18:3(9Z,12Z,15Z))	885.779	1	7.89453	0.0216627	0.0294597	4.50965
7.89_885.7794m/z	HMDB0046441	M+H	C57H104O6	27.9	-12.5967	52.7475	100 - 63.1 - 20.8 - 4.75 - 0.842 - 0.123		TG(22:0/14:1(9Z)/18:2(9Z,12Z))	885.779	1	7.89453	0.0216627	0.0294597	4.50965
7.89_885.7794m/z	HMDB0046633	M+H	C57H104O6	27.9	-12.5967	52.7475	100 - 63.1 - 20.8 - 4.75 - 0.842 - 0.123		TG(22:0/18:2(9Z,12Z)/14:1(9Z))	885.779	1	7.89453	0.0216627	0.0294597	4.50965
7.89_885.7794m/z	HMDB0047806	M+H	C57H104O6	27.9	-12.5967	52.7475	100 - 63.1 - 20.8 - 4.75 - 0.842 - 0.123		TG(14:1(9Z)/18:0/22:2(13Z,16Z))	885.779	1	7.89453	0.0216627	0.0294597	4.50965
7.89_885.7794m/z	HMDB0047826	M+H	C57H104O6	27.9	-12.5967	52.7475	100 - 63.1 - 20.8 - 4.75 - 0.842 - 0.123		TG(14:1(9Z)/20:0/20:2n6)	885.779	1	7.89453	0.0216627	0.0294597	4.50965
7.89_885.7794m/z	HMDB0047847	M+H	C57H104O6	27.9	-12.5967	52.7475	100 - 63.1 - 20.8 - 4.75 - 0.842 - 0.123		TG(14:1(9Z)/22:0/18:2(9Z,12Z))	885.779	1	7.89453	0.0216627	0.0294597	4.50965
7.89_885.7794m/z	HMDB0047915	M+H	C57H104O6	27.9	-12.5967	52.7475	100 - 63.1 - 20.8 - 4.75 - 0.842 - 0.123		TG(14:1(9Z)/16:1(9Z)/24:1(15Z))	885.779	1	7.89453	0.0216627	0.0294597	4.50965
7.89_885.7794m/z	HMDB0047937	M+H	C57H104O6	27.9	-12.5967	52.7475	100 - 63.1 - 20.8 - 4.75 - 0.842 - 0.123		TG(14:1(9Z)/18:1(11Z)/22:1(13Z))	885.779	1	7.89453	0.0216627	0.0294597	4.50965
7.89_885.7794m/z	HMDB0047960	M+H	C57H104O6	27.9	-12.5967	52.7475	100 - 63.1 - 20.8 - 4.75 - 0.842 - 0.123		TG(14:1(9Z)/18:1(9Z)/22:1(13Z))	885.779	1	7.89453	0.0216627	0.0294597	4.50965
7.89_885.7794m/z	HMDB0047981	M+H	C57H104O6	27.9	-12.5967	52.7475	100 - 63.1 - 20.8 - 4.75 - 0.842 - 0.123		TG(14:1(9Z)/20:1(11Z)/20:1(11Z))	885.779	1	7.89453	0.0216627	0.0294597	4.50965
7.89_885.7794m/z	HMDB0048025	M+H	C57H104O6	27.9	-12.5967	52.7475	100 - 63.1 - 20.8 - 4.75 - 0.842 - 0.123		TG(14:1(9Z)/22:1(13Z)/18:1(11Z))	885.779	1	7.89453	0.0216627	0.0294597	4.50965
7.89_885.7794m/z	HMDB0048026	M+H	C57H104O6	27.9	-12.5967	52.7475	100 - 63.1 - 20.8 - 4.75 - 0.842 - 0.123		TG(14:1(9Z)/22:1(13Z)/18:1(9Z))	885.779	1	7.89453	0.0216627	0.0294597	4.50965
7.89_885.7794m/z	HMDB0048047	M+H	C57H104O6	27.9	-12.5967	52.7475	100 - 63.1 - 20.8 - 4.75 - 0.842 - 0.123		TG(14:1(9Z)/24:1(15Z)/16:1(9Z))	885.779	1	7.89453	0.0216627	0.0294597	4.50965
7.89_885.7794m/z	HMDB0048469	M+H	C57H104O6	27.9	-12.5967	52.7475	100 - 63.1 - 20.8 - 4.75 - 0.842 - 0.123		TG(16:1(9Z)/16:0/22:2(13Z,16Z))	885.779	1	7.89453	0.0216627	0.0294597	4.50965
7.89_885.7794m/z	HMDB0048488	M+H	C57H104O6	27.9	-12.5967	52.7475	100 - 63.1 - 20.8 - 4.75 - 0.842 - 0.123		TG(16:1(9Z)/18:0/20:2n6)	885.779	1	7.89453	0.0216627	0.0294597	4.50965
7.89_885.7794m/z	HMDB0048508	M+H	C57H104O6	27.9	-12.5967	52.7475	100 - 63.1 - 20.8 - 4.75 - 0.842 - 0.123		TG(16:1(9Z)/20:0/18:2(9Z,12Z))	885.779	1	7.89453	0.0216627	0.0294597	4.50965
7.89_885.7794m/z	HMDB0048573	M+H	C57H104O6	27.9	-12.5967	52.7475	100 - 63.1 - 20.8 - 4.75 - 0.842 - 0.123		TG(16:1(9Z)/14:1(9Z)/24:1(15Z))	885.779	1	7.89453	0.0216627	0.0294597	4.50965
7.89_885.7794m/z	HMDB0048594	M+H	C57H104O6	27.9	-12.5967	52.7475	100 - 63.1 - 20.8 - 4.75 - 0.842 - 0.123		TG(16:1(9Z)/16:1(9Z)/22:1(13Z))	885.779	1	7.89453	0.0216627	0.0294597	4.50965
7.89_885.7794m/z	HMDB0048614	M+H	C57H104O6	27.9	-12.5967	52.7475	100 - 63.1 - 20.8 - 4.75 - 0.842 - 0.123		TG(16:1(9Z)/18:1(11Z)/20:1(11Z))	885.779	1	7.89453	0.0216627	0.0294597	4.50965
7.89_885.7794m/z	HMDB0048656	M+H	C57H104O6	27.9	-12.5967	52.7475	100 - 63.1 - 20.8 - 4.75 - 0.842 - 0.123		TG(16:1(9Z)/20:1(11Z)/18:1(11Z))	885.779	1	7.89453	0.0216627	0.0294597	4.50965
7.89_885.7794m/z	HMDB0048657	M+H	C57H104O6	27.9	-12.5967	52.7475	100 - 63.1 - 20.8 - 4.75 - 0.842 - 0.123		TG(16:1(9Z)/20:1(11Z)/18:1(9Z))	885.779	1	7.89453	0.0216627	0.0294597	4.50965
7.89_885.7794m/z	HMDB0048699	M+H	C57H104O6	27.9	-12.5967	52.7475	100 - 63.1 - 20.8 - 4.75 - 0.842 - 0.123		TG(16:1(9Z)/22:1(13Z)/16:1(9Z))	885.779	1	7.89453	0.0216627	0.0294597	4.50965
7.89_885.7794m/z	HMDB0049083	M+H	C57H104O6	27.9	-12.5967	52.7475	100 - 63.1 - 20.8 - 4.75 - 0.842 - 0.123		TG(18:1(11Z)/14:0/22:2(13Z,16Z))	885.779	1	7.89453	0.0216627	0.0294597	4.50965
7.89_885.7794m/z	HMDB0049122	M+H	C57H104O6	27.9	-12.5967	52.7475	100 - 63.1 - 20.8 - 4.75 - 0.842 - 0.123		TG(18:1(11Z)/16:0/20:2n6)	885.779	1	7.89453	0.0216627	0.0294597	4.50965
7.89_885.7794m/z	HMDB0049223	M+H	C57H104O6	27.9	-12.5967	52.7475	100 - 63.1 - 20.8 - 4.75 - 0.842 - 0.123		TG(18:1(11Z)/14:1(9Z)/22:1(13Z))	885.779	1	7.89453	0.0216627	0.0294597	4.50965
7.89_885.7794m/z	HMDB0049242	M+H	C57H104O6	27.9	-12.5967	52.7475	100 - 63.1 - 20.8 - 4.75 - 0.842 - 0.123		TG(18:1(11Z)/16:1(9Z)/20:1(11Z))	885.779	1	7.89453	0.0216627	0.0294597	4.50965
7.89_885.7794m/z	HMDB0049261	M+H	C57H104O6	27.9	-12.5967	52.7475	100 - 63.1 - 20.8 - 4.75 - 0.842 - 0.123		TG(18:1(11Z)/18:1(11Z)/18:1(11Z))	885.779	1	7.89453	0.0216627	0.0294597	4.50965
7.89_885.7794m/z	HMDB0049262	M+H	C57H104O6	27.9	-12.5967	52.7475	100 - 63.1 - 20.8 - 4.75 - 0.842 - 0.123		TG(18:1(11Z)/18:1(11Z)/18:1(9Z))	885.779	1	7.89453	0.0216627	0.0294597	4.50965
7.89_885.7794m/z	HMDB0049282	M+H	C57H104O6	27.9	-12.5967	52.7475	100 - 63.1 - 20.8 - 4.75 - 0.842 - 0.123		TG(18:1(11Z)/18:1(9Z)/18:1(11Z))	885.779	1	7.89453	0.0216627	0.0294597	4.50965
7.89_885.7794m/z	HMDB0049283	M+H	C57H104O6	27.9	-12.5967	52.7475	100 - 63.1 - 20.8 - 4.75 - 0.842 - 0.123		TG(18:1(11Z)/18:1(9Z)/18:1(9Z))	885.779	1	7.89453	0.0216627	0.0294597	4.50965
7.89_885.7794m/z	HMDB0049711	M+H	C57H104O6	27.9	-12.5967	52.7475	100 - 63.1 - 20.8 - 4.75 - 0.842 - 0.123		TG(18:1(9Z)/14:0/22:2(13Z,16Z))	885.779	1	7.89453	0.0216627	0.0294597	4.50965
7.89_885.7794m/z	HMDB0049766	M+H	C57H104O6	27.9	-12.5967	52.7475	100 - 63.1 - 20.8 - 4.75 - 0.842 - 0.123		TG(18:1(9Z)/18:0/18:2(9Z,12Z))	885.779	1	7.89453	0.0216627	0.0294597	4.50965
7.89_885.7794m/z	HMDB0049844	M+H	C57H104O6	27.9	-12.5967	52.7475	100 - 63.1 - 20.8 - 4.75 - 0.842 - 0.123		TG(18:1(9Z)/14:1(9Z)/22:1(13Z))	885.779	1	7.89453	0.0216627	0.0294597	4.50965
7.89_885.7794m/z	HMDB0049862	M+H	C57H104O6	27.9	-12.5967	52.7475	100 - 63.1 - 20.8 - 4.75 - 0.842 - 0.123		TG(18:1(9Z)/16:1(9Z)/20:1(11Z))	885.779	1	7.89453	0.0216627	0.0294597	4.50965
7.89_885.7794m/z	HMDB0050306	M+H	C57H104O6	27.9	-12.5967	52.7475	100 - 63.1 - 20.8 - 4.75 - 0.842 - 0.123		TG(20:1(11Z)/14:0/20:2n6)	885.779	1	7.89453	0.0216627	0.0294597	4.50965
7.89_885.7794m/z	HMDB0050342	M+H	C57H104O6	27.9	-12.5967	52.7475	100 - 63.1 - 20.8 - 4.75 - 0.842 - 0.123		TG(20:1(11Z)/16:0/18:2(9Z,12Z))	885.779	1	7.89453	0.0216627	0.0294597	4.50965
7.89_885.7794m/z	HMDB0050433	M+H	C57H104O6	27.9	-12.5967	52.7475	100 - 63.1 - 20.8 - 4.75 - 0.842 - 0.123		TG(20:1(11Z)/14:1(9Z)/20:1(11Z))	885.779	1	7.89453	0.0216627	0.0294597	4.50965
7.89_885.7794m/z	HMDB0051410	M+H	C57H104O6	27.9	-12.5967	52.7475	100 - 63.1 - 20.8 - 4.75 - 0.842 - 0.123		TG(22:1(13Z)/14:0/18:2(9Z,12Z))	885.779	1	7.89453	0.0216627	0.0294597	4.50965
2.63_984.9064m/z	HMDB0005407	M+ACN+H	C61H114O6	32.1	11.728	73.0726	100 - 67.5 - 23.7 - 5.72 - 1.07 - 0.164		TG(18:0/20:1(11Z)/20:1(11Z))	984.906	1	2.62922	3.04e-08	7.1e-07	45272.4
2.63_984.9064m/z	HMDB0005450	M+ACN+H	C61H114O6	32.1	11.728	73.0726	100 - 67.5 - 23.7 - 5.72 - 1.07 - 0.164		TG(18:1(9Z)/20:0/20:1(11Z))	984.906	1	2.62922	3.04e-08	7.1e-07	45272.4
2.63_984.9064m/z	HMDB0005467	M+ACN+H	C61H114O6	32.1	11.728	73.0726	100 - 67.5 - 23.7 - 5.72 - 1.07 - 0.164		TG(18:2(9Z,12Z)/20:0/20:0)	984.906	1	2.62922	3.04e-08	7.1e-07	45272.4
2.63_984.9064m/z	HMDB0042231	M+ACN+H	C61H114O6	32.1	11.728	73.0726	100 - 67.5 - 23.7 - 5.72 - 1.07 - 0.164		TG(14:0/22:0/22:2(13Z,16Z))	984.906	1	2.62922	3.04e-08	7.1e-07	45272.4
2.63_984.9064m/z	HMDB0042258	M+ACN+H	C61H114O6	32.1	11.728	73.0726	100 - 67.5 - 23.7 - 5.72 - 1.07 - 0.164		TG(14:0/24:0/20:2n6)	984.906	1	2.62922	3.04e-08	7.1e-07	45272.4
2.63_984.9064m/z	HMDB0042405	M+ACN+H	C61H114O6	32.1	11.728	73.0726	100 - 67.5 - 23.7 - 5.72 - 1.07 - 0.164		TG(14:0/20:1(11Z)/24:1(15Z))	984.906	1	2.62922	3.04e-08	7.1e-07	45272.4
2.63_984.9064m/z	HMDB0042464	M+ACN+H	C61H114O6	32.1	11.728	73.0726	100 - 67.5 - 23.7 - 5.72 - 1.07 - 0.164		TG(14:0/22:1(13Z)/22:1(13Z))	984.906	1	2.62922	3.04e-08	7.1e-07	45272.4
2.63_984.9064m/z	HMDB0042492	M+ACN+H	C61H114O6	32.1	11.728	73.0726	100 - 67.5 - 23.7 - 5.72 - 1.07 - 0.164		TG(14:0/24:1(15Z)/20:1(11Z))	984.906	1	2.62922	3.04e-08	7.1e-07	45272.4
2.63_984.9064m/z	HMDB0042577	M+ACN+H	C61H114O6	32.1	11.728	73.0726	100 - 67.5 - 23.7 - 5.72 - 1.07 - 0.164		TG(14:0/20:2n6/24:0)	984.906	1	2.62922	3.04e-08	7.1e-07	45272.4
2.63_984.9064m/z	HMDB0042666	M+ACN+H	C61H114O6	32.1	11.728	73.0726	100 - 67.5 - 23.7 - 5.72 - 1.07 - 0.164		TG(14:0/22:2(13Z,16Z)/22:0)	984.906	1	2.62922	3.04e-08	7.1e-07	45272.4
2.63_984.9064m/z	HMDB0043959	M+ACN+H	C61H114O6	32.1	11.728	73.0726	100 - 67.5 - 23.7 - 5.72 - 1.07 - 0.164		TG(16:0/20:0/22:2(13Z,16Z))	984.906	1	2.62922	3.04e-08	7.1e-07	45272.4
2.63_984.9064m/z	HMDB0043984	M+ACN+H	C61H114O6	32.1	11.728	73.0726	100 - 67.5 - 23.7 - 5.72 - 1.07 - 0.164		TG(16:0/22:0/20:2n6)	984.906	1	2.62922	3.04e-08	7.1e-07	45272.4
2.63_984.9064m/z	HMDB0044010	M+ACN+H	C61H114O6	32.1	11.728	73.0726	100 - 67.5 - 23.7 - 5.72 - 1.07 - 0.164		TG(16:0/24:0/18:2(9Z,12Z))	984.906	1	2.62922	3.04e-08	7.1e-07	45272.4
2.63_984.9064m/z	HMDB0044093	M+ACN+H	C61H114O6	32.1	11.728	73.0726	100 - 67.5 - 23.7 - 5.72 - 1.07 - 0.164		TG(16:0/18:1(11Z)/24:1(15Z))	984.906	1	2.62922	3.04e-08	7.1e-07	45272.4
2.63_984.9064m/z	HMDB0044121	M+ACN+H	C61H114O6	32.1	11.728	73.0726	100 - 67.5 - 23.7 - 5.72 - 1.07 - 0.164		TG(16:0/18:1(9Z)/24:1(15Z))	984.906	1	2.62922	3.04e-08	7.1e-07	45272.4
2.63_984.9064m/z	HMDB0044148	M+ACN+H	C61H114O6	32.1	11.728	73.0726	100 - 67.5 - 23.7 - 5.72 - 1.07 - 0.164		TG(16:0/20:1(11Z)/22:1(13Z))	984.906	1	2.62922	3.04e-08	7.1e-07	45272.4
2.63_984.9064m/z	HMDB0044202	M+ACN+H	C61H114O6	32.1	11.728	73.0726	100 - 67.5 - 23.7 - 5.72 - 1.07 - 0.164		TG(16:0/22:1(13Z)/20:1(11Z))	984.906	1	2.62922	3.04e-08	7.1e-07	45272.4
2.63_984.9064m/z	HMDB0044228	M+ACN+H	C61H114O6	32.1	11.728	73.0726	100 - 67.5 - 23.7 - 5.72 - 1.07 - 0.164		TG(16:0/24:1(15Z)/18:1(11Z))	984.906	1	2.62922	3.04e-08	7.1e-07	45272.4
2.63_984.9064m/z	HMDB0044229	M+ACN+H	C61H114O6	32.1	11.728	73.0726	100 - 67.5 - 23.7 - 5.72 - 1.07 - 0.164		TG(16:0/24:1(15Z)/18:1(9Z))	984.906	1	2.62922	3.04e-08	7.1e-07	45272.4
2.63_984.9064m/z	HMDB0044253	M+ACN+H	C61H114O6	32.1	11.728	73.0726	100 - 67.5 - 23.7 - 5.72 - 1.07 - 0.164		TG(16:0/18:2(9Z,12Z)/24:0)	984.906	1	2.62922	3.04e-08	7.1e-07	45272.4
2.63_984.9064m/z	HMDB0044308	M+ACN+H	C61H114O6	32.1	11.728	73.0726	100 - 67.5 - 23.7 - 5.72 - 1.07 - 0.164		TG(16:0/20:2n6/22:0)	984.906	1	2.62922	3.04e-08	7.1e-07	45272.4
2.63_984.9064m/z	HMDB0044391	M+ACN+H	C61H114O6	32.1	11.728	73.0726	100 - 67.5 - 23.7 - 5.72 - 1.07 - 0.164		TG(16:0/22:2(13Z,16Z)/20:0)	984.906	1	2.62922	3.04e-08	7.1e-07	45272.4
2.63_984.9064m/z	HMDB0044766	M+ACN+H	C61H114O6	32.1	11.728	73.0726	100 - 67.5 - 23.7 - 5.72 - 1.07 - 0.164		TG(18:0/18:0/22:2(13Z,16Z))	984.906	1	2.62922	3.04e-08	7.1e-07	45272.4
2.63_984.9064m/z	HMDB0044790	M+ACN+H	C61H114O6	32.1	11.728	73.0726	100 - 67.5 - 23.7 - 5.72 - 1.07 - 0.164		TG(18:0/20:0/20:2n6)	984.906	1	2.62922	3.04e-08	7.1e-07	45272.4
2.63_984.9064m/z	HMDB0044815	M+ACN+H	C61H114O6	32.1	11.728	73.0726	100 - 67.5 - 23.7 - 5.72 - 1.07 - 0.164		TG(18:0/22:0/18:2(9Z,12Z))	984.906	1	2.62922	3.04e-08	7.1e-07	45272.4
2.63_984.9064m/z	HMDB0044895	M+ACN+H	C61H114O6	32.1	11.728	73.0726	100 - 67.5 - 23.7 - 5.72 - 1.07 - 0.164		TG(18:0/16:1(9Z)/24:1(15Z))	984.906	1	2.62922	3.04e-08	7.1e-07	45272.4
2.63_984.9064m/z	HMDB0044921	M+ACN+H	C61H114O6	32.1	11.728	73.0726	100 - 67.5 - 23.7 - 5.72 - 1.07 - 0.164		TG(18:0/18:1(11Z)/22:1(13Z))	984.906	1	2.62922	3.04e-08	7.1e-07	45272.4
2.63_984.9064m/z	HMDB0044948	M+ACN+H	C61H114O6	32.1	11.728	73.0726	100 - 67.5 - 23.7 - 5.72 - 1.07 - 0.164		TG(18:0/18:1(9Z)/22:1(13Z))	984.906	1	2.62922	3.04e-08	7.1e-07	45272.4
2.63_984.9064m/z	HMDB0045025	M+ACN+H	C61H114O6	32.1	11.728	73.0726	100 - 67.5 - 23.7 - 5.72 - 1.07 - 0.164		TG(18:0/22:1(13Z)/18:1(11Z))	984.906	1	2.62922	3.04e-08	7.1e-07	45272.4
2.63_984.9064m/z	HMDB0045026	M+ACN+H	C61H114O6	32.1	11.728	73.0726	100 - 67.5 - 23.7 - 5.72 - 1.07 - 0.164		TG(18:0/22:1(13Z)/18:1(9Z))	984.906	1	2.62922	3.04e-08	7.1e-07	45272.4
2.63_984.9064m/z	HMDB0045051	M+ACN+H	C61H114O6	32.1	11.728	73.0726	100 - 67.5 - 23.7 - 5.72 - 1.07 - 0.164		TG(18:0/24:1(15Z)/16:1(9Z))	984.906	1	2.62922	3.04e-08	7.1e-07	45272.4
2.63_984.9064m/z	HMDB0045075	M+ACN+H	C61H114O6	32.1	11.728	73.0726	100 - 67.5 - 23.7 - 5.72 - 1.07 - 0.164		TG(18:0/18:2(9Z,12Z)/22:0)	984.906	1	2.62922	3.04e-08	7.1e-07	45272.4
2.63_984.9064m/z	HMDB0045128	M+ACN+H	C61H114O6	32.1	11.728	73.0726	100 - 67.5 - 23.7 - 5.72 - 1.07 - 0.164		TG(18:0/20:2n6/20:0)	984.906	1	2.62922	3.04e-08	7.1e-07	45272.4
2.63_984.9064m/z	HMDB0045208	M+ACN+H	C61H114O6	32.1	11.728	73.0726	100 - 67.5 - 23.7 - 5.72 - 1.07 - 0.164		TG(18:0/22:2(13Z,16Z)/18:0)	984.906	1	2.62922	3.04e-08	7.1e-07	45272.4
2.63_984.9064m/z	HMDB0045545	M+ACN+H	C61H114O6	32.1	11.728	73.0726	100 - 67.5 - 23.7 - 5.72 - 1.07 - 0.164		TG(20:0/16:0/22:2(13Z,16Z))	984.906	1	2.62922	3.04e-08	7.1e-07	45272.4
2.63_984.9064m/z	HMDB0045568	M+ACN+H	C61H114O6	32.1	11.728	73.0726	100 - 67.5 - 23.7 - 5.72 - 1.07 - 0.164		TG(20:0/18:0/20:2n6)	984.906	1	2.62922	3.04e-08	7.1e-07	45272.4
2.63_984.9064m/z	HMDB0045592	M+ACN+H	C61H114O6	32.1	11.728	73.0726	100 - 67.5 - 23.7 - 5.72 - 1.07 - 0.164		TG(20:0/20:0/18:2(9Z,12Z))	984.906	1	2.62922	3.04e-08	7.1e-07	45272.4
2.63_984.9064m/z	HMDB0045669	M+ACN+H	C61H114O6	32.1	11.728	73.0726	100 - 67.5 - 23.7 - 5.72 - 1.07 - 0.164		TG(20:0/14:1(9Z)/24:1(15Z))	984.906	1	2.62922	3.04e-08	7.1e-07	45272.4
2.63_984.9064m/z	HMDB0045694	M+ACN+H	C61H114O6	32.1	11.728	73.0726	100 - 67.5 - 23.7 - 5.72 - 1.07 - 0.164		TG(20:0/16:1(9Z)/22:1(13Z))	984.906	1	2.62922	3.04e-08	7.1e-07	45272.4
2.63_984.9064m/z	HMDB0045718	M+ACN+H	C61H114O6	32.1	11.728	73.0726	100 - 67.5 - 23.7 - 5.72 - 1.07 - 0.164		TG(20:0/18:1(11Z)/20:1(11Z))	984.906	1	2.62922	3.04e-08	7.1e-07	45272.4
2.63_984.9064m/z	HMDB0045744	M+ACN+H	C61H114O6	32.1	11.728	73.0726	100 - 67.5 - 23.7 - 5.72 - 1.07 - 0.164		TG(20:0/18:1(9Z)/20:1(11Z))	984.906	1	2.62922	3.04e-08	7.1e-07	45272.4
2.63_984.9064m/z	HMDB0045768	M+ACN+H	C61H114O6	32.1	11.728	73.0726	100 - 67.5 - 23.7 - 5.72 - 1.07 - 0.164		TG(20:0/20:1(11Z)/18:1(11Z))	984.906	1	2.62922	3.04e-08	7.1e-07	45272.4
2.63_984.9064m/z	HMDB0045769	M+ACN+H	C61H114O6	32.1	11.728	73.0726	100 - 67.5 - 23.7 - 5.72 - 1.07 - 0.164		TG(20:0/20:1(11Z)/18:1(9Z))	984.906	1	2.62922	3.04e-08	7.1e-07	45272.4
2.63_984.9064m/z	HMDB0045819	M+ACN+H	C61H114O6	32.1	11.728	73.0726	100 - 67.5 - 23.7 - 5.72 - 1.07 - 0.164		TG(20:0/22:1(13Z)/16:1(9Z))	984.906	1	2.62922	3.04e-08	7.1e-07	45272.4
2.63_984.9064m/z	HMDB0045844	M+ACN+H	C61H114O6	32.1	11.728	73.0726	100 - 67.5 - 23.7 - 5.72 - 1.07 - 0.164		TG(20:0/24:1(15Z)/14:1(9Z))	984.906	1	2.62922	3.04e-08	7.1e-07	45272.4
2.63_984.9064m/z	HMDB0045867	M+ACN+H	C61H114O6	32.1	11.728	73.0726	100 - 67.5 - 23.7 - 5.72 - 1.07 - 0.164		TG(20:0/18:2(9Z,12Z)/20:0)	984.906	1	2.62922	3.04e-08	7.1e-07	45272.4
2.63_984.9064m/z	HMDB0046271	M+ACN+H	C61H114O6	32.1	11.728	73.0726	100 - 67.5 - 23.7 - 5.72 - 1.07 - 0.164		TG(22:0/14:0/22:2(13Z,16Z))	984.906	1	2.62922	3.04e-08	7.1e-07	45272.4
2.63_984.9064m/z	HMDB0046318	M+ACN+H	C61H114O6	32.1	11.728	73.0726	100 - 67.5 - 23.7 - 5.72 - 1.07 - 0.164		TG(22:0/16:0/20:2n6)	984.906	1	2.62922	3.04e-08	7.1e-07	45272.4
2.63_984.9064m/z	HMDB0046341	M+ACN+H	C61H114O6	32.1	11.728	73.0726	100 - 67.5 - 23.7 - 5.72 - 1.07 - 0.164		TG(22:0/18:0/18:2(9Z,12Z))	984.906	1	2.62922	3.04e-08	7.1e-07	45272.4
2.63_984.9064m/z	HMDB0046439	M+ACN+H	C61H114O6	32.1	11.728	73.0726	100 - 67.5 - 23.7 - 5.72 - 1.07 - 0.164		TG(22:0/14:1(9Z)/22:1(13Z))	984.906	1	2.62922	3.04e-08	7.1e-07	45272.4
2.63_984.9064m/z	HMDB0046462	M+ACN+H	C61H114O6	32.1	11.728	73.0726	100 - 67.5 - 23.7 - 5.72 - 1.07 - 0.164		TG(22:0/16:1(9Z)/20:1(11Z))	984.906	1	2.62922	3.04e-08	7.1e-07	45272.4
2.63_984.9064m/z	HMDB0046485	M+ACN+H	C61H114O6	32.1	11.728	73.0726	100 - 67.5 - 23.7 - 5.72 - 1.07 - 0.164		TG(22:0/18:1(11Z)/18:1(11Z))	984.906	1	2.62922	3.04e-08	7.1e-07	45272.4
2.63_984.9064m/z	HMDB0046486	M+ACN+H	C61H114O6	32.1	11.728	73.0726	100 - 67.5 - 23.7 - 5.72 - 1.07 - 0.164		TG(22:0/18:1(11Z)/18:1(9Z))	984.906	1	2.62922	3.04e-08	7.1e-07	45272.4
2.63_984.9064m/z	HMDB0046510	M+ACN+H	C61H114O6	32.1	11.728	73.0726	100 - 67.5 - 23.7 - 5.72 - 1.07 - 0.164		TG(22:0/18:1(9Z)/18:1(11Z))	984.906	1	2.62922	3.04e-08	7.1e-07	45272.4
2.63_984.9064m/z	HMDB0046511	M+ACN+H	C61H114O6	32.1	11.728	73.0726	100 - 67.5 - 23.7 - 5.72 - 1.07 - 0.164		TG(22:0/18:1(9Z)/18:1(9Z))	984.906	1	2.62922	3.04e-08	7.1e-07	45272.4
2.63_984.9064m/z	HMDB0046534	M+ACN+H	C61H114O6	32.1	11.728	73.0726	100 - 67.5 - 23.7 - 5.72 - 1.07 - 0.164		TG(22:0/20:1(11Z)/16:1(9Z))	984.906	1	2.62922	3.04e-08	7.1e-07	45272.4
2.63_984.9064m/z	HMDB0046583	M+ACN+H	C61H114O6	32.1	11.728	73.0726	100 - 67.5 - 23.7 - 5.72 - 1.07 - 0.164		TG(22:0/22:1(13Z)/14:1(9Z))	984.906	1	2.62922	3.04e-08	7.1e-07	45272.4
2.63_984.9064m/z	HMDB0047016	M+ACN+H	C61H114O6	32.1	11.728	73.0726	100 - 67.5 - 23.7 - 5.72 - 1.07 - 0.164		TG(24:0/14:0/20:2n6)	984.906	1	2.62922	3.04e-08	7.1e-07	45272.4
2.63_984.9064m/z	HMDB0047062	M+ACN+H	C61H114O6	32.1	11.728	73.0726	100 - 67.5 - 23.7 - 5.72 - 1.07 - 0.164		TG(24:0/16:0/18:2(9Z,12Z))	984.906	1	2.62922	3.04e-08	7.1e-07	45272.4
2.63_984.9064m/z	HMDB0047178	M+ACN+H	C61H114O6	32.1	11.728	73.0726	100 - 67.5 - 23.7 - 5.72 - 1.07 - 0.164		TG(24:0/14:1(9Z)/20:1(11Z))	984.906	1	2.62922	3.04e-08	7.1e-07	45272.4
2.63_984.9064m/z	HMDB0047200	M+ACN+H	C61H114O6	32.1	11.728	73.0726	100 - 67.5 - 23.7 - 5.72 - 1.07 - 0.164		TG(24:0/16:1(9Z)/18:1(11Z))	984.906	1	2.62922	3.04e-08	7.1e-07	45272.4
2.63_984.9064m/z	HMDB0047201	M+ACN+H	C61H114O6	32.1	11.728	73.0726	100 - 67.5 - 23.7 - 5.72 - 1.07 - 0.164		TG(24:0/16:1(9Z)/18:1(9Z))	984.906	1	2.62922	3.04e-08	7.1e-07	45272.4
2.63_984.9064m/z	HMDB0047223	M+ACN+H	C61H114O6	32.1	11.728	73.0726	100 - 67.5 - 23.7 - 5.72 - 1.07 - 0.164		TG(24:0/18:1(11Z)/16:1(9Z))	984.906	1	2.62922	3.04e-08	7.1e-07	45272.4
2.63_984.9064m/z	HMDB0047247	M+ACN+H	C61H114O6	32.1	11.728	73.0726	100 - 67.5 - 23.7 - 5.72 - 1.07 - 0.164		TG(24:0/18:1(9Z)/16:1(9Z))	984.906	1	2.62922	3.04e-08	7.1e-07	45272.4
2.63_984.9064m/z	HMDB0047270	M+ACN+H	C61H114O6	32.1	11.728	73.0726	100 - 67.5 - 23.7 - 5.72 - 1.07 - 0.164		TG(24:0/20:1(11Z)/14:1(9Z))	984.906	1	2.62922	3.04e-08	7.1e-07	45272.4
2.63_984.9064m/z	HMDB0047823	M+ACN+H	C61H114O6	32.1	11.728	73.0726	100 - 67.5 - 23.7 - 5.72 - 1.07 - 0.164		TG(14:1(9Z)/20:0/24:1(15Z))	984.906	1	2.62922	3.04e-08	7.1e-07	45272.4
2.63_984.9064m/z	HMDB0047845	M+ACN+H	C61H114O6	32.1	11.728	73.0726	100 - 67.5 - 23.7 - 5.72 - 1.07 - 0.164		TG(14:1(9Z)/22:0/22:1(13Z))	984.906	1	2.62922	3.04e-08	7.1e-07	45272.4
2.63_984.9064m/z	HMDB0047866	M+ACN+H	C61H114O6	32.1	11.728	73.0726	100 - 67.5 - 23.7 - 5.72 - 1.07 - 0.164		TG(14:1(9Z)/24:0/20:1(11Z))	984.906	1	2.62922	3.04e-08	7.1e-07	45272.4
2.63_984.9064m/z	HMDB0048485	M+ACN+H	C61H114O6	32.1	11.728	73.0726	100 - 67.5 - 23.7 - 5.72 - 1.07 - 0.164		TG(16:1(9Z)/18:0/24:1(15Z))	984.906	1	2.62922	3.04e-08	7.1e-07	45272.4
2.63_984.9064m/z	HMDB0048506	M+ACN+H	C61H114O6	32.1	11.728	73.0726	100 - 67.5 - 23.7 - 5.72 - 1.07 - 0.164		TG(16:1(9Z)/20:0/22:1(13Z))	984.906	1	2.62922	3.04e-08	7.1e-07	45272.4
2.63_984.9064m/z	HMDB0048526	M+ACN+H	C61H114O6	32.1	11.728	73.0726	100 - 67.5 - 23.7 - 5.72 - 1.07 - 0.164		TG(16:1(9Z)/22:0/20:1(11Z))	984.906	1	2.62922	3.04e-08	7.1e-07	45272.4
2.63_984.9064m/z	HMDB0048546	M+ACN+H	C61H114O6	32.1	11.728	73.0726	100 - 67.5 - 23.7 - 5.72 - 1.07 - 0.164		TG(16:1(9Z)/24:0/18:1(11Z))	984.906	1	2.62922	3.04e-08	7.1e-07	45272.4
2.63_984.9064m/z	HMDB0048547	M+ACN+H	C61H114O6	32.1	11.728	73.0726	100 - 67.5 - 23.7 - 5.72 - 1.07 - 0.164		TG(16:1(9Z)/24:0/18:1(9Z))	984.906	1	2.62922	3.04e-08	7.1e-07	45272.4
2.63_984.9064m/z	HMDB0049119	M+ACN+H	C61H114O6	32.1	11.728	73.0726	100 - 67.5 - 23.7 - 5.72 - 1.07 - 0.164		TG(18:1(11Z)/16:0/24:1(15Z))	984.906	1	2.62922	3.04e-08	7.1e-07	45272.4
2.63_984.9064m/z	HMDB0049139	M+ACN+H	C61H114O6	32.1	11.728	73.0726	100 - 67.5 - 23.7 - 5.72 - 1.07 - 0.164		TG(18:1(11Z)/18:0/22:1(13Z))	984.906	1	2.62922	3.04e-08	7.1e-07	45272.4
2.63_984.9064m/z	HMDB0049158	M+ACN+H	C61H114O6	32.1	11.728	73.0726	100 - 67.5 - 23.7 - 5.72 - 1.07 - 0.164		TG(18:1(11Z)/20:0/20:1(11Z))	984.906	1	2.62922	3.04e-08	7.1e-07	45272.4
2.63_984.9064m/z	HMDB0049177	M+ACN+H	C61H114O6	32.1	11.728	73.0726	100 - 67.5 - 23.7 - 5.72 - 1.07 - 0.164		TG(18:1(11Z)/22:0/18:1(11Z))	984.906	1	2.62922	3.04e-08	7.1e-07	45272.4
2.63_984.9064m/z	HMDB0049178	M+ACN+H	C61H114O6	32.1	11.728	73.0726	100 - 67.5 - 23.7 - 5.72 - 1.07 - 0.164		TG(18:1(11Z)/22:0/18:1(9Z))	984.906	1	2.62922	3.04e-08	7.1e-07	45272.4
2.63_984.9064m/z	HMDB0049745	M+ACN+H	C61H114O6	32.1	11.728	73.0726	100 - 67.5 - 23.7 - 5.72 - 1.07 - 0.164		TG(18:1(9Z)/16:0/24:1(15Z))	984.906	1	2.62922	3.04e-08	7.1e-07	45272.4
2.63_984.9064m/z	HMDB0049764	M+ACN+H	C61H114O6	32.1	11.728	73.0726	100 - 67.5 - 23.7 - 5.72 - 1.07 - 0.164		TG(18:1(9Z)/18:0/22:1(13Z))	984.906	1	2.62922	3.04e-08	7.1e-07	45272.4
2.63_984.9064m/z	HMDB0049801	M+ACN+H	C61H114O6	32.1	11.728	73.0726	100 - 67.5 - 23.7 - 5.72 - 1.07 - 0.164		TG(18:1(9Z)/22:0/18:1(9Z))	984.906	1	2.62922	3.04e-08	7.1e-07	45272.4
2.63_984.9064m/z	HMDB0050303	M+ACN+H	C61H114O6	32.1	11.728	73.0726	100 - 67.5 - 23.7 - 5.72 - 1.07 - 0.164		TG(20:1(11Z)/14:0/24:1(15Z))	984.906	1	2.62922	3.04e-08	7.1e-07	45272.4
2.63_984.9064m/z	HMDB0050340	M+ACN+H	C61H114O6	32.1	11.728	73.0726	100 - 67.5 - 23.7 - 5.72 - 1.07 - 0.164		TG(20:1(11Z)/16:0/22:1(13Z))	984.906	1	2.62922	3.04e-08	7.1e-07	45272.4
2.63_984.9064m/z	HMDB0050357	M+ACN+H	C61H114O6	32.1	11.728	73.0726	100 - 67.5 - 23.7 - 5.72 - 1.07 - 0.164		TG(20:1(11Z)/18:0/20:1(11Z))	984.906	1	2.62922	3.04e-08	7.1e-07	45272.4
2.63_984.9064m/z	HMDB0051408	M+ACN+H	C61H114O6	32.1	11.728	73.0726	100 - 67.5 - 23.7 - 5.72 - 1.07 - 0.164		TG(22:1(13Z)/14:0/22:1(13Z))	984.906	1	2.62922	3.04e-08	7.1e-07	45272.4
10.89_958.8969m/z	HMDB0005372	M+ACN+H	C59H112O6	34.2	18.747	89.9152	100 - 65.3 - 22.2 - 5.23 - 0.952 - 0.143		TG(16:0/20:0/20:1(11Z))	958.897	1	10.8855	0.0469401	0.0469032	11.0996
10.89_958.8969m/z	HMDB0005396	M+ACN+H	C59H112O6	34.2	18.747	89.9152	100 - 65.3 - 22.2 - 5.23 - 0.952 - 0.143		TG(18:0/18:0/20:1(11Z))	958.897	1	10.8855	0.0469401	0.0469032	11.0996
10.89_958.8969m/z	HMDB0005402	M+ACN+H	C59H112O6	34.2	18.747	89.9152	100 - 65.3 - 22.2 - 5.23 - 0.952 - 0.143		TG(18:0/18:1(9Z)/20:0)	958.897	1	10.8855	0.0469401	0.0469032	11.0996
10.89_958.8969m/z	HMDB0005427	M+ACN+H	C59H112O6	34.2	18.747	89.9152	100 - 65.3 - 22.2 - 5.23 - 0.952 - 0.143		TG(16:1(9Z)/20:0/20:0)	958.897	1	10.8855	0.0469401	0.0469032	11.0996
10.89_958.8969m/z	HMDB0042165	M+ACN+H	C59H112O6	34.2	18.747	89.9152	100 - 65.3 - 22.2 - 5.23 - 0.952 - 0.143		TG(14:0/18:0/24:1(15Z))	958.897	1	10.8855	0.0469401	0.0469032	11.0996
10.89_958.8969m/z	HMDB0042194	M+ACN+H	C59H112O6	34.2	18.747	89.9152	100 - 65.3 - 22.2 - 5.23 - 0.952 - 0.143		TG(14:0/20:0/22:1(13Z))	958.897	1	10.8855	0.0469401	0.0469032	11.0996
10.89_958.8969m/z	HMDB0042222	M+ACN+H	C59H112O6	34.2	18.747	89.9152	100 - 65.3 - 22.2 - 5.23 - 0.952 - 0.143		TG(14:0/22:0/20:1(11Z))	958.897	1	10.8855	0.0469401	0.0469032	11.0996
10.89_958.8969m/z	HMDB0042250	M+ACN+H	C59H112O6	34.2	18.747	89.9152	100 - 65.3 - 22.2 - 5.23 - 0.952 - 0.143		TG(14:0/24:0/18:1(11Z))	958.897	1	10.8855	0.0469401	0.0469032	11.0996
10.89_958.8969m/z	HMDB0042251	M+ACN+H	C59H112O6	34.2	18.747	89.9152	100 - 65.3 - 22.2 - 5.23 - 0.952 - 0.143		TG(14:0/24:0/18:1(9Z))	958.897	1	10.8855	0.0469401	0.0469032	11.0996
10.89_958.8969m/z	HMDB0042337	M+ACN+H	C59H112O6	34.2	18.747	89.9152	100 - 65.3 - 22.2 - 5.23 - 0.952 - 0.143		TG(14:0/18:1(11Z)/24:0)	958.897	1	10.8855	0.0469401	0.0469032	11.0996
10.89_958.8969m/z	HMDB0042367	M+ACN+H	C59H112O6	34.2	18.747	89.9152	100 - 65.3 - 22.2 - 5.23 - 0.952 - 0.143		TG(14:0/18:1(9Z)/24:0)	958.897	1	10.8855	0.0469401	0.0469032	11.0996
10.89_958.8969m/z	HMDB0042396	M+ACN+H	C59H112O6	34.2	18.747	89.9152	100 - 65.3 - 22.2 - 5.23 - 0.952 - 0.143		TG(14:0/20:1(11Z)/22:0)	958.897	1	10.8855	0.0469401	0.0469032	11.0996
10.89_958.8969m/z	HMDB0042455	M+ACN+H	C59H112O6	34.2	18.747	89.9152	100 - 65.3 - 22.2 - 5.23 - 0.952 - 0.143		TG(14:0/22:1(13Z)/20:0)	958.897	1	10.8855	0.0469401	0.0469032	11.0996
10.89_958.8969m/z	HMDB0042484	M+ACN+H	C59H112O6	34.2	18.747	89.9152	100 - 65.3 - 22.2 - 5.23 - 0.952 - 0.143		TG(14:0/24:1(15Z)/18:0)	958.897	1	10.8855	0.0469401	0.0469032	11.0996
10.89_958.8969m/z	HMDB0043897	M+ACN+H	C59H112O6	34.2	18.747	89.9152	100 - 65.3 - 22.2 - 5.23 - 0.952 - 0.143		TG(16:0/16:0/24:1(15Z))	958.897	1	10.8855	0.0469401	0.0469032	11.0996
10.89_958.8969m/z	HMDB0043924	M+ACN+H	C59H112O6	34.2	18.747	89.9152	100 - 65.3 - 22.2 - 5.23 - 0.952 - 0.143		TG(16:0/18:0/22:1(13Z))	958.897	1	10.8855	0.0469401	0.0469032	11.0996
10.89_958.8969m/z	HMDB0043976	M+ACN+H	C59H112O6	34.2	18.747	89.9152	100 - 65.3 - 22.2 - 5.23 - 0.952 - 0.143		TG(16:0/22:0/18:1(11Z))	958.897	1	10.8855	0.0469401	0.0469032	11.0996
10.89_958.8969m/z	HMDB0043977	M+ACN+H	C59H112O6	34.2	18.747	89.9152	100 - 65.3 - 22.2 - 5.23 - 0.952 - 0.143		TG(16:0/22:0/18:1(9Z))	958.897	1	10.8855	0.0469401	0.0469032	11.0996
10.89_958.8969m/z	HMDB0044003	M+ACN+H	C59H112O6	34.2	18.747	89.9152	100 - 65.3 - 22.2 - 5.23 - 0.952 - 0.143		TG(16:0/24:0/16:1(9Z))	958.897	1	10.8855	0.0469401	0.0469032	11.0996
10.89_958.8969m/z	HMDB0044057	M+ACN+H	C59H112O6	34.2	18.747	89.9152	100 - 65.3 - 22.2 - 5.23 - 0.952 - 0.143		TG(16:0/16:1(9Z)/24:0)	958.897	1	10.8855	0.0469401	0.0469032	11.0996
10.89_958.8969m/z	HMDB0044084	M+ACN+H	C59H112O6	34.2	18.747	89.9152	100 - 65.3 - 22.2 - 5.23 - 0.952 - 0.143		TG(16:0/18:1(11Z)/22:0)	958.897	1	10.8855	0.0469401	0.0469032	11.0996
10.89_958.8969m/z	HMDB0044112	M+ACN+H	C59H112O6	34.2	18.747	89.9152	100 - 65.3 - 22.2 - 5.23 - 0.952 - 0.143		TG(16:0/18:1(9Z)/22:0)	958.897	1	10.8855	0.0469401	0.0469032	11.0996
10.89_958.8969m/z	HMDB0044139	M+ACN+H	C59H112O6	34.2	18.747	89.9152	100 - 65.3 - 22.2 - 5.23 - 0.952 - 0.143		TG(16:0/20:1(11Z)/20:0)	958.897	1	10.8855	0.0469401	0.0469032	11.0996
10.89_958.8969m/z	HMDB0044194	M+ACN+H	C59H112O6	34.2	18.747	89.9152	100 - 65.3 - 22.2 - 5.23 - 0.952 - 0.143		TG(16:0/22:1(13Z)/18:0)	958.897	1	10.8855	0.0469401	0.0469032	11.0996
10.89_958.8969m/z	HMDB0044221	M+ACN+H	C59H112O6	34.2	18.747	89.9152	100 - 65.3 - 22.2 - 5.23 - 0.952 - 0.143		TG(16:0/24:1(15Z)/16:0)	958.897	1	10.8855	0.0469401	0.0469032	11.0996
10.89_958.8969m/z	HMDB0044679	M+ACN+H	C59H112O6	34.2	18.747	89.9152	100 - 65.3 - 22.2 - 5.23 - 0.952 - 0.143		TG(18:0/14:0/24:1(15Z))	958.897	1	10.8855	0.0469401	0.0469032	11.0996
10.89_958.8969m/z	HMDB0044732	M+ACN+H	C59H112O6	34.2	18.747	89.9152	100 - 65.3 - 22.2 - 5.23 - 0.952 - 0.143		TG(18:0/16:0/22:1(13Z))	958.897	1	10.8855	0.0469401	0.0469032	11.0996
10.89_958.8969m/z	HMDB0044782	M+ACN+H	C59H112O6	34.2	18.747	89.9152	100 - 65.3 - 22.2 - 5.23 - 0.952 - 0.143		TG(18:0/20:0/18:1(11Z))	958.897	1	10.8855	0.0469401	0.0469032	11.0996
10.89_958.8969m/z	HMDB0044783	M+ACN+H	C59H112O6	34.2	18.747	89.9152	100 - 65.3 - 22.2 - 5.23 - 0.952 - 0.143		TG(18:0/20:0/18:1(9Z))	958.897	1	10.8855	0.0469401	0.0469032	11.0996
10.89_958.8969m/z	HMDB0044808	M+ACN+H	C59H112O6	34.2	18.747	89.9152	100 - 65.3 - 22.2 - 5.23 - 0.952 - 0.143		TG(18:0/22:0/16:1(9Z))	958.897	1	10.8855	0.0469401	0.0469032	11.0996
10.89_958.8969m/z	HMDB0044834	M+ACN+H	C59H112O6	34.2	18.747	89.9152	100 - 65.3 - 22.2 - 5.23 - 0.952 - 0.143		TG(18:0/24:0/14:1(9Z))	958.897	1	10.8855	0.0469401	0.0469032	11.0996
10.89_958.8969m/z	HMDB0044860	M+ACN+H	C59H112O6	34.2	18.747	89.9152	100 - 65.3 - 22.2 - 5.23 - 0.952 - 0.143		TG(18:0/14:1(9Z)/24:0)	958.897	1	10.8855	0.0469401	0.0469032	11.0996
10.89_958.8969m/z	HMDB0044886	M+ACN+H	C59H112O6	34.2	18.747	89.9152	100 - 65.3 - 22.2 - 5.23 - 0.952 - 0.143		TG(18:0/16:1(9Z)/22:0)	958.897	1	10.8855	0.0469401	0.0469032	11.0996
10.89_958.8969m/z	HMDB0044912	M+ACN+H	C59H112O6	34.2	18.747	89.9152	100 - 65.3 - 22.2 - 5.23 - 0.952 - 0.143		TG(18:0/18:1(11Z)/20:0)	958.897	1	10.8855	0.0469401	0.0469032	11.0996
10.89_958.8969m/z	HMDB0044965	M+ACN+H	C59H112O6	34.2	18.747	89.9152	100 - 65.3 - 22.2 - 5.23 - 0.952 - 0.143		TG(18:0/20:1(11Z)/18:0)	958.897	1	10.8855	0.0469401	0.0469032	11.0996
10.89_958.8969m/z	HMDB0045486	M+ACN+H	C59H112O6	34.2	18.747	89.9152	100 - 65.3 - 22.2 - 5.23 - 0.952 - 0.143		TG(20:0/14:0/22:1(13Z))	958.897	1	10.8855	0.0469401	0.0469032	11.0996
10.89_958.8969m/z	HMDB0045536	M+ACN+H	C59H112O6	34.2	18.747	89.9152	100 - 65.3 - 22.2 - 5.23 - 0.952 - 0.143		TG(20:0/16:0/20:1(11Z))	958.897	1	10.8855	0.0469401	0.0469032	11.0996
10.89_958.8969m/z	HMDB0045560	M+ACN+H	C59H112O6	34.2	18.747	89.9152	100 - 65.3 - 22.2 - 5.23 - 0.952 - 0.143		TG(20:0/18:0/18:1(11Z))	958.897	1	10.8855	0.0469401	0.0469032	11.0996
10.89_958.8969m/z	HMDB0045561	M+ACN+H	C59H112O6	34.2	18.747	89.9152	100 - 65.3 - 22.2 - 5.23 - 0.952 - 0.143		TG(20:0/18:0/18:1(9Z))	958.897	1	10.8855	0.0469401	0.0469032	11.0996
10.89_958.8969m/z	HMDB0045585	M+ACN+H	C59H112O6	34.2	18.747	89.9152	100 - 65.3 - 22.2 - 5.23 - 0.952 - 0.143		TG(20:0/20:0/16:1(9Z))	958.897	1	10.8855	0.0469401	0.0469032	11.0996
10.89_958.8969m/z	HMDB0045610	M+ACN+H	C59H112O6	34.2	18.747	89.9152	100 - 65.3 - 22.2 - 5.23 - 0.952 - 0.143		TG(20:0/22:0/14:1(9Z))	958.897	1	10.8855	0.0469401	0.0469032	11.0996
10.89_958.8969m/z	HMDB0045660	M+ACN+H	C59H112O6	34.2	18.747	89.9152	100 - 65.3 - 22.2 - 5.23 - 0.952 - 0.143		TG(20:0/14:1(9Z)/22:0)	958.897	1	10.8855	0.0469401	0.0469032	11.0996
10.89_958.8969m/z	HMDB0045685	M+ACN+H	C59H112O6	34.2	18.747	89.9152	100 - 65.3 - 22.2 - 5.23 - 0.952 - 0.143		TG(20:0/16:1(9Z)/20:0)	958.897	1	10.8855	0.0469401	0.0469032	11.0996
10.89_958.8969m/z	HMDB0046262	M+ACN+H	C59H112O6	34.2	18.747	89.9152	100 - 65.3 - 22.2 - 5.23 - 0.952 - 0.143		TG(22:0/14:0/20:1(11Z))	958.897	1	10.8855	0.0469401	0.0469032	11.0996
10.89_958.8969m/z	HMDB0046310	M+ACN+H	C59H112O6	34.2	18.747	89.9152	100 - 65.3 - 22.2 - 5.23 - 0.952 - 0.143		TG(22:0/16:0/18:1(11Z))	958.897	1	10.8855	0.0469401	0.0469032	11.0996
10.89_958.8969m/z	HMDB0046311	M+ACN+H	C59H112O6	34.2	18.747	89.9152	100 - 65.3 - 22.2 - 5.23 - 0.952 - 0.143		TG(22:0/16:0/18:1(9Z))	958.897	1	10.8855	0.0469401	0.0469032	11.0996
10.89_958.8969m/z	HMDB0046334	M+ACN+H	C59H112O6	34.2	18.747	89.9152	100 - 65.3 - 22.2 - 5.23 - 0.952 - 0.143		TG(22:0/18:0/16:1(9Z))	958.897	1	10.8855	0.0469401	0.0469032	11.0996
10.89_958.8969m/z	HMDB0046358	M+ACN+H	C59H112O6	34.2	18.747	89.9152	100 - 65.3 - 22.2 - 5.23 - 0.952 - 0.143		TG(22:0/20:0/14:1(9Z))	958.897	1	10.8855	0.0469401	0.0469032	11.0996
10.89_958.8969m/z	HMDB0047008	M+ACN+H	C59H112O6	34.2	18.747	89.9152	100 - 65.3 - 22.2 - 5.23 - 0.952 - 0.143		TG(24:0/14:0/18:1(11Z))	958.897	1	10.8855	0.0469401	0.0469032	11.0996
10.89_958.8969m/z	HMDB0047009	M+ACN+H	C59H112O6	34.2	18.747	89.9152	100 - 65.3 - 22.2 - 5.23 - 0.952 - 0.143		TG(24:0/14:0/18:1(9Z))	958.897	1	10.8855	0.0469401	0.0469032	11.0996
10.89_958.8969m/z	HMDB0047055	M+ACN+H	C59H112O6	34.2	18.747	89.9152	100 - 65.3 - 22.2 - 5.23 - 0.952 - 0.143		TG(24:0/16:0/16:1(9Z))	958.897	1	10.8855	0.0469401	0.0469032	11.0996
10.89_958.8969m/z	HMDB0047078	M+ACN+H	C59H112O6	34.2	18.747	89.9152	100 - 65.3 - 22.2 - 5.23 - 0.952 - 0.143		TG(24:0/18:0/14:1(9Z))	958.897	1	10.8855	0.0469401	0.0469032	11.0996
7.16_836.6272m/z	HMDB0008055	M+H	C48H86NO8P	28.8	12.9189	57.7602	100 - 53.6 - 15.7 - 3.29 - 0.547		PC(18:0/22:5(4Z,7Z,10Z,13Z,16Z))	836.627	1	7.16248	0.0358453	0.0402042	2.0753
7.16_836.6272m/z	HMDB0008056	M+H	C48H86NO8P	28.8	12.9189	57.7602	100 - 53.6 - 15.7 - 3.29 - 0.547		PC(18:0/22:5(7Z,10Z,13Z,16Z,19Z))	836.627	1	7.16248	0.0358453	0.0402042	2.0753
7.16_836.6272m/z	HMDB0008087	M+H	C48H86NO8P	28.8	12.9189	57.7602	100 - 53.6 - 15.7 - 3.29 - 0.547		PC(18:1(11Z)/22:4(7Z,10Z,13Z,16Z))	836.627	1	7.16248	0.0358453	0.0402042	2.0753
7.16_836.6272m/z	HMDB0008120	M+H	C48H86NO8P	28.8	12.9189	57.7602	100 - 53.6 - 15.7 - 3.29 - 0.547		PC(18:1(9Z)/22:4(7Z,10Z,13Z,16Z))	836.627	1	7.16248	0.0358453	0.0402042	2.0753
7.16_836.6272m/z	HMDB0008185	M+H	C48H86NO8P	28.8	12.9189	57.7602	100 - 53.6 - 15.7 - 3.29 - 0.547		PC(18:3(6Z,9Z,12Z)/22:2(13Z,16Z))	836.627	1	7.16248	0.0358453	0.0402042	2.0753
7.16_836.6272m/z	HMDB0008218	M+H	C48H86NO8P	28.8	12.9189	57.7602	100 - 53.6 - 15.7 - 3.29 - 0.547		PC(18:3(9Z,12Z,15Z)/22:2(13Z,16Z))	836.627	1	7.16248	0.0358453	0.0402042	2.0753
7.16_836.6272m/z	HMDB0008250	M+H	C48H86NO8P	28.8	12.9189	57.7602	100 - 53.6 - 15.7 - 3.29 - 0.547		PC(18:4(6Z,9Z,12Z,15Z)/22:1(13Z))	836.627	1	7.16248	0.0358453	0.0402042	2.0753
7.16_836.6272m/z	HMDB0008281	M+H	C48H86NO8P	28.8	12.9189	57.7602	100 - 53.6 - 15.7 - 3.29 - 0.547		PC(20:0/20:5(5Z,8Z,11Z,14Z,17Z))	836.627	1	7.16248	0.0358453	0.0402042	2.0753
7.16_836.6272m/z	HMDB0008312	M+H	C48H86NO8P	28.8	12.9189	57.7602	100 - 53.6 - 15.7 - 3.29 - 0.547		PC(20:1(11Z)/20:4(5Z,8Z,11Z,14Z))	836.627	1	7.16248	0.0358453	0.0402042	2.0753
7.16_836.6272m/z	HMDB0008313	M+H	C48H86NO8P	28.8	12.9189	57.7602	100 - 53.6 - 15.7 - 3.29 - 0.547		PC(20:1(11Z)/20:4(8Z,11Z,14Z,17Z))	836.627	1	7.16248	0.0358453	0.0402042	2.0753
7.16_836.6272m/z	HMDB0008343	M+H	C48H86NO8P	28.8	12.9189	57.7602	100 - 53.6 - 15.7 - 3.29 - 0.547		PC(20:2(11Z,14Z)/20:3(5Z,8Z,11Z))	836.627	1	7.16248	0.0358453	0.0402042	2.0753
7.16_836.6272m/z	HMDB0008344	M+H	C48H86NO8P	28.8	12.9189	57.7602	100 - 53.6 - 15.7 - 3.29 - 0.547		PC(20:2(11Z,14Z)/20:3(8Z,11Z,14Z))	836.627	1	7.16248	0.0358453	0.0402042	2.0753
7.16_836.6272m/z	HMDB0008375	M+H	C48H86NO8P	28.8	12.9189	57.7602	100 - 53.6 - 15.7 - 3.29 - 0.547		PC(20:3(5Z,8Z,11Z)/20:2(11Z,14Z))	836.627	1	7.16248	0.0358453	0.0402042	2.0753
7.16_836.6272m/z	HMDB0008407	M+H	C48H86NO8P	28.8	12.9189	57.7602	100 - 53.6 - 15.7 - 3.29 - 0.547		PC(20:3(8Z,11Z,14Z)/20:2(11Z,14Z))	836.627	1	7.16248	0.0358453	0.0402042	2.0753
7.16_836.6272m/z	HMDB0008439	M+H	C48H86NO8P	28.8	12.9189	57.7602	100 - 53.6 - 15.7 - 3.29 - 0.547		PC(20:4(5Z,8Z,11Z,14Z)/20:1(11Z))	836.627	1	7.16248	0.0358453	0.0402042	2.0753
7.16_836.6272m/z	HMDB0008472	M+H	C48H86NO8P	28.8	12.9189	57.7602	100 - 53.6 - 15.7 - 3.29 - 0.547		PC(20:4(8Z,11Z,14Z,17Z)/20:1(11Z))	836.627	1	7.16248	0.0358453	0.0402042	2.0753
7.16_836.6272m/z	HMDB0008504	M+H	C48H86NO8P	28.8	12.9189	57.7602	100 - 53.6 - 15.7 - 3.29 - 0.547		PC(20:5(5Z,8Z,11Z,14Z,17Z)/20:0)	836.627	1	7.16248	0.0358453	0.0402042	2.0753
7.16_836.6272m/z	HMDB0008568	M+H	C48H86NO8P	28.8	12.9189	57.7602	100 - 53.6 - 15.7 - 3.29 - 0.547		PC(22:1(13Z)/18:4(6Z,9Z,12Z,15Z))	836.627	1	7.16248	0.0358453	0.0402042	2.0753
7.16_836.6272m/z	HMDB0008599	M+H	C48H86NO8P	28.8	12.9189	57.7602	100 - 53.6 - 15.7 - 3.29 - 0.547		PC(22:2(13Z,16Z)/18:3(6Z,9Z,12Z))	836.627	1	7.16248	0.0358453	0.0402042	2.0753
7.16_836.6272m/z	HMDB0008600	M+H	C48H86NO8P	28.8	12.9189	57.7602	100 - 53.6 - 15.7 - 3.29 - 0.547		PC(22:2(13Z,16Z)/18:3(9Z,12Z,15Z))	836.627	1	7.16248	0.0358453	0.0402042	2.0753
7.16_836.6272m/z	HMDB0008629	M+H	C48H86NO8P	28.8	12.9189	57.7602	100 - 53.6 - 15.7 - 3.29 - 0.547		PC(22:4(7Z,10Z,13Z,16Z)/18:1(11Z))	836.627	1	7.16248	0.0358453	0.0402042	2.0753
7.16_836.6272m/z	HMDB0008630	M+H	C48H86NO8P	28.8	12.9189	57.7602	100 - 53.6 - 15.7 - 3.29 - 0.547		PC(22:4(7Z,10Z,13Z,16Z)/18:1(9Z))	836.627	1	7.16248	0.0358453	0.0402042	2.0753
7.16_836.6272m/z	HMDB0008661	M+H	C48H86NO8P	28.8	12.9189	57.7602	100 - 53.6 - 15.7 - 3.29 - 0.547		PC(22:5(4Z,7Z,10Z,13Z,16Z)/18:0)	836.627	1	7.16248	0.0358453	0.0402042	2.0753
7.16_836.6272m/z	HMDB0008694	M+H	C48H86NO8P	28.8	12.9189	57.7602	100 - 53.6 - 15.7 - 3.29 - 0.547		PC(22:5(7Z,10Z,13Z,16Z,19Z)/18:0)	836.627	1	7.16248	0.0358453	0.0402042	2.0753
7.89_986.8477m/z	HMDB0051282	M+ACN+H	C63H108O5	33.3	-6.11547	73.2368	100 - 69.6 - 24.9 - 6.07 - 1.14 - 0.174		TG(20:3(5Z,8Z,11Z)/22:5(4Z,7Z,10Z,13Z,16Z)/O-18:0)	986.848	1	7.88845	0.0233821	0.0308831	2.10333
7.89_986.8477m/z	HMDB0051372	M+ACN+H	C63H108O5	33.3	-6.11547	73.2368	100 - 69.6 - 24.9 - 6.07 - 1.14 - 0.174		TG(20:3(5Z,8Z,11Z)/22:5(7Z,10Z,13Z,16Z,19Z)/O-18:0)	986.848	1	7.88845	0.0233821	0.0308831	2.10333
7.89_986.8477m/z	HMDB0051401	M+ACN+H	C63H108O5	33.3	-6.11547	73.2368	100 - 69.6 - 24.9 - 6.07 - 1.14 - 0.174		TG(20:3(5Z,8Z,11Z)/O-18:0/22:5(4Z,7Z,10Z,13Z,16Z))	986.848	1	7.88845	0.0233821	0.0308831	2.10333
7.89_986.8477m/z	HMDB0051406	M+ACN+H	C63H108O5	33.3	-6.11547	73.2368	100 - 69.6 - 24.9 - 6.07 - 1.14 - 0.174		TG(20:3(5Z,8Z,11Z)/O-18:0/22:5(7Z,10Z,13Z,16Z,19Z))	986.848	1	7.88845	0.0233821	0.0308831	2.10333
7.89_986.8477m/z	HMDB0053640	M+ACN+H	C63H108O5	33.3	-6.11547	73.2368	100 - 69.6 - 24.9 - 6.07 - 1.14 - 0.174		TG(20:2n6/22:6(4Z,7Z,10Z,13Z,16Z,19Z)/O-18:0)	986.848	1	7.88845	0.0233821	0.0308831	2.10333
7.89_986.8477m/z	HMDB0053652	M+ACN+H	C63H108O5	33.3	-6.11547	73.2368	100 - 69.6 - 24.9 - 6.07 - 1.14 - 0.174		TG(20:2n6/O-18:0/22:6(4Z,7Z,10Z,13Z,16Z,19Z))	986.848	1	7.88845	0.0233821	0.0308831	2.10333
7.89_986.8477m/z	HMDB0053928	M+ACN+H	C63H108O5	33.3	-6.11547	73.2368	100 - 69.6 - 24.9 - 6.07 - 1.14 - 0.174		TG(20:3n6/22:5(4Z,7Z,10Z,13Z,16Z)/O-18:0)	986.848	1	7.88845	0.0233821	0.0308831	2.10333
7.89_986.8477m/z	HMDB0053988	M+ACN+H	C63H108O5	33.3	-6.11547	73.2368	100 - 69.6 - 24.9 - 6.07 - 1.14 - 0.174		TG(20:3n6/22:5(7Z,10Z,13Z,16Z,19Z)/O-18:0)	986.848	1	7.88845	0.0233821	0.0308831	2.10333
7.89_986.8477m/z	HMDB0054005	M+ACN+H	C63H108O5	33.3	-6.11547	73.2368	100 - 69.6 - 24.9 - 6.07 - 1.14 - 0.174		TG(20:3n6/O-18:0/22:5(4Z,7Z,10Z,13Z,16Z))	986.848	1	7.88845	0.0233821	0.0308831	2.10333
7.89_986.8477m/z	HMDB0054010	M+ACN+H	C63H108O5	33.3	-6.11547	73.2368	100 - 69.6 - 24.9 - 6.07 - 1.14 - 0.174		TG(20:3n6/O-18:0/22:5(7Z,10Z,13Z,16Z,19Z))	986.848	1	7.88845	0.0233821	0.0308831	2.10333
7.89_986.8477m/z	HMDB0054253	M+ACN+H	C63H108O5	33.3	-6.11547	73.2368	100 - 69.6 - 24.9 - 6.07 - 1.14 - 0.174		TG(20:4(5Z,8Z,11Z,14Z)/22:4(7Z,10Z,13Z,16Z)/O-18:0)	986.848	1	7.88845	0.0233821	0.0308831	2.10333
7.89_986.8477m/z	HMDB0054333	M+ACN+H	C63H108O5	33.3	-6.11547	73.2368	100 - 69.6 - 24.9 - 6.07 - 1.14 - 0.174		TG(20:4(5Z,8Z,11Z,14Z)/O-18:0/22:4(7Z,10Z,13Z,16Z))	986.848	1	7.88845	0.0233821	0.0308831	2.10333
7.89_986.8477m/z	HMDB0054819	M+ACN+H	C63H108O5	33.3	-6.11547	73.2368	100 - 69.6 - 24.9 - 6.07 - 1.14 - 0.174		TG(22:4(7Z,10Z,13Z,16Z)/20:4(5Z,8Z,11Z,14Z)/O-18:0)	986.848	1	7.88845	0.0233821	0.0308831	2.10333
7.89_986.8477m/z	HMDB0054873	M+ACN+H	C63H108O5	33.3	-6.11547	73.2368	100 - 69.6 - 24.9 - 6.07 - 1.14 - 0.174		TG(22:4(7Z,10Z,13Z,16Z)/20:4(8Z,11Z,14Z,17Z)/O-18:0)	986.848	1	7.88845	0.0233821	0.0308831	2.10333
7.89_986.8477m/z	HMDB0054905	M+ACN+H	C63H108O5	33.3	-6.11547	73.2368	100 - 69.6 - 24.9 - 6.07 - 1.14 - 0.174		TG(22:4(7Z,10Z,13Z,16Z)/O-18:0/20:4(8Z,11Z,14Z,17Z))	986.848	1	7.88845	0.0233821	0.0308831	2.10333
7.89_986.8477m/z	HMDB0055012	M+ACN+H	C63H108O5	33.3	-6.11547	73.2368	100 - 69.6 - 24.9 - 6.07 - 1.14 - 0.174		TG(22:5(4Z,7Z,10Z,13Z,16Z)/20:3(5Z,8Z,11Z)/O-18:0)	986.848	1	7.88845	0.0233821	0.0308831	2.10333
7.89_986.8477m/z	HMDB0055060	M+ACN+H	C63H108O5	33.3	-6.11547	73.2368	100 - 69.6 - 24.9 - 6.07 - 1.14 - 0.174		TG(22:5(4Z,7Z,10Z,13Z,16Z)/20:3n6/O-18:0)	986.848	1	7.88845	0.0233821	0.0308831	2.10333
7.89_986.8477m/z	HMDB0055645	M+ACN+H	C63H108O5	33.3	-6.11547	73.2368	100 - 69.6 - 24.9 - 6.07 - 1.14 - 0.174		TG(20:4(8Z,11Z,14Z,17Z)/22:4(7Z,10Z,13Z,16Z)/O-18:0)	986.848	1	7.88845	0.0233821	0.0308831	2.10333
7.89_986.8477m/z	HMDB0055842	M+ACN+H	C63H108O5	33.3	-6.11547	73.2368	100 - 69.6 - 24.9 - 6.07 - 1.14 - 0.174		TG(22:5(7Z,10Z,13Z,16Z,19Z)/20:3(5Z,8Z,11Z)/O-18:0)	986.848	1	7.88845	0.0233821	0.0308831	2.10333
7.89_986.8477m/z	HMDB0055860	M+ACN+H	C63H108O5	33.3	-6.11547	73.2368	100 - 69.6 - 24.9 - 6.07 - 1.14 - 0.174		TG(22:5(7Z,10Z,13Z,16Z,19Z)/20:3n6/O-18:0)	986.848	1	7.88845	0.0233821	0.0308831	2.10333
7.89_986.8477m/z	HMDB0055928	M+ACN+H	C63H108O5	33.3	-6.11547	73.2368	100 - 69.6 - 24.9 - 6.07 - 1.14 - 0.174		TG(22:6(4Z,7Z,10Z,13Z,16Z,19Z)/20:2n6/O-18:0)	986.848	1	7.88845	0.0233821	0.0308831	2.10333
12.81_949.8542m/z	HMDB0046230	M+H	C63H112O5	29	-4.25101	50.0446	100 - 69.6 - 24.9 - 6.08 - 1.14 - 0.175		TG(20:0/22:6(4Z,7Z,10Z,13Z,16Z,19Z)/O-18:0)	949.854	1	12.8116	0.000175582	0.000823634	8.53655
12.81_949.8542m/z	HMDB0046255	M+H	C63H112O5	29	-4.25101	50.0446	100 - 69.6 - 24.9 - 6.08 - 1.14 - 0.175		TG(20:0/O-18:0/22:6(4Z,7Z,10Z,13Z,16Z,19Z))	949.854	1	12.8116	0.000175582	0.000823634	8.53655
12.81_949.8542m/z	HMDB0050736	M+H	C63H112O5	29	-4.25101	50.0446	100 - 69.6 - 24.9 - 6.08 - 1.14 - 0.175		TG(20:1(11Z)/22:5(4Z,7Z,10Z,13Z,16Z)/O-18:0)	949.854	1	12.8116	0.000175582	0.000823634	8.53655
12.81_949.8542m/z	HMDB0050831	M+H	C63H112O5	29	-4.25101	50.0446	100 - 69.6 - 24.9 - 6.08 - 1.14 - 0.175		TG(20:1(11Z)/22:5(7Z,10Z,13Z,16Z,19Z)/O-18:0)	949.854	1	12.8116	0.000175582	0.000823634	8.53655
12.81_949.8542m/z	HMDB0050862	M+H	C63H112O5	29	-4.25101	50.0446	100 - 69.6 - 24.9 - 6.08 - 1.14 - 0.175		TG(20:1(11Z)/O-18:0/22:5(4Z,7Z,10Z,13Z,16Z))	949.854	1	12.8116	0.000175582	0.000823634	8.53655
12.81_949.8542m/z	HMDB0050867	M+H	C63H112O5	29	-4.25101	50.0446	100 - 69.6 - 24.9 - 6.08 - 1.14 - 0.175		TG(20:1(11Z)/O-18:0/22:5(7Z,10Z,13Z,16Z,19Z))	949.854	1	12.8116	0.000175582	0.000823634	8.53655
12.81_949.8542m/z	HMDB0051866	M+H	C63H112O5	29	-4.25101	50.0446	100 - 69.6 - 24.9 - 6.08 - 1.14 - 0.175		TG(22:1(13Z)/20:5(5Z,8Z,11Z,14Z,17Z)/O-18:0)	949.854	1	12.8116	0.000175582	0.000823634	8.53655
12.81_949.8542m/z	HMDB0051914	M+H	C63H112O5	29	-4.25101	50.0446	100 - 69.6 - 24.9 - 6.08 - 1.14 - 0.175		TG(22:1(13Z)/O-18:0/20:5(5Z,8Z,11Z,14Z,17Z))	949.854	1	12.8116	0.000175582	0.000823634	8.53655
12.81_949.8542m/z	HMDB0053549	M+H	C63H112O5	29	-4.25101	50.0446	100 - 69.6 - 24.9 - 6.08 - 1.14 - 0.175		TG(20:2n6/22:4(7Z,10Z,13Z,16Z)/O-18:0)	949.854	1	12.8116	0.000175582	0.000823634	8.53655
12.81_949.8542m/z	HMDB0053645	M+H	C63H112O5	29	-4.25101	50.0446	100 - 69.6 - 24.9 - 6.08 - 1.14 - 0.175		TG(20:2n6/O-18:0/22:4(7Z,10Z,13Z,16Z))	949.854	1	12.8116	0.000175582	0.000823634	8.53655
12.81_949.8542m/z	HMDB0054242	M+H	C63H112O5	29	-4.25101	50.0446	100 - 69.6 - 24.9 - 6.08 - 1.14 - 0.175		TG(20:4(5Z,8Z,11Z,14Z)/22:2(13Z,16Z)/O-18:0)	949.854	1	12.8116	0.000175582	0.000823634	8.53655
12.81_949.8542m/z	HMDB0054332	M+H	C63H112O5	29	-4.25101	50.0446	100 - 69.6 - 24.9 - 6.08 - 1.14 - 0.175		TG(20:4(5Z,8Z,11Z,14Z)/O-18:0/22:2(13Z,16Z))	949.854	1	12.8116	0.000175582	0.000823634	8.53655
12.81_949.8542m/z	HMDB0054540	M+H	C63H112O5	29	-4.25101	50.0446	100 - 69.6 - 24.9 - 6.08 - 1.14 - 0.175		TG(22:2(13Z,16Z)/20:4(5Z,8Z,11Z,14Z)/O-18:0)	949.854	1	12.8116	0.000175582	0.000823634	8.53655
12.81_949.8542m/z	HMDB0054600	M+H	C63H112O5	29	-4.25101	50.0446	100 - 69.6 - 24.9 - 6.08 - 1.14 - 0.175		TG(22:2(13Z,16Z)/20:4(8Z,11Z,14Z,17Z)/O-18:0)	949.854	1	12.8116	0.000175582	0.000823634	8.53655
12.81_949.8542m/z	HMDB0054636	M+H	C63H112O5	29	-4.25101	50.0446	100 - 69.6 - 24.9 - 6.08 - 1.14 - 0.175		TG(22:2(13Z,16Z)/O-18:0/20:4(8Z,11Z,14Z,17Z))	949.854	1	12.8116	0.000175582	0.000823634	8.53655
12.81_949.8542m/z	HMDB0054801	M+H	C63H112O5	29	-4.25101	50.0446	100 - 69.6 - 24.9 - 6.08 - 1.14 - 0.175		TG(22:4(7Z,10Z,13Z,16Z)/20:2n6/O-18:0)	949.854	1	12.8116	0.000175582	0.000823634	8.53655
12.81_949.8542m/z	HMDB0055004	M+H	C63H112O5	29	-4.25101	50.0446	100 - 69.6 - 24.9 - 6.08 - 1.14 - 0.175		TG(22:5(4Z,7Z,10Z,13Z,16Z)/20:1(11Z)/O-18:0)	949.854	1	12.8116	0.000175582	0.000823634	8.53655
12.81_949.8542m/z	HMDB0055640	M+H	C63H112O5	29	-4.25101	50.0446	100 - 69.6 - 24.9 - 6.08 - 1.14 - 0.175		TG(20:4(8Z,11Z,14Z,17Z)/22:2(13Z,16Z)/O-18:0)	949.854	1	12.8116	0.000175582	0.000823634	8.53655
12.81_949.8542m/z	HMDB0055740	M+H	C63H112O5	29	-4.25101	50.0446	100 - 69.6 - 24.9 - 6.08 - 1.14 - 0.175		TG(20:5(5Z,8Z,11Z,14Z,17Z)/22:1(13Z)/O-18:0)	949.854	1	12.8116	0.000175582	0.000823634	8.53655
12.81_949.8542m/z	HMDB0055839	M+H	C63H112O5	29	-4.25101	50.0446	100 - 69.6 - 24.9 - 6.08 - 1.14 - 0.175		TG(22:5(7Z,10Z,13Z,16Z,19Z)/20:1(11Z)/O-18:0)	949.854	1	12.8116	0.000175582	0.000823634	8.53655
12.81_949.8542m/z	HMDB0055902	M+H	C63H112O5	29	-4.25101	50.0446	100 - 69.6 - 24.9 - 6.08 - 1.14 - 0.175		TG(22:6(4Z,7Z,10Z,13Z,16Z,19Z)/20:0/O-18:0)	949.854	1	12.8116	0.000175582	0.000823634	8.53655
5.87_901.8735m/z	HMDB0044416	M+H	C59H112O5	29.2	16.9435	63.3942	100 - 65.3 - 22 - 5.09 - 0.905 - 0.132		TG(16:0/22:2(13Z,16Z)/O-18:0)	901.874	1	5.86513	0.0215529	0.029383	3.98219
5.87_901.8735m/z	HMDB0044659	M+H	C59H112O5	29.2	16.9435	63.3942	100 - 65.3 - 22 - 5.09 - 0.905 - 0.132		TG(16:0/O-18:0/22:2(13Z,16Z))	901.874	1	5.86513	0.0215529	0.029383	3.98219
5.87_901.8735m/z	HMDB0045153	M+H	C59H112O5	29.2	16.9435	63.3942	100 - 65.3 - 22 - 5.09 - 0.905 - 0.132		TG(18:0/20:2n6/O-18:0)	901.874	1	5.86513	0.0215529	0.029383	3.98219
5.87_901.8735m/z	HMDB0045465	M+H	C59H112O5	29.2	16.9435	63.3942	100 - 65.3 - 22 - 5.09 - 0.905 - 0.132		TG(18:0/O-18:0/20:2n6)	901.874	1	5.86513	0.0215529	0.029383	3.98219
5.87_901.8735m/z	HMDB0045892	M+H	C59H112O5	29.2	16.9435	63.3942	100 - 65.3 - 22 - 5.09 - 0.905 - 0.132		TG(20:0/18:2(9Z,12Z)/O-18:0)	901.874	1	5.86513	0.0215529	0.029383	3.98219
5.87_901.8735m/z	HMDB0046242	M+H	C59H112O5	29.2	16.9435	63.3942	100 - 65.3 - 22 - 5.09 - 0.905 - 0.132		TG(20:0/O-18:0/18:2(9Z,12Z))	901.874	1	5.86513	0.0215529	0.029383	3.98219
5.87_901.8735m/z	HMDB0048068	M+H	C59H112O5	29.2	16.9435	63.3942	100 - 65.3 - 22 - 5.09 - 0.905 - 0.132		TG(14:1(9Z)/24:1(15Z)/O-18:0)	901.874	1	5.86513	0.0215529	0.029383	3.98219
5.87_901.8735m/z	HMDB0048398	M+H	C59H112O5	29.2	16.9435	63.3942	100 - 65.3 - 22 - 5.09 - 0.905 - 0.132		TG(14:1(9Z)/O-18:0/24:1(15Z))	901.874	1	5.86513	0.0215529	0.029383	3.98219
5.87_901.8735m/z	HMDB0048720	M+H	C59H112O5	29.2	16.9435	63.3942	100 - 65.3 - 22 - 5.09 - 0.905 - 0.132		TG(16:1(9Z)/22:1(13Z)/O-18:0)	901.874	1	5.86513	0.0215529	0.029383	3.98219
5.87_901.8735m/z	HMDB0049056	M+H	C59H112O5	29.2	16.9435	63.3942	100 - 65.3 - 22 - 5.09 - 0.905 - 0.132		TG(16:1(9Z)/O-18:0/22:1(13Z))	901.874	1	5.86513	0.0215529	0.029383	3.98219
5.87_901.8735m/z	HMDB0049323	M+H	C59H112O5	29.2	16.9435	63.3942	100 - 65.3 - 22 - 5.09 - 0.905 - 0.132		TG(18:1(11Z)/20:1(11Z)/O-18:0)	901.874	1	5.86513	0.0215529	0.029383	3.98219
5.87_901.8735m/z	HMDB0049683	M+H	C59H112O5	29.2	16.9435	63.3942	100 - 65.3 - 22 - 5.09 - 0.905 - 0.132		TG(18:1(11Z)/O-18:0/20:1(11Z))	901.874	1	5.86513	0.0215529	0.029383	3.98219
5.87_901.8735m/z	HMDB0049940	M+H	C59H112O5	29.2	16.9435	63.3942	100 - 65.3 - 22 - 5.09 - 0.905 - 0.132		TG(18:1(9Z)/20:1(11Z)/O-18:0)	901.874	1	5.86513	0.0215529	0.029383	3.98219
5.87_901.8735m/z	HMDB0050282	M+H	C59H112O5	29.2	16.9435	63.3942	100 - 65.3 - 22 - 5.09 - 0.905 - 0.132		TG(18:1(9Z)/O-18:0/20:1(11Z))	901.874	1	5.86513	0.0215529	0.029383	3.98219
5.87_901.8735m/z	HMDB0050489	M+H	C59H112O5	29.2	16.9435	63.3942	100 - 65.3 - 22 - 5.09 - 0.905 - 0.132		TG(20:1(11Z)/18:1(11Z)/O-18:0)	901.874	1	5.86513	0.0215529	0.029383	3.98219
5.87_901.8735m/z	HMDB0050508	M+H	C59H112O5	29.2	16.9435	63.3942	100 - 65.3 - 22 - 5.09 - 0.905 - 0.132		TG(20:1(11Z)/18:1(9Z)/O-18:0)	901.874	1	5.86513	0.0215529	0.029383	3.98219
5.87_901.8735m/z	HMDB0051560	M+H	C59H112O5	29.2	16.9435	63.3942	100 - 65.3 - 22 - 5.09 - 0.905 - 0.132		TG(22:1(13Z)/16:1(9Z)/O-18:0)	901.874	1	5.86513	0.0215529	0.029383	3.98219
5.87_901.8735m/z	HMDB0052044	M+H	C59H112O5	29.2	16.9435	63.3942	100 - 65.3 - 22 - 5.09 - 0.905 - 0.132		TG(24:1(15Z)/14:1(9Z)/O-18:0)	901.874	1	5.86513	0.0215529	0.029383	3.98219
5.87_901.8735m/z	HMDB0052470	M+H	C59H112O5	29.2	16.9435	63.3942	100 - 65.3 - 22 - 5.09 - 0.905 - 0.132		TG(18:2(9Z,12Z)/20:0/O-18:0)	901.874	1	5.86513	0.0215529	0.029383	3.98219
5.87_901.8735m/z	HMDB0053315	M+H	C59H112O5	29.2	16.9435	63.3942	100 - 65.3 - 22 - 5.09 - 0.905 - 0.132		TG(20:2n6/18:0/O-18:0)	901.874	1	5.86513	0.0215529	0.029383	3.98219
5.87_901.8735m/z	HMDB0054370	M+H	C59H112O5	29.2	16.9435	63.3942	100 - 65.3 - 22 - 5.09 - 0.905 - 0.132		TG(22:2(13Z,16Z)/16:0/O-18:0)	901.874	1	5.86513	0.0215529	0.029383	3.98219
5.64_916.8752m/z	HMDB0042480	M+ACN+H	C57H110O5	30.1	6.95109	58.3659	100 - 63.1 - 20.6 - 4.63 - 0.802 - 0.114		TG(14:0/22:1(13Z)/O-18:0)	916.875	1	5.6393	0.0448617	0.0456401	2.16769
5.64_916.8752m/z	HMDB0042944	M+ACN+H	C57H110O5	30.1	6.95109	58.3659	100 - 63.1 - 20.6 - 4.63 - 0.802 - 0.114		TG(14:0/O-18:0/22:1(13Z))	916.875	1	5.6393	0.0448617	0.0456401	2.16769
5.64_916.8752m/z	HMDB0044164	M+ACN+H	C57H110O5	30.1	6.95109	58.3659	100 - 63.1 - 20.6 - 4.63 - 0.802 - 0.114		TG(16:0/20:1(11Z)/O-18:0)	916.875	1	5.6393	0.0448617	0.0456401	2.16769
5.64_916.8752m/z	HMDB0044650	M+ACN+H	C57H110O5	30.1	6.95109	58.3659	100 - 63.1 - 20.6 - 4.63 - 0.802 - 0.114		TG(16:0/O-18:0/20:1(11Z))	916.875	1	5.6393	0.0448617	0.0456401	2.16769
5.64_916.8752m/z	HMDB0044937	M+ACN+H	C57H110O5	30.1	6.95109	58.3659	100 - 63.1 - 20.6 - 4.63 - 0.802 - 0.114		TG(18:0/18:1(11Z)/O-18:0)	916.875	1	5.6393	0.0448617	0.0456401	2.16769
5.64_916.8752m/z	HMDB0044964	M+ACN+H	C57H110O5	30.1	6.95109	58.3659	100 - 63.1 - 20.6 - 4.63 - 0.802 - 0.114		TG(18:0/18:1(9Z)/O-18:0)	916.875	1	5.6393	0.0448617	0.0456401	2.16769
5.64_916.8752m/z	HMDB0045457	M+ACN+H	C57H110O5	30.1	6.95109	58.3659	100 - 63.1 - 20.6 - 4.63 - 0.802 - 0.114		TG(18:0/O-18:0/18:1(11Z))	916.875	1	5.6393	0.0448617	0.0456401	2.16769
5.64_916.8752m/z	HMDB0045458	M+ACN+H	C57H110O5	30.1	6.95109	58.3659	100 - 63.1 - 20.6 - 4.63 - 0.802 - 0.114		TG(18:0/O-18:0/18:1(9Z))	916.875	1	5.6393	0.0448617	0.0456401	2.16769
5.64_916.8752m/z	HMDB0045710	M+ACN+H	C57H110O5	30.1	6.95109	58.3659	100 - 63.1 - 20.6 - 4.63 - 0.802 - 0.114		TG(20:0/16:1(9Z)/O-18:0)	916.875	1	5.6393	0.0448617	0.0456401	2.16769
5.64_916.8752m/z	HMDB0046235	M+ACN+H	C57H110O5	30.1	6.95109	58.3659	100 - 63.1 - 20.6 - 4.63 - 0.802 - 0.114		TG(20:0/O-18:0/16:1(9Z))	916.875	1	5.6393	0.0448617	0.0456401	2.16769
5.64_916.8752m/z	HMDB0046455	M+ACN+H	C57H110O5	30.1	6.9511	58.3659	100 - 63.1 - 20.6 - 4.63 - 0.802 - 0.114		TG(22:0/14:1(9Z)/O-18:0)	916.875	1	5.6393	0.0448617	0.0456401	2.16769
5.64_916.8752m/z	HMDB0046983	M+ACN+H	C57H110O5	30.1	6.95109	58.3659	100 - 63.1 - 20.6 - 4.63 - 0.802 - 0.114		TG(22:0/O-18:0/14:1(9Z))	916.875	1	5.6393	0.0448617	0.0456401	2.16769
5.64_916.8752m/z	HMDB0047861	M+ACN+H	C57H110O5	30.1	6.95109	58.3659	100 - 63.1 - 20.6 - 4.63 - 0.802 - 0.114		TG(14:1(9Z)/22:0/O-18:0)	916.875	1	5.6393	0.0448617	0.0456401	2.16769
5.64_916.8752m/z	HMDB0048522	M+ACN+H	C57H110O5	30.1	6.95109	58.3659	100 - 63.1 - 20.6 - 4.63 - 0.802 - 0.114		TG(16:1(9Z)/20:0/O-18:0)	916.875	1	5.6393	0.0448617	0.0456401	2.16769
5.64_916.8752m/z	HMDB0049155	M+ACN+H	C57H110O5	30.1	6.95109	58.3659	100 - 63.1 - 20.6 - 4.63 - 0.802 - 0.114		TG(18:1(11Z)/18:0/O-18:0)	916.875	1	5.6393	0.0448617	0.0456401	2.16769
5.64_916.8752m/z	HMDB0049780	M+ACN+H	C57H110O5	30.1	6.95109	58.3659	100 - 63.1 - 20.6 - 4.63 - 0.802 - 0.114		TG(18:1(9Z)/18:0/O-18:0)	916.875	1	5.6393	0.0448617	0.0456401	2.16769
5.64_916.8752m/z	HMDB0050356	M+ACN+H	C57H110O5	30.1	6.95109	58.3659	100 - 63.1 - 20.6 - 4.63 - 0.802 - 0.114		TG(20:1(11Z)/16:0/O-18:0)	916.875	1	5.6393	0.0448617	0.0456401	2.16769
5.64_916.8752m/z	HMDB0051424	M+ACN+H	C57H110O5	30.1	6.95109	58.3659	100 - 63.1 - 20.6 - 4.63 - 0.802 - 0.114		TG(22:1(13Z)/14:0/O-18:0)	916.875	1	5.6393	0.0448617	0.0456401	2.16769
5.31_844.6892m/z	HMDB0007993	M+H	C48H94NO8P	29	12.1349	57.7072	100 - 53.7 - 15.8 - 3.31 - 0.55		PC(16:0/24:1(15Z))	844.689	1	5.3131	0.0041125	0.00927007	4.37047
5.31_844.6892m/z	HMDB0008025	M+H	C48H94NO8P	29	12.1349	57.7072	100 - 53.7 - 15.8 - 3.31 - 0.55		PC(16:1(9Z)/24:0)	844.689	1	5.3131	0.0041125	0.00927007	4.37047
5.31_844.6892m/z	HMDB0008052	M+H	C48H94NO8P	29	12.1349	57.7072	100 - 53.7 - 15.8 - 3.31 - 0.55		PC(18:0/22:1(13Z))	844.689	1	5.3131	0.0041125	0.00927007	4.37047
5.31_844.6892m/z	HMDB0008084	M+H	C48H94NO8P	29	12.1349	57.7072	100 - 53.7 - 15.8 - 3.31 - 0.55		PC(18:1(11Z)/22:0)	844.689	1	5.3131	0.0041125	0.00927007	4.37047
5.31_844.6892m/z	HMDB0008117	M+H	C48H94NO8P	29	12.1349	57.7072	100 - 53.7 - 15.8 - 3.31 - 0.55		PC(18:1(9Z)/22:0)	844.689	1	5.3131	0.0041125	0.00927007	4.37047
5.31_844.6892m/z	HMDB0008275	M+H	C48H94NO8P	29	12.1349	57.7072	100 - 53.7 - 15.8 - 3.31 - 0.55		PC(20:0/20:1(11Z))	844.689	1	5.3131	0.0041125	0.00927007	4.37047
5.31_844.6892m/z	HMDB0008307	M+H	C48H94NO8P	29	12.1349	57.7072	100 - 53.7 - 15.8 - 3.31 - 0.55		PC(20:1(11Z)/20:0)	844.689	1	5.3131	0.0041125	0.00927007	4.37047
5.31_844.6892m/z	HMDB0008531	M+H	C48H94NO8P	29	12.1349	57.7072	100 - 53.7 - 15.8 - 3.31 - 0.55		PC(22:0/18:1(11Z))	844.689	1	5.3131	0.0041125	0.00927007	4.37047
5.31_844.6892m/z	HMDB0008532	M+H	C48H94NO8P	29	12.1349	57.7072	100 - 53.7 - 15.8 - 3.31 - 0.55		PC(22:0/18:1(9Z))	844.689	1	5.3131	0.0041125	0.00927007	4.37047
5.31_844.6892m/z	HMDB0008563	M+H	C48H94NO8P	29	12.1349	57.7072	100 - 53.7 - 15.8 - 3.31 - 0.55		PC(22:1(13Z)/18:0)	844.689	1	5.3131	0.0041125	0.00927007	4.37047
5.31_844.6892m/z	HMDB0008759	M+H	C48H94NO8P	29	12.1349	57.7072	100 - 53.7 - 15.8 - 3.31 - 0.55		PC(24:0/16:1(9Z))	844.689	1	5.3131	0.0041125	0.00927007	4.37047
5.31_844.6892m/z	HMDB0008791	M+H	C48H94NO8P	29	12.1349	57.7072	100 - 53.7 - 15.8 - 3.31 - 0.55		PC(24:1(15Z)/16:0)	844.689	1	5.3131	0.0041125	0.00927007	4.37047
5.01_196.0603m/z	HMDB0000152	M+ACN+H	C7H6O4	38.2	-0.903189	91.8467	100 - 7.79 - 1.08		Gentisic acid	196.06	1	5.01003	0.000437489	0.00169005	18.8752
5.01_196.0603m/z	HMDB0000397	M+ACN+H	C7H6O4	38.2	-0.903189	91.8467	100 - 7.79 - 1.08		2-Pyrocatechuic acid	196.06	1	5.01003	0.000437489	0.00169005	18.8752
5.01_196.0603m/z	HMDB0000840	M+H	C9H9NO4	37.7	-0.713268	89.5574	100 - 10.4 - 1.3		Salicyluric acid	196.06	1	5.01003	0.000437489	0.00169005	18.8752
5.01_196.0603m/z	HMDB0001229	M+H	C9H9NO4	37.7	-0.713268	89.5574	100 - 10.4 - 1.3		Dopaquinone	196.06	1	5.01003	0.000437489	0.00169005	18.8752
5.01_196.0603m/z	HMDB0004067	M+H	C9H9NO4	37.7	-0.713268	89.5574	100 - 10.4 - 1.3		Leucodopachrome	196.06	1	5.01003	0.000437489	0.00169005	18.8752
5.01_196.0603m/z	HMDB0006116	M+H	C9H9NO4	37.7	-0.713268	89.5574	100 - 10.4 - 1.3		3-Hydroxyhippuric acid	196.06	1	5.01003	0.000437489	0.00169005	18.8752
5.01_196.0603m/z	HMDB0013676	M+ACN+H	C7H6O4	38.2	-0.903189	91.8467	100 - 7.79 - 1.08		2,6-Dihydroxybenzoic acid	196.06	1	5.01003	0.000437489	0.00169005	18.8752
5.01_196.0603m/z	HMDB0013677	M+ACN+H	C7H6O4	38.2	-0.903189	91.8467	100 - 7.79 - 1.08		3,5-Dihydroxybenzoic acid	196.06	1	5.01003	0.000437489	0.00169005	18.8752
5.01_196.0603m/z	HMDB0013678	M+H	C9H9NO4	37.7	-0.713268	89.5574	100 - 10.4 - 1.3		4-Hydroxyhippuric acid	196.06	1	5.01003	0.000437489	0.00169005	18.8752
5.01_196.0603m/z	HMDB0029666	M+ACN+H	C7H6O4	38.2	-0.903189	91.8467	100 - 7.79 - 1.08		2,4-Dihydroxybenzoic acid	196.06	1	5.01003	0.000437489	0.00169005	18.8752
5.01_196.0603m/z	HMDB0060602	M+H	C9H9NO4	37.7	-0.713268	89.5574	100 - 10.4 - 1.3		N-acetyl-5-aminosalicylic acid	196.06	1	5.01003	0.000437489	0.00169005	18.8752
5.01_196.0603m/z	HMDB0125090	M+ACN+H	C7H6O4	38.2	-0.903189	91.8467	100 - 7.79 - 1.08		2,4,6-trihydroxybenzaldehyde	196.06	1	5.01003	0.000437489	0.00169005	18.8752
20.83_836.5509m/z	HMDB0010167	M+H	C46H78NO10P	36.8	8.67929	93.5594	100 - 51.4 - 15 - 3.18 - 0.541		PS(18:0/22:6(4Z,7Z,10Z,13Z,16Z,19Z))	836.551	1	20.8256	0.000412213	0.00161294	2.1746
20.83_836.5509m/z	HMDB0010584	M+ACN+H	C44H75O10P	36.3	9.12747	91.6493	100 - 48.8 - 13.7 - 2.82 - 0.466		PG(16:0/22:6(4Z,7Z,10Z,13Z,16Z,19Z))	836.551	1	20.8256	0.000412213	0.00161294	2.1746
20.83_836.5509m/z	HMDB0010597	M+ACN+H	C44H75O10P	36.3	9.12747	91.6493	100 - 48.8 - 13.7 - 2.82 - 0.466		PG(16:1(9Z)/22:5(4Z,7Z,10Z,13Z,16Z))	836.551	1	20.8256	0.000412213	0.00161294	2.1746
20.83_836.5509m/z	HMDB0010598	M+ACN+H	C44H75O10P	36.3	9.12747	91.6493	100 - 48.8 - 13.7 - 2.82 - 0.466		PG(16:1(9Z)/22:5(7Z,10Z,13Z,16Z,19Z))	836.551	1	20.8256	0.000412213	0.00161294	2.1746
20.83_836.5509m/z	HMDB0010655	M+ACN+H	C44H75O10P	36.3	9.12747	91.6493	100 - 48.8 - 13.7 - 2.82 - 0.466		PG(18:2(9Z,12Z)/20:4(5Z,8Z,11Z,14Z))	836.551	1	20.8256	0.000412213	0.00161294	2.1746
20.83_836.5509m/z	HMDB0010668	M+ACN+H	C44H75O10P	36.3	9.12747	91.6493	100 - 48.8 - 13.7 - 2.82 - 0.466		PG(18:3(6Z,9Z,12Z)/20:3(5Z,8Z,11Z))	836.551	1	20.8256	0.000412213	0.00161294	2.1746
20.83_836.5509m/z	HMDB0010669	M+ACN+H	C44H75O10P	36.3	9.12747	91.6493	100 - 48.8 - 13.7 - 2.82 - 0.466		PG(18:3(6Z,9Z,12Z)/20:3(8Z,11Z,14Z))	836.551	1	20.8256	0.000412213	0.00161294	2.1746
20.83_836.5509m/z	HMDB0010683	M+ACN+H	C44H75O10P	36.3	9.12747	91.6493	100 - 48.8 - 13.7 - 2.82 - 0.466		PG(18:3(9Z,12Z,15Z)/20:3(5Z,8Z,11Z))	836.551	1	20.8256	0.000412213	0.00161294	2.1746
20.83_836.5509m/z	HMDB0010684	M+ACN+H	C44H75O10P	36.3	9.12747	91.6493	100 - 48.8 - 13.7 - 2.82 - 0.466		PG(18:3(9Z,12Z,15Z)/20:3(8Z,11Z,14Z))	836.551	1	20.8256	0.000412213	0.00161294	2.1746
20.83_836.5509m/z	HMDB0012426	M+H	C46H78NO10P	36.8	8.67929	93.5594	100 - 51.4 - 15 - 3.18 - 0.541		PS(20:3(8Z,11Z,14Z)/20:3(8Z,11Z,14Z))	836.551	1	20.8256	0.000412213	0.00161294	2.1746
20.83_836.5509m/z	HMDB0012444	M+H	C46H78NO10P	36.8	8.67929	93.5594	100 - 51.4 - 15 - 3.18 - 0.541		PS(22:6(4Z,7Z,10Z,13Z,16Z,19Z)/18:0)	836.551	1	20.8256	0.000412213	0.00161294	2.1746
1.81_146.0800m/z	HMDB0000008	M+ACN+H	C4H8O3	34.1	-10.8302	82.0421	100 - 4.53 - 0.696		2-Hydroxybutyric acid	146.08	1	1.81247	0.029499	0.0356438	9.31076
1.81_146.0800m/z	HMDB0000011	M+ACN+H	C4H8O3	34.1	-10.8303	82.0421	100 - 4.53 - 0.696		3-Hydroxybutyric acid	146.08	1	1.81247	0.029499	0.0356438	9.31076
1.81_146.0800m/z	HMDB0000023	M+ACN+H	C4H8O3	34.1	-10.8303	82.0421	100 - 4.53 - 0.696		(S)-3-Hydroxyisobutyric acid	146.08	1	1.81247	0.029499	0.0356438	9.31076
1.81_146.0800m/z	HMDB0000336	M+ACN+H	C4H8O3	34.1	-10.8303	82.0421	100 - 4.53 - 0.696		(R)-3-Hydroxyisobutyric acid	146.08	1	1.81247	0.029499	0.0356438	9.31076
1.81_146.0800m/z	HMDB0000442	M+ACN+H	C4H8O3	34.1	-10.8303	82.0421	100 - 4.53 - 0.696		(S)-3-Hydroxybutyric acid	146.08	1	1.81247	0.029499	0.0356438	9.31076
1.81_146.0800m/z	HMDB0000710	M+ACN+H	C4H8O3	34.1	-10.8303	82.0421	100 - 4.53 - 0.696		4-Hydroxybutyric acid	146.08	1	1.81247	0.029499	0.0356438	9.31076
1.81_146.0800m/z	HMDB0000730	M+H	C6H11NO3	35.1	-7.76753	84.1468	100 - 7.1 - 0.832		Isobutyrylglycine	146.08	1	1.81247	0.029499	0.0356438	9.31076
1.81_146.0800m/z	HMDB0000808	M+H	C6H11NO3	35.1	-7.76753	84.1468	100 - 7.1 - 0.832		N-Butyrylglycine	146.08	1	1.81247	0.029499	0.0356438	9.31076
1.81_146.0800m/z	HMDB0001263	M+H	C6H11NO3	35.1	-7.76753	84.1468	100 - 7.1 - 0.832		Allysine	146.08	1	1.81247	0.029499	0.0356438	9.31076
1.81_146.0800m/z	HMDB0003681	M+H	C6H11NO3	35.1	-7.76753	84.1468	100 - 7.1 - 0.832		4-Acetamidobutanoic acid	146.08	1	1.81247	0.029499	0.0356438	9.31076
5.45_593.5053m/z	HMDB0007022	M+H	C37H68O5	30.1	-14.6114	65.8445	100 - 41 - 9.21 - 1.48 - 0.188		DG(14:0/20:2(11Z,14Z)/0:0)	593.505	1	5.4524	0.00192179	0.00526524	3.53726
5.45_593.5053m/z	HMDB0007050	M+H	C37H68O5	30.1	-14.6114	65.8445	100 - 41 - 9.21 - 1.48 - 0.188		DG(14:1(9Z)/20:1(11Z)/0:0)	593.505	1	5.4524	0.00192179	0.00526524	3.53726
5.45_593.5053m/z	HMDB0007103	M+H	C37H68O5	30.1	-14.6114	65.8445	100 - 41 - 9.21 - 1.48 - 0.188		DG(16:0/18:2(9Z,12Z)/0:0)	593.505	1	5.4524	0.00192179	0.00526524	3.53726
5.45_593.5053m/z	HMDB0007130	M+H	C37H68O5	30.1	-14.6114	65.8445	100 - 41 - 9.21 - 1.48 - 0.188		DG(16:1(9Z)/18:1(11Z)/0:0)	593.505	1	5.4524	0.00192179	0.00526524	3.53726
5.45_593.5053m/z	HMDB0007131	M+H	C37H68O5	30.1	-14.6114	65.8445	100 - 41 - 9.21 - 1.48 - 0.188		DG(16:1(9Z)/18:1(9Z)/0:0)	593.505	1	5.4524	0.00192179	0.00526524	3.53726
5.45_593.5053m/z	HMDB0007186	M+H	C37H68O5	30.1	-14.6114	65.8445	100 - 41 - 9.21 - 1.48 - 0.188		DG(18:1(11Z)/16:1(9Z)/0:0)	593.505	1	5.4524	0.00192179	0.00526524	3.53726
5.45_593.5053m/z	HMDB0007215	M+H	C37H68O5	30.1	-14.6114	65.8445	100 - 41 - 9.21 - 1.48 - 0.188		DG(18:1(9Z)/16:1(9Z)/0:0)	593.505	1	5.4524	0.00192179	0.00526524	3.53726
5.45_593.5053m/z	HMDB0007243	M+H	C37H68O5	30.1	-14.6114	65.8445	100 - 41 - 9.21 - 1.48 - 0.188		DG(18:2(9Z,12Z)/16:0/0:0)	593.505	1	5.4524	0.00192179	0.00526524	3.53726
5.45_593.5053m/z	HMDB0007386	M+H	C37H68O5	30.1	-14.6114	65.8445	100 - 41 - 9.21 - 1.48 - 0.188		DG(20:1(11Z)/14:1(9Z)/0:0)	593.505	1	5.4524	0.00192179	0.00526524	3.53726
5.45_593.5053m/z	HMDB0007414	M+H	C37H68O5	30.1	-14.6114	65.8445	100 - 41 - 9.21 - 1.48 - 0.188		DG(20:2(11Z,14Z)/14:0/0:0)	593.505	1	5.4524	0.00192179	0.00526524	3.53726
1.82_192.0839m/z	HMDB0000098	M+ACN+H	C5H10O5	34.2	-18.2118	89.331	100 - 5.71 - 1.16		D-Xylose	192.084	1	1.81627	0.0277063	0.034423	18.7484
1.82_192.0839m/z	HMDB0000283	M+ACN+H	C5H10O5	34.2	-18.2118	89.331	100 - 5.71 - 1.16		D-Ribose	192.084	1	1.81627	0.0277063	0.034423	18.7484
1.82_192.0839m/z	HMDB0000366	M+ACN+H	C5H10O5	34.2	-18.2118	89.331	100 - 5.71 - 1.16		2-Deoxyribonic acid	192.084	1	1.81627	0.0277063	0.034423	18.7484
1.82_192.0839m/z	HMDB0000621	M+ACN+H	C5H10O5	34.2	-18.2118	89.331	100 - 5.71 - 1.16		D-Ribulose	192.084	1	1.81627	0.0277063	0.034423	18.7484
1.82_192.0839m/z	HMDB0000646	M+ACN+H	C5H10O5	34.2	-18.2118	89.331	100 - 5.71 - 1.16		L-Arabinose	192.084	1	1.81627	0.0277063	0.034423	18.7484
1.82_192.0839m/z	HMDB0000751	M+ACN+H	C5H10O5	34.2	-18.2118	89.331	100 - 5.71 - 1.16		L-Xylulose	192.084	1	1.81627	0.0277063	0.034423	18.7484
1.82_192.0839m/z	HMDB0001644	M+ACN+H	C5H10O5	34.2	-18.2118	89.331	100 - 5.71 - 1.16		D-Xylulose	192.084	1	1.81627	0.0277063	0.034423	18.7484
1.82_192.0839m/z	HMDB0003371	M+ACN+H	C5H10O5	34.2	-18.2118	89.331	100 - 5.71 - 1.16		L-Ribulose	192.084	1	1.81627	0.0277063	0.034423	18.7484
1.82_192.0839m/z	HMDB0012325	M+ACN+H	C5H10O5	34.2	-18.2118	89.331	100 - 5.71 - 1.16		Arabinofuranose	192.084	1	1.81627	0.0277063	0.034423	18.7484
1.82_192.0839m/z	HMDB0029942	M+ACN+H	C5H10O5	34.2	-18.2118	89.331	100 - 5.71 - 1.16		D-Arabinose	192.084	1	1.81627	0.0277063	0.034423	18.7484
2.00_144.1015m/z	HMDB0000718	M+ACN+H	C5H10O2	38.5	-3.50514	96.6169	100 - 5.6 - 0.538		Isovaleric acid	144.102	1	1.9964	0.0139121	0.0221268	10.9802
2.00_144.1015m/z	HMDB0000892	M+ACN+H	C5H10O2	38.5	-3.50514	96.6169	100 - 5.6 - 0.538		Valeric acid	144.102	1	1.9964	0.0139121	0.0221268	10.9802
2.00_144.1015m/z	HMDB0002176	M+ACN+H	C5H10O2	38.5	-3.50514	96.6169	100 - 5.6 - 0.538		Ethylmethylacetic acid	144.102	1	1.9964	0.0139121	0.0221268	10.9802
2.00_144.1015m/z	HMDB0004827	M+H	C7H13NO2	39.2	-2.50021	98.8136	100 - 8.16 - 0.702		Proline betaine	144.102	1	1.9964	0.0139121	0.0221268	10.9802
2.00_144.1015m/z	HMDB0030058	M+ACN+H	C5H10O2	38.5	-3.50514	96.6169	100 - 5.6 - 0.538		Ethyl propionate	144.102	1	1.9964	0.0139121	0.0221268	10.9802
2.00_144.1015m/z	HMDB0031241	M+ACN+H	C5H10O2	38.5	-3.50514	96.6169	100 - 5.6 - 0.538		Isopropyl acetate	144.102	1	1.9964	0.0139121	0.0221268	10.9802
2.00_144.1015m/z	HMDB0031249	M+ACN+H	C5H10O2	38.5	-3.50514	96.6169	100 - 5.6 - 0.538		Methyl isobutyrate	144.102	1	1.9964	0.0139121	0.0221268	10.9802
2.00_144.1015m/z	HMDB0033742	M+ACN+H	C5H10O2	38.5	-3.50514	96.6169	100 - 5.6 - 0.538		(S)-2-Methylbutanoic acid	144.102	1	1.9964	0.0139121	0.0221268	10.9802
2.00_144.1015m/z	HMDB0033890	M+ACN+H	C5H10O2	38.5	-3.50514	96.6169	100 - 5.6 - 0.538		Methyl butyrate	144.102	1	1.9964	0.0139121	0.0221268	10.9802
1.61_302.0607m/z	HMDB0000124	M+ACN+H	C6H13O9P	36.3	-10.8137	92.9495	100 - 6.98 - 2.06 - 0.132		Fructose 6-phosphate	302.061	1	1.60565	0.00446067	0.0098604	2.06066
1.61_302.0607m/z	HMDB0000213	M+ACN+H	C6H13O9P	36.3	-10.8155	92.9495	100 - 6.98 - 2.06 - 0.132		myo-Inositol 1-phosphate	302.061	1	1.60565	0.00446067	0.0098604	2.06066
1.61_302.0607m/z	HMDB0000645	M+ACN+H	C6H13O9P	36.3	-10.8137	92.9495	100 - 6.98 - 2.06 - 0.132		Galactose 1-phosphate	302.061	1	1.60565	0.00446067	0.0098604	2.06066
1.61_302.0607m/z	HMDB0001062	M+H	C8H16NO9P	36.9	-9.34004	94.9484	100 - 9.54 - 2.26 - 0.186		N-Acetyl-D-Glucosamine 6-Phosphate	302.061	1	1.60565	0.00446067	0.0098604	2.06066
1.61_302.0607m/z	HMDB0001078	M+ACN+H	C6H13O9P	36.3	-10.8137	92.9495	100 - 6.98 - 2.06 - 0.132		Mannose 6-phosphate	302.061	1	1.60565	0.00446067	0.0098604	2.06066
1.61_302.0607m/z	HMDB0001367	M+H	C8H16NO9P	36.9	-9.34004	94.9484	100 - 9.54 - 2.26 - 0.186		N-Acetyl-glucosamine 1-phosphate	302.061	1	1.60565	0.00446067	0.0098604	2.06066
1.61_302.0607m/z	HMDB0001401	M+ACN+H	C6H13O9P	36.3	-10.8137	92.9495	100 - 6.98 - 2.06 - 0.132		Glucose 6-phosphate	302.061	1	1.60565	0.00446067	0.0098604	2.06066
1.61_302.0607m/z	HMDB0001586	M+ACN+H	C6H13O9P	36.3	-10.8137	92.9495	100 - 6.98 - 2.06 - 0.132		Glucose 1-phosphate	302.061	1	1.60565	0.00446067	0.0098604	2.06066
1.61_302.0607m/z	HMDB0002985	M+ACN+H	C6H13O9P	36.3	-10.8137	92.9495	100 - 6.98 - 2.06 - 0.132		myo-Inositol 6-phosphate	302.061	1	1.60565	0.00446067	0.0098604	2.06066
2.65_302.0608m/z	HMDB0000124	M+ACN+H	C6H13O9P	36.5	-10.7132	93.9086	100 - 6.98 - 2.06 - 0.132		Fructose 6-phosphate	302.061	1	2.64828	0.00107688	0.00337607	2.76184
2.65_302.0608m/z	HMDB0000213	M+ACN+H	C6H13O9P	36.5	-10.715	93.9086	100 - 6.98 - 2.06 - 0.132		myo-Inositol 1-phosphate	302.061	1	2.64828	0.00107688	0.00337607	2.76184
2.65_302.0608m/z	HMDB0000645	M+ACN+H	C6H13O9P	36.5	-10.7132	93.9086	100 - 6.98 - 2.06 - 0.132		Galactose 1-phosphate	302.061	1	2.64828	0.00107688	0.00337607	2.76184
2.65_302.0608m/z	HMDB0001062	M+H	C8H16NO9P	37.2	-9.25323	96.0247	100 - 9.54 - 2.26 - 0.186		N-Acetyl-D-Glucosamine 6-Phosphate	302.061	1	2.64828	0.00107688	0.00337607	2.76184
2.65_302.0608m/z	HMDB0001078	M+ACN+H	C6H13O9P	36.5	-10.7132	93.9086	100 - 6.98 - 2.06 - 0.132		Mannose 6-phosphate	302.061	1	2.64828	0.00107688	0.00337607	2.76184
2.65_302.0608m/z	HMDB0001367	M+H	C8H16NO9P	37.2	-9.25323	96.0247	100 - 9.54 - 2.26 - 0.186		N-Acetyl-glucosamine 1-phosphate	302.061	1	2.64828	0.00107688	0.00337607	2.76184
2.65_302.0608m/z	HMDB0001401	M+ACN+H	C6H13O9P	36.5	-10.7132	93.9086	100 - 6.98 - 2.06 - 0.132		Glucose 6-phosphate	302.061	1	2.64828	0.00107688	0.00337607	2.76184
2.65_302.0608m/z	HMDB0001586	M+ACN+H	C6H13O9P	36.5	-10.7132	93.9086	100 - 6.98 - 2.06 - 0.132		Glucose 1-phosphate	302.061	1	2.64828	0.00107688	0.00337607	2.76184
2.65_302.0608m/z	HMDB0002985	M+ACN+H	C6H13O9P	36.5	-10.7132	93.9086	100 - 6.98 - 2.06 - 0.132		myo-Inositol 6-phosphate	302.061	1	2.64828	0.00107688	0.00337607	2.76184
6.86_904.5949m/z	HMDB0009786	M+ACN+H	C45H83O13P	30.8	4.5769	59.176	100 - 50.1 - 15 - 3.31 - 0.592		PI(16:0/20:2(11Z,14Z))	904.595	1	6.85962	0.0178299	0.0260812	Infinity
6.86_904.5949m/z	HMDB0009809	M+ACN+H	C45H83O13P	30.8	4.5769	59.176	100 - 50.1 - 15 - 3.31 - 0.592		PI(18:0/18:2(9Z,12Z))	904.595	1	6.85962	0.0178299	0.0260812	Infinity
6.86_904.5949m/z	HMDB0009824	M+ACN+H	C45H83O13P	30.8	4.5769	59.176	100 - 50.1 - 15 - 3.31 - 0.592		PI(18:1(11Z)/18:1(11Z))	904.595	1	6.85962	0.0178299	0.0260812	Infinity
6.86_904.5949m/z	HMDB0009825	M+ACN+H	C45H83O13P	30.8	4.5769	59.176	100 - 50.1 - 15 - 3.31 - 0.592		PI(18:1(11Z)/18:1(9Z))	904.595	1	6.85962	0.0178299	0.0260812	Infinity
6.86_904.5949m/z	HMDB0009836	M+ACN+H	C45H83O13P	30.8	4.5769	59.176	100 - 50.1 - 15 - 3.31 - 0.592		PI(18:1(9Z)/18:1(11Z))	904.595	1	6.85962	0.0178299	0.0260812	Infinity
6.86_904.5949m/z	HMDB0009837	M+ACN+H	C45H83O13P	30.8	4.5769	59.176	100 - 50.1 - 15 - 3.31 - 0.592		PI(18:1(9Z)/18:1(9Z))	904.595	1	6.85962	0.0178299	0.0260812	Infinity
6.86_904.5949m/z	HMDB0009847	M+ACN+H	C45H83O13P	30.8	4.5769	59.176	100 - 50.1 - 15 - 3.31 - 0.592		PI(18:2(9Z,12Z)/18:0)	904.595	1	6.85962	0.0178299	0.0260812	Infinity
6.86_904.5949m/z	HMDB0009875	M+ACN+H	C45H83O13P	30.8	4.5769	59.176	100 - 50.1 - 15 - 3.31 - 0.592		PI(20:2(11Z,14Z)/16:0)	904.595	1	6.85962	0.0178299	0.0260812	Infinity
11.81_928.8461m/z	HMDB0005383	M+ACN+H	C57H106O6	31	15.0426	70.4448	100 - 63.1 - 20.8 - 4.76 - 0.843 - 0.123		TG(16:0/18:1(9Z)/20:1(11Z))	928.846	1	11.8091	0.00325203	0.00782986	Infinity
11.81_928.8461m/z	HMDB0005388	M+ACN+H	C57H106O6	31	15.0426	70.4448	100 - 63.1 - 20.8 - 4.76 - 0.843 - 0.123		TG(16:0/18:2(9Z,12Z)/20:0)	928.846	1	11.8091	0.00325203	0.00782986	Infinity
11.81_928.8461m/z	HMDB0005397	M+ACN+H	C57H106O6	31	15.0426	70.4448	100 - 63.1 - 20.8 - 4.76 - 0.843 - 0.123		TG(18:0/18:0/18:2(9Z,12Z))	928.846	1	11.8091	0.00325203	0.00782986	Infinity
11.81_928.8461m/z	HMDB0005403	M+ACN+H	C57H106O6	31	15.0426	70.4448	100 - 63.1 - 20.8 - 4.76 - 0.843 - 0.123		TG(18:0/18:1(9Z)/18:1(9Z))	928.846	1	11.8091	0.00325203	0.00782986	Infinity
11.81_928.8461m/z	HMDB0005424	M+ACN+H	C57H106O6	31	15.0426	70.4448	100 - 63.1 - 20.8 - 4.76 - 0.843 - 0.123		TG(16:1(9Z)/18:0/20:1(11Z))	928.846	1	11.8091	0.00325203	0.00782986	Infinity
11.81_928.8461m/z	HMDB0005437	M+ACN+H	C57H106O6	31	15.0426	70.4448	100 - 63.1 - 20.8 - 4.76 - 0.843 - 0.123		TG(16:1(9Z)/18:1(9Z)/20:0)	928.846	1	11.8091	0.00325203	0.00782986	Infinity
11.81_928.8461m/z	HMDB0010445	M+ACN+H	C57H106O6	31	15.0426	70.4448	100 - 63.1 - 20.8 - 4.76 - 0.843 - 0.123		TG(18:1(11Z)/18:0/18:1(11Z))	928.846	1	11.8091	0.00325203	0.00782986	Infinity
11.81_928.8461m/z	HMDB0010446	M+ACN+H	C57H106O6	31	15.0426	70.4448	100 - 63.1 - 20.8 - 4.76 - 0.843 - 0.123		TG(18:1(11Z)/18:0/18:1(9Z))	928.846	1	11.8091	0.00325203	0.00782986	Infinity
5.28_396.2758m/z	HMDB0001139	M+ACN+H	C20H34O5	35	3.92337	79.3803	100 - 22.2 - 3.38 - 0.385		Prostaglandin F2a	396.276	1	5.27878	0.0475212	0.0472479	5.53885e+06
5.28_396.2758m/z	HMDB0001442	M+ACN+H	C20H34O5	35	3.92338	79.3803	100 - 22.2 - 3.38 - 0.385		Prostaglandin E1	396.276	1	5.27878	0.0475212	0.0472479	5.53885e+06
5.28_396.2758m/z	HMDB0004684	M+ACN+H	C20H34O5	35	3.92337	79.3803	100 - 22.2 - 3.38 - 0.385		11,12,15-THETA	396.276	1	5.27878	0.0475212	0.0472479	5.53885e+06
5.28_396.2758m/z	HMDB0004685	M+ACN+H	C20H34O5	35	3.92337	79.3803	100 - 22.2 - 3.38 - 0.385		13,14-Dihydro-15-keto PGF2a	396.276	1	5.27878	0.0475212	0.0472479	5.53885e+06
5.28_396.2758m/z	HMDB0005083	M+ACN+H	C20H34O5	35	3.92337	79.3803	100 - 22.2 - 3.38 - 0.385		8-Isoprostaglandin F2a	396.276	1	5.27878	0.0475212	0.0472479	5.53885e+06
5.28_396.2758m/z	HMDB0005102	M+ACN+H	C20H34O5	35	3.92337	79.3803	100 - 22.2 - 3.38 - 0.385		Prostaglandin D1	396.276	1	5.27878	0.0475212	0.0472479	5.53885e+06
5.28_396.2758m/z	HMDB0010199	M+ACN+H	C20H34O5	35	3.92337	79.3803	100 - 22.2 - 3.38 - 0.385		11b-PGF2a	396.276	1	5.27878	0.0475212	0.0472479	5.53885e+06
5.28_396.2758m/z	HMDB0013629	M+H	C22H37NO5	34.7	3.51615	77.3875	100 - 24.8 - 3.97 - 0.477		PGD2 ethanolamide	396.276	1	5.27878	0.0475212	0.0472479	5.53885e+06
9.78_155.1449m/z	HMDB0034972	M+H	C10H18O	35.2	12.1676	88.821	100 - 11.1 - 0.759		Isomenthone	155.145	1	9.77862	1.86e-09	6.66e-08	2.28665
9.78_155.1449m/z	HMDB0034976	M+H	C10H18O	35.2	12.1676	88.821	100 - 11.1 - 0.759		(-)-Borneol	155.145	1	9.77862	1.86e-09	6.66e-08	2.28665
9.78_155.1449m/z	HMDB0035155	M+H	C10H18O	35.2	12.1676	88.821	100 - 11.1 - 0.759		beta-Geraniol	155.145	1	9.77862	1.86e-09	6.66e-08	2.28665
9.78_155.1449m/z	HMDB0035825	M+H	C10H18O	35.2	12.1676	88.821	100 - 11.1 - 0.759		(-)-Dihydrocarveol	155.145	1	9.77862	1.86e-09	6.66e-08	2.28665
9.78_155.1449m/z	HMDB0035833	M+H	C10H18O	35.2	12.1676	88.821	100 - 11.1 - 0.759		p-Menth-1-en-4-ol	155.145	1	9.77862	1.86e-09	6.66e-08	2.28665
9.78_155.1449m/z	HMDB0036100	M+H	C10H18O	35.2	12.1676	88.821	100 - 11.1 - 0.759		3,7-Dimethyl-1,6-octadien-3-ol	155.145	1	9.77862	1.86e-09	6.66e-08	2.28665
9.78_155.1449m/z	HMDB0036101	M+H	C10H18O	35.2	12.1676	88.821	100 - 11.1 - 0.759		(R)-3,7-Dimethyl-1,6-octadien-3-ol	155.145	1	9.77862	1.86e-09	6.66e-08	2.28665
9.78_155.1449m/z	HMDB0036993	M+H	C10H18O	35.2	12.1676	88.821	100 - 11.1 - 0.759		gamma-Terpineol	155.145	1	9.77862	1.86e-09	6.66e-08	2.28665
5.46_928.8457m/z	HMDB0005383	M+ACN+H	C57H106O6	29.2	14.6266	61.1622	100 - 63.1 - 20.8 - 4.76 - 0.843 - 0.123		TG(16:0/18:1(9Z)/20:1(11Z))	928.846	1	5.46443	0.0282436	0.034793	13.568
5.46_928.8457m/z	HMDB0005388	M+ACN+H	C57H106O6	29.2	14.6266	61.1622	100 - 63.1 - 20.8 - 4.76 - 0.843 - 0.123		TG(16:0/18:2(9Z,12Z)/20:0)	928.846	1	5.46443	0.0282436	0.034793	13.568
5.46_928.8457m/z	HMDB0005397	M+ACN+H	C57H106O6	29.2	14.6266	61.1622	100 - 63.1 - 20.8 - 4.76 - 0.843 - 0.123		TG(18:0/18:0/18:2(9Z,12Z))	928.846	1	5.46443	0.0282436	0.034793	13.568
5.46_928.8457m/z	HMDB0005403	M+ACN+H	C57H106O6	29.2	14.6266	61.1622	100 - 63.1 - 20.8 - 4.76 - 0.843 - 0.123		TG(18:0/18:1(9Z)/18:1(9Z))	928.846	1	5.46443	0.0282436	0.034793	13.568
5.46_928.8457m/z	HMDB0005424	M+ACN+H	C57H106O6	29.2	14.6266	61.1622	100 - 63.1 - 20.8 - 4.76 - 0.843 - 0.123		TG(16:1(9Z)/18:0/20:1(11Z))	928.846	1	5.46443	0.0282436	0.034793	13.568
5.46_928.8457m/z	HMDB0005437	M+ACN+H	C57H106O6	29.2	14.6266	61.1622	100 - 63.1 - 20.8 - 4.76 - 0.843 - 0.123		TG(16:1(9Z)/18:1(9Z)/20:0)	928.846	1	5.46443	0.0282436	0.034793	13.568
5.46_928.8457m/z	HMDB0010445	M+ACN+H	C57H106O6	29.2	14.6266	61.1622	100 - 63.1 - 20.8 - 4.76 - 0.843 - 0.123		TG(18:1(11Z)/18:0/18:1(11Z))	928.846	1	5.46443	0.0282436	0.034793	13.568
5.46_928.8457m/z	HMDB0010446	M+ACN+H	C57H106O6	29.2	14.6266	61.1622	100 - 63.1 - 20.8 - 4.76 - 0.843 - 0.123		TG(18:1(11Z)/18:0/18:1(9Z))	928.846	1	5.46443	0.0282436	0.034793	13.568
11.80_434.3289m/z	HMDB0000518	M+ACN+H	C24H40O4	34.3	6.05715	78.222	100 - 26.6 - 4.21 - 0.494		Chenodeoxycholic acid	434.329	1	11.7985	0.0375353	0.0413357	6.11976
11.80_434.3289m/z	HMDB0000626	M+ACN+H	C24H40O4	34.3	6.05715	78.222	100 - 26.6 - 4.21 - 0.494		Deoxycholic acid	434.329	1	11.7985	0.0375353	0.0413357	6.11976
11.80_434.3289m/z	HMDB0000686	M+ACN+H	C24H40O4	34.3	6.05715	78.222	100 - 26.6 - 4.21 - 0.494		Isoursodeoxycholic acid	434.329	1	11.7985	0.0375353	0.0413357	6.11976
11.80_434.3289m/z	HMDB0000698	M+H	C26H43NO4	34	5.48366	76.2598	100 - 29.1 - 4.91 - 0.608		Lithocholic acid glycine conjugate	434.329	1	11.7985	0.0375353	0.0413357	6.11976
11.80_434.3289m/z	HMDB0000733	M+ACN+H	C24H40O4	34.3	6.05715	78.222	100 - 26.6 - 4.21 - 0.494		Hyodeoxycholic acid	434.329	1	11.7985	0.0375353	0.0413357	6.11976
11.80_434.3289m/z	HMDB0000946	M+ACN+H	C24H40O4	34.3	6.05715	78.222	100 - 26.6 - 4.21 - 0.494		Ursodeoxycholic acid	434.329	1	11.7985	0.0375353	0.0413357	6.11976
11.80_434.3289m/z	HMDB0002536	M+ACN+H	C24H40O4	34.3	6.05715	78.222	100 - 26.6 - 4.21 - 0.494		Isodeoxycholic acid	434.329	1	11.7985	0.0375353	0.0413357	6.11976
2.41_384.1454m/z	HMDB0000163	M+ACN+H	C12H22O11	35.7	-13.6019	93.0092	100 - 13.7 - 3.12 - 0.341		D-Maltose	384.145	1	2.40717	0.0319751	0.0375128	31.5242
2.41_384.1454m/z	HMDB0000186	M+ACN+H	C12H22O11	35.7	-13.6019	93.0092	100 - 13.7 - 3.12 - 0.341		Alpha-Lactose	384.145	1	2.40717	0.0319751	0.0375128	31.5242
2.41_384.1454m/z	HMDB0000975	M+ACN+H	C12H22O11	35.7	-13.6019	93.0092	100 - 13.7 - 3.12 - 0.341		Trehalose	384.145	1	2.40717	0.0319751	0.0375128	31.5242
2.41_384.1454m/z	HMDB0002923	M+ACN+H	C12H22O11	35.7	-13.6019	93.0092	100 - 13.7 - 3.12 - 0.341		Isomaltose	384.145	1	2.40717	0.0319751	0.0375128	31.5242
2.41_384.1454m/z	HMDB0006535	M+H	C14H25NO11	35.5	-12.1454	90.6739	100 - 16.2 - 3.49 - 0.424		beta-1,4-Mannosyl-N-acetylglucosamine	384.145	1	2.40717	0.0319751	0.0375128	31.5242
2.41_384.1454m/z	HMDB0011740	M+ACN+H	C12H22O11	35.7	-13.6019	93.0092	100 - 13.7 - 3.12 - 0.341		Turanose	384.145	1	2.40717	0.0319751	0.0375128	31.5242
2.41_384.1454m/z	HMDB0011742	M+ACN+H	C12H22O11	35.7	-13.6019	93.0092	100 - 13.7 - 3.12 - 0.341		Kojibiose	384.145	1	2.40717	0.0319751	0.0375128	31.5242
11.69_355.2526m/z	HMDB0001139	M+H	C20H34O5	34.7	13.3222	87.4704	100 - 22.2 - 3.38 - 0.385		Prostaglandin F2a	355.253	1	11.6944	0.00946471	0.016898	2.96772
11.69_355.2526m/z	HMDB0001442	M+H	C20H34O5	34.7	13.3222	87.4704	100 - 22.2 - 3.38 - 0.385		Prostaglandin E1	355.253	1	11.6944	0.00946471	0.016898	2.96772
11.69_355.2526m/z	HMDB0004684	M+H	C20H34O5	34.7	13.3222	87.4704	100 - 22.2 - 3.38 - 0.385		11,12,15-THETA	355.253	1	11.6944	0.00946471	0.016898	2.96772
11.69_355.2526m/z	HMDB0004685	M+H	C20H34O5	34.7	13.3222	87.4704	100 - 22.2 - 3.38 - 0.385		13,14-Dihydro-15-keto PGF2a	355.253	1	11.6944	0.00946471	0.016898	2.96772
11.69_355.2526m/z	HMDB0005083	M+H	C20H34O5	34.7	13.3222	87.4704	100 - 22.2 - 3.38 - 0.385		8-Isoprostaglandin F2a	355.253	1	11.6944	0.00946471	0.016898	2.96772
11.69_355.2526m/z	HMDB0005102	M+H	C20H34O5	34.7	13.3222	87.4704	100 - 22.2 - 3.38 - 0.385		Prostaglandin D1	355.253	1	11.6944	0.00946471	0.016898	2.96772
11.69_355.2526m/z	HMDB0010199	M+H	C20H34O5	34.7	13.3222	87.4704	100 - 22.2 - 3.38 - 0.385		11b-PGF2a	355.253	1	11.6944	0.00946471	0.016898	2.96772
6.92_840.5699m/z	HMDB0010581	M+ACN+H	C44H79O10P	25.6	-6.27739	35.0038	100 - 48.9 - 13.7 - 2.83 - 0.467		PG(16:0/22:4(7Z,10Z,13Z,16Z))	840.57	1	6.91833	0.00399218	0.00908967	2.2769
6.92_840.5699m/z	HMDB0010610	M+ACN+H	C44H79O10P	25.6	-6.27739	35.0038	100 - 48.9 - 13.7 - 2.83 - 0.467		PG(18:0/20:4(5Z,8Z,11Z,14Z))	840.57	1	6.91833	0.00399218	0.00908967	2.2769
6.92_840.5699m/z	HMDB0010623	M+ACN+H	C44H79O10P	25.6	-6.27739	35.0038	100 - 48.9 - 13.7 - 2.83 - 0.467		PG(18:1(11Z)/20:3(5Z,8Z,11Z))	840.57	1	6.91833	0.00399218	0.00908967	2.2769
6.92_840.5699m/z	HMDB0010624	M+ACN+H	C44H79O10P	25.6	-6.27739	35.0038	100 - 48.9 - 13.7 - 2.83 - 0.467		PG(18:1(11Z)/20:3(8Z,11Z,14Z))	840.57	1	6.91833	0.00399218	0.00908967	2.2769
6.92_840.5699m/z	HMDB0010638	M+ACN+H	C44H79O10P	25.6	-6.27739	35.0038	100 - 48.9 - 13.7 - 2.83 - 0.467		PG(18:1(9Z)/20:3(5Z,8Z,11Z))	840.57	1	6.91833	0.00399218	0.00908967	2.2769
6.92_840.5699m/z	HMDB0010639	M+ACN+H	C44H79O10P	25.6	-6.27739	35.0038	100 - 48.9 - 13.7 - 2.83 - 0.467		PG(18:1(9Z)/20:3(8Z,11Z,14Z))	840.57	1	6.91833	0.00399218	0.00908967	2.2769
3.69_165.0558m/z	HMDB0000205	M+H	C9H8O3	36.3	7.47729	90.0914	100 - 9.94 - 1.06		Phenylpyruvic acid	165.056	1	3.69482	0.00750545	0.0143615	9.57255
3.69_165.0558m/z	HMDB0001713	M+H	C9H8O3	36.3	7.47729	90.0914	100 - 9.94 - 1.06		m-Coumaric acid	165.056	1	3.69482	0.00750545	0.0143615	9.57255
3.69_165.0558m/z	HMDB0002035	M+H	C9H8O3	36.3	7.47729	90.0914	100 - 9.94 - 1.06		4-Hydroxycinnamic acid	165.056	1	3.69482	0.00750545	0.0143615	9.57255
3.69_165.0558m/z	HMDB0002641	M+H	C9H8O3	36.3	7.47729	90.0914	100 - 9.94 - 1.06		2-Hydroxycinnamic acid	165.056	1	3.69482	0.00750545	0.0143615	9.57255
3.69_165.0558m/z	HMDB0012225	M+H	C9H8O3	36.3	7.47729	90.0914	100 - 9.94 - 1.06		Enol-phenylpyruvate	165.056	1	3.69482	0.00750545	0.0143615	9.57255
3.69_165.0558m/z	HMDB0030677	M+H	C9H8O3	36.3	7.47729	90.0914	100 - 9.94 - 1.06		cis-p-Coumaric acid	165.056	1	3.69482	0.00750545	0.0143615	9.57255
22.28_742.5291m/z	HMDB0007861	M+ACN+H	C39H73O8P	33.3	-12.9491	80.2737	100 - 43.3 - 10.8 - 1.97 - 0.288		PA(18:0/18:2(9Z,12Z))	742.529	1	22.2769	2.31e-07	3.99e-06	3.41798
22.28_742.5291m/z	HMDB0007862	M+ACN+H	C39H73O8P	33.3	-12.9498	80.2737	100 - 43.3 - 10.8 - 1.97 - 0.288		PA(18:1(11Z)/18:1(11Z))	742.529	1	22.2769	2.31e-07	3.99e-06	3.41798
22.28_742.5291m/z	HMDB0007863	M+ACN+H	C39H73O8P	33.3	-12.9498	80.2737	100 - 43.3 - 10.8 - 1.97 - 0.288		PA(18:1(11Z)/18:1(9Z))	742.529	1	22.2769	2.31e-07	3.99e-06	3.41798
22.28_742.5291m/z	HMDB0007864	M+ACN+H	C39H73O8P	33.3	-12.9498	80.2737	100 - 43.3 - 10.8 - 1.97 - 0.288		PA(18:1(9Z)/18:1(11Z))	742.529	1	22.2769	2.31e-07	3.99e-06	3.41798
22.28_742.5291m/z	HMDB0007865	M+ACN+H	C39H73O8P	33.3	-12.9498	80.2737	100 - 43.3 - 10.8 - 1.97 - 0.288		PA(18:1(9Z)/18:1(9Z))	742.529	1	22.2769	2.31e-07	3.99e-06	3.41798
1.70_132.1019m/z	HMDB0000557	M+H	C6H13NO2	38.6	-0.00864472	92.845	100 - 7.08 - 0.626		L-Alloisoleucine	132.102	1	1.70477	0.0109589	0.0187116	3841.26
1.70_132.1019m/z	HMDB0001645	M+H	C6H13NO2	38.6	-0.00864472	92.845	100 - 7.08 - 0.626		L-Norleucine	132.102	1	1.70477	0.0109589	0.0187116	3841.26
1.70_132.1019m/z	HMDB0003156	M+ACN+H	C4H10O2	39	-0.0125491	95.2316	100 - 4.52 - 0.49		2,3-Butanediol	132.102	1	1.70477	0.0109589	0.0187116	3841.26
1.70_132.1019m/z	HMDB0003640	M+H	C6H13NO2	38.6	-0.00864472	92.845	100 - 7.08 - 0.626		Beta-Leucine	132.102	1	1.70477	0.0109589	0.0187116	3841.26
1.70_132.1019m/z	HMDB0031213	M+ACN+H	C4H10O2	39	-0.0125491	95.2316	100 - 4.52 - 0.49		2-Ethoxyethanol	132.102	1	1.70477	0.0109589	0.0187116	3841.26
10.57_263.1277m/z	HMDB0000212	M+ACN+H	C8H15NO6	29.6	17.8712	65.8375	100 - 9.42 - 1.63 - 0.125		N-Acetylgalactosamine	263.128	1	10.5725	0.000664257	0.00232704	265.517
10.57_263.1277m/z	HMDB0000215	M+ACN+H	C8H15NO6	29.6	17.8712	65.8375	100 - 9.42 - 1.63 - 0.125		N-Acetyl-D-glucosamine	263.128	1	10.5725	0.000664257	0.00232704	265.517
10.57_263.1277m/z	HMDB0000803	M+ACN+H	C8H15NO6	29.6	17.8712	65.8375	100 - 9.42 - 1.63 - 0.125		beta-N-Acetylglucosamine	263.128	1	10.5725	0.000664257	0.00232704	265.517
10.57_263.1277m/z	HMDB0000853	M+ACN+H	C8H15NO6	29.6	17.8712	65.8375	100 - 9.42 - 1.63 - 0.125		N-Acetyl-b-D-galactosamine	263.128	1	10.5725	0.000664257	0.00232704	265.517
10.57_263.1277m/z	HMDB0001129	M+ACN+H	C8H15NO6	29.6	17.8712	65.8375	100 - 9.42 - 1.63 - 0.125		N-Acetylmannosamine	263.128	1	10.5725	0.000664257	0.00232704	265.517
7.80_874.7750m/z	HMDB0005360	M+ACN+H	C53H100O6	28.3	-12.9795	55.1185	100 - 58.7 - 18.2 - 3.91 - 0.658		TG(16:0/16:0/18:1(9Z))	874.775	1	7.79597	0.0104015	0.0180826	2.62467
7.80_874.7750m/z	HMDB0005374	M+ACN+H	C53H100O6	28.3	-12.9795	55.1185	100 - 58.7 - 18.2 - 3.91 - 0.658		TG(16:0/16:1(9Z)/18:0)	874.775	1	7.79597	0.0104015	0.0180826	2.62467
7.80_874.7750m/z	HMDB0010416	M+ACN+H	C53H100O6	28.3	-12.9795	55.1185	100 - 58.7 - 18.2 - 3.91 - 0.658		TG(16:0/16:0/18:1(11Z))	874.775	1	7.79597	0.0104015	0.0180826	2.62467
7.80_874.7750m/z	HMDB0010428	M+ACN+H	C53H100O6	28.3	-12.9795	55.1185	100 - 58.7 - 18.2 - 3.91 - 0.658		TG(18:0/14:0/18:1(11Z))	874.775	1	7.79597	0.0104015	0.0180826	2.62467
7.80_874.7750m/z	HMDB0010429	M+ACN+H	C53H100O6	28.3	-12.9795	55.1185	100 - 58.7 - 18.2 - 3.91 - 0.658		TG(18:0/14:0/18:1(9Z))	874.775	1	7.79597	0.0104015	0.0180826	2.62467
24.64_742.5298m/z	HMDB0007861	M+ACN+H	C39H73O8P	34.7	-11.9399	86.1624	100 - 43.3 - 10.8 - 1.97 - 0.288		PA(18:0/18:2(9Z,12Z))	742.53	1	24.6411	0.00436248	0.00969939	2.68733
24.64_742.5298m/z	HMDB0007862	M+ACN+H	C39H73O8P	34.7	-11.9406	86.1624	100 - 43.3 - 10.8 - 1.97 - 0.288		PA(18:1(11Z)/18:1(11Z))	742.53	1	24.6411	0.00436248	0.00969939	2.68733
24.64_742.5298m/z	HMDB0007863	M+ACN+H	C39H73O8P	34.7	-11.9406	86.1624	100 - 43.3 - 10.8 - 1.97 - 0.288		PA(18:1(11Z)/18:1(9Z))	742.53	1	24.6411	0.00436248	0.00969939	2.68733
24.64_742.5298m/z	HMDB0007864	M+ACN+H	C39H73O8P	34.7	-11.9406	86.1624	100 - 43.3 - 10.8 - 1.97 - 0.288		PA(18:1(9Z)/18:1(11Z))	742.53	1	24.6411	0.00436248	0.00969939	2.68733
24.64_742.5298m/z	HMDB0007865	M+ACN+H	C39H73O8P	34.7	-11.9406	86.1624	100 - 43.3 - 10.8 - 1.97 - 0.288		PA(18:1(9Z)/18:1(9Z))	742.53	1	24.6411	0.00436248	0.00969939	2.68733
23.16_288.1600m/z	HMDB0011172	M+ACN+H	C10H18N2O5	33.9	18.7051	87.8976	100 - 11.9 - 1.68 - 0.144		gamma-Glutamylvaline	288.16	1	23.1643	0.00233046	0.00607112	Infinity
23.16_288.1600m/z	HMDB0028757	M+ACN+H	C10H18N2O5	33.9	18.7051	87.8976	100 - 11.9 - 1.68 - 0.144		Aspartyl-Leucine	288.16	1	23.1643	0.00233046	0.00607112	Infinity
23.16_288.1600m/z	HMDB0028832	M+ACN+H	C10H18N2O5	33.9	18.7051	87.8976	100 - 11.9 - 1.68 - 0.144		Glutamylvaline	288.16	1	23.1643	0.00233046	0.00607112	Infinity
23.16_288.1600m/z	HMDB0028903	M+ACN+H	C10H18N2O5	33.9	18.7051	87.8976	100 - 11.9 - 1.68 - 0.144		Isoleucyl-Aspartate	288.16	1	23.1643	0.00233046	0.00607112	Infinity
23.16_288.1600m/z	HMDB0029126	M+ACN+H	C10H18N2O5	33.9	18.7051	87.8976	100 - 11.9 - 1.68 - 0.144		Valylglutamic acid	288.16	1	23.1643	0.00233046	0.00607112	Infinity
6.67_803.7091m/z	HMDB0005376	M+H	C51H94O6	30.3	-4.06908	56.352	100 - 56.5 - 16.9 - 3.53 - 0.577		TG(16:0/16:1(9Z)/16:1(9Z))	803.709	1	6.67393	0.00105131	0.00331243	111.474
6.67_803.7091m/z	HMDB0010415	M+H	C51H94O6	30.3	-4.06908	56.352	100 - 56.5 - 16.9 - 3.53 - 0.577		TG(16:0/14:0/18:2(9Z,12Z))	803.709	1	6.67393	0.00105131	0.00331243	111.474
6.67_803.7091m/z	HMDB0010420	M+H	C51H94O6	30.3	-4.06908	56.352	100 - 56.5 - 16.9 - 3.53 - 0.577		TG(16:1(9Z)/14:0/18:1(11Z))	803.709	1	6.67393	0.00105131	0.00331243	111.474
6.67_803.7091m/z	HMDB0010421	M+H	C51H94O6	30.3	-4.06908	56.352	100 - 56.5 - 16.9 - 3.53 - 0.577		TG(16:1(9Z)/14:0/18:1(9Z))	803.709	1	6.67393	0.00105131	0.00331243	111.474
6.67_803.7091m/z	HMDB0048457	M+H	C51H94O6	30.3	-4.06907	56.352	100 - 56.5 - 16.9 - 3.53 - 0.577		TG(16:1(9Z)/16:0/16:1(9Z))	803.709	1	6.67393	0.00105131	0.00331243	111.474
8.41_340.3178m/z	HMDB0000772	M+ACN+H	C19H38O2	36.6	-10.7654	94.5217	100 - 21.1 - 2.52 - 0.22		Nonadecanoic acid	340.318	1	8.4114	3.33e-06	3.39e-05	2.30333
8.41_340.3178m/z	HMDB0000795	M+ACN+H	C19H38O2	36.6	-10.7654	94.5217	100 - 21.1 - 2.52 - 0.22		Pristanic acid	340.318	1	8.4114	3.33e-06	3.39e-05	2.30333
8.41_340.3178m/z	HMDB0034154	M+ACN+H	C19H38O2	36.6	-10.7654	94.5217	100 - 21.1 - 2.52 - 0.22		Methyl stearate	340.318	1	8.4114	3.33e-06	3.39e-05	2.30333
8.41_340.3178m/z	HMDB0035474	M+ACN+H	C19H38O2	36.6	-10.7654	94.5217	100 - 21.1 - 2.52 - 0.22		Isopropyl hexadecanoate	340.318	1	8.4114	3.33e-06	3.39e-05	2.30333
8.41_340.3178m/z	HMDB0037397	M+ACN+H	C19H38O2	36.6	-10.7654	94.5217	100 - 21.1 - 2.52 - 0.22		17-Methyloctadecanoic acid	340.318	1	8.4114	3.33e-06	3.39e-05	2.30333
0.90_131.1423m/z	HMDB0001183	M+H	C8H18O	37	-5.78831	91.864	100 - 8.9 - 0.555		Octanol	131.142	1	0.903167	0.0340944	0.0389838	11.5307
0.90_131.1423m/z	HMDB0013818	M+H	C8H18O	37	-5.78831	91.864	100 - 8.9 - 0.555		2-Ethyl-4-methyl-1-pentanol	131.142	1	0.903167	0.0340944	0.0389838	11.5307
0.90_131.1423m/z	HMDB0030070	M+H	C8H18O	37	-5.78831	91.864	100 - 8.9 - 0.555		(S)-3-Octanol	131.142	1	0.903167	0.0340944	0.0389838	11.5307
0.90_131.1423m/z	HMDB0031231	M+H	C8H18O	37	-5.78831	91.864	100 - 8.9 - 0.555		xi-2-Ethyl-1-hexanol	131.142	1	0.903167	0.0340944	0.0389838	11.5307
12.78_357.3065m/z	HMDB0011536	M+H	C21H40O4	33.6	18.4174	86.4399	100 - 23.3 - 3.42 - 0.375		MG(0:0/18:1(11Z)/0:0)	357.306	1	12.7774	0.00711017	0.013846	2.39531
12.78_357.3065m/z	HMDB0011537	M+H	C21H40O4	33.6	18.4174	86.4399	100 - 23.3 - 3.42 - 0.375		MG(0:0/18:1(9Z)/0:0)	357.306	1	12.7774	0.00711017	0.013846	2.39531
12.78_357.3065m/z	HMDB0011566	M+H	C21H40O4	33.6	18.4174	86.4399	100 - 23.3 - 3.42 - 0.375		MG(18:1(11Z)/0:0/0:0)	357.306	1	12.7774	0.00711017	0.013846	2.39531
12.78_357.3065m/z	HMDB0011567	M+H	C21H40O4	33.6	18.4174	86.4399	100 - 23.3 - 3.42 - 0.375		MG(18:1(9Z)/0:0/0:0)	357.306	1	12.7774	0.00711017	0.013846	2.39531
0.66_834.5415m/z	HMDB0012395	M+H	C46H76NO10P	32.3	16.2379	78.2581	100 - 51.4 - 15 - 3.18 - 0.54		PS(18:1(9Z)/22:6(4Z,7Z,10Z,13Z,16Z,19Z))	834.541	1	0.662867	0.000340514	0.00138793	6.54483
0.66_834.5415m/z	HMDB0012427	M+H	C46H76NO10P	32.3	16.2379	78.2581	100 - 51.4 - 15 - 3.18 - 0.54		PS(20:3(8Z,11Z,14Z)/20:4(5Z,8Z,11Z,14Z))	834.541	1	0.662867	0.000340514	0.00138793	6.54483
0.66_834.5415m/z	HMDB0012437	M+H	C46H76NO10P	32.3	16.2379	78.2581	100 - 51.4 - 15 - 3.18 - 0.54		PS(20:4(5Z,8Z,11Z,14Z)/20:3(8Z,11Z,14Z))	834.541	1	0.662867	0.000340514	0.00138793	6.54483
0.66_834.5415m/z	HMDB0012445	M+H	C46H76NO10P	32.3	16.2379	78.2581	100 - 51.4 - 15 - 3.18 - 0.54		PS(22:6(4Z,7Z,10Z,13Z,16Z,19Z)/18:1(9Z))	834.541	1	0.662867	0.000340514	0.00138793	6.54483
7.16_743.5725m/z	HMDB0008951	M+ACN+H	C39H76NO7P	31.8	3.96124	63.8436	100 - 43.7 - 10.8 - 1.92 - 0.274		PE(16:0/P-18:1(11Z))	743.573	1	7.15665	0.00237729	0.00615833	2.41417
7.16_743.5725m/z	HMDB0008952	M+ACN+H	C39H76NO7P	31.8	3.96124	63.8436	100 - 43.7 - 10.8 - 1.92 - 0.274		PE(16:0/P-18:1(9Z))	743.573	1	7.15665	0.00237729	0.00615833	2.41417
7.16_743.5725m/z	HMDB0011341	M+ACN+H	C39H76NO7P	31.8	3.96124	63.8436	100 - 43.7 - 10.8 - 1.92 - 0.274		PEP-16:0/18:1(11Z))	743.573	1	7.15665	0.00237729	0.00615833	2.41417
7.16_743.5725m/z	HMDB0011342	M+ACN+H	C39H76NO7P	31.8	3.96124	63.8436	100 - 43.7 - 10.8 - 1.92 - 0.274		PE(P-16:0/18:1(9Z))	743.573	1	7.15665	0.00237729	0.00615833	2.41417
6.71_803.5439m/z	HMDB0012357	M+ACN+H	C40H76NO10P	29.6	-13.9343	62.7084	100 - 44.9 - 11.9 - 2.32 - 0.367		PS(16:0/18:1(9Z))	803.544	1	6.70668	0.00147215	0.00430544	69.5128
6.71_803.5439m/z	HMDB0012367	M+ACN+H	C40H76NO10P	29.6	-13.9343	62.7084	100 - 44.9 - 11.9 - 2.32 - 0.367		PS(16:1(9Z)/18:0)	803.544	1	6.70668	0.00147215	0.00430544	69.5128
6.71_803.5439m/z	HMDB0012377	M+ACN+H	C40H76NO10P	29.6	-13.9343	62.7084	100 - 44.9 - 11.9 - 2.32 - 0.367		PS(18:0/16:1(9Z))	803.544	1	6.70668	0.00147215	0.00430544	69.5128
6.71_803.5439m/z	HMDB0012387	M+ACN+H	C40H76NO10P	29.6	-13.9343	62.7084	100 - 44.9 - 11.9 - 2.32 - 0.367		PS(18:1(9Z)/16:0)	803.544	1	6.70668	0.00147215	0.00430544	69.5128
6.52_801.5486m/z	HMDB0012358	M+ACN+H	C40H74NO10P	31.3	12.8525	70.2318	100 - 44.9 - 11.9 - 2.32 - 0.367		PS(16:0/18:2(9Z,12Z))	801.549	1	6.52112	0.0240202	0.0313737	8.50267
6.52_801.5486m/z	HMDB0012368	M+ACN+H	C40H74NO10P	31.3	12.8519	70.2318	100 - 44.9 - 11.9 - 2.32 - 0.367		PS(16:1(9Z)/18:1(9Z))	801.549	1	6.52112	0.0240202	0.0313737	8.50267
6.52_801.5486m/z	HMDB0012388	M+ACN+H	C40H74NO10P	31.3	12.8519	70.2318	100 - 44.9 - 11.9 - 2.32 - 0.367		PS(18:1(9Z)/16:1(9Z))	801.549	1	6.52112	0.0240202	0.0313737	8.50267
6.52_801.5486m/z	HMDB0012398	M+ACN+H	C40H74NO10P	31.3	12.8525	70.2318	100 - 44.9 - 11.9 - 2.32 - 0.367		PS(18:2(9Z,12Z)/16:0)	801.549	1	6.52112	0.0240202	0.0313737	8.50267
14.04_675.2576m/z	HMDB0000825	M+ACN+H	C23H39NO19	35.1	19.1338	94.6334	100 - 26.4 - 7.26 - 1.3 - 0.219		3'-Sialyllactose	675.258	1	14.0387	0.00717569	0.0139401	2.38506
14.04_675.2576m/z	HMDB0001081	M+H	C25H42N2O19	34.8	17.9695	92.2541	100 - 29 - 7.96 - 1.49 - 0.254		(N-acetylneuraminosyl(a2-6)lactosamine)	675.258	1	14.0387	0.00717569	0.0139401	2.38506
14.04_675.2576m/z	HMDB0006569	M+ACN+H	C23H39NO19	35.1	19.1338	94.6334	100 - 26.4 - 7.26 - 1.3 - 0.219		6'-Sialyllactose	675.258	1	14.0387	0.00717569	0.0139401	2.38506
14.04_675.2576m/z	HMDB0006581	M+H	C25H42N2O19	34.8	17.9695	92.2541	100 - 29 - 7.96 - 1.49 - 0.254		3-Sialyl-N-acetyllactosamine	675.258	1	14.0387	0.00717569	0.0139401	2.38506
16.98_675.2568m/z	HMDB0000825	M+ACN+H	C23H39NO19	34	17.9006	87.7625	100 - 26.4 - 7.26 - 1.3 - 0.219		3'-Sialyllactose	675.257	1	16.9845	0.00207177	0.00554691	5.14562
16.98_675.2568m/z	HMDB0001081	M+H	C25H42N2O19	33.7	16.8113	85.5559	100 - 29 - 7.96 - 1.49 - 0.254		(N-acetylneuraminosyl(a2-6)lactosamine)	675.257	1	16.9845	0.00207177	0.00554691	5.14562
16.98_675.2568m/z	HMDB0006569	M+ACN+H	C23H39NO19	34	17.9006	87.7625	100 - 26.4 - 7.26 - 1.3 - 0.219		6'-Sialyllactose	675.257	1	16.9845	0.00207177	0.00554691	5.14562
16.98_675.2568m/z	HMDB0006581	M+H	C25H42N2O19	33.7	16.8113	85.5559	100 - 29 - 7.96 - 1.49 - 0.254		3-Sialyl-N-acetyllactosamine	675.257	1	16.9845	0.00207177	0.00554691	5.14562
8.91_311.1249m/z	HMDB0011741	M+H	C14H18N2O6	35.1	3.72238	79.8052	100 - 16.3 - 2.48 - 0.26		gamma-Glutamyltyrosine	311.125	1	8.90532	0.000109524	0.000573783	7.69782
8.91_311.1249m/z	HMDB0015102	M+H	C19H19ClN2	29.3	-19.462	65.7167	100 - 21.5 - 34.2 - 7.01 - 0.709		Desloratadine	311.125	1	8.90532	0.000109524	0.000573783	7.69782
8.91_311.1249m/z	HMDB0028831	M+H	C14H18N2O6	35.1	3.72242	79.8052	100 - 16.3 - 2.48 - 0.26		Glutamyltyrosine	311.125	1	8.90532	0.000109524	0.000573783	7.69782
8.91_311.1249m/z	HMDB0029104	M+H	C14H18N2O6	35.1	3.72242	79.8052	100 - 16.3 - 2.48 - 0.26		Tyrosyl-Glutamate	311.125	1	8.90532	0.000109524	0.000573783	7.69782
1.82_174.0737m/z	HMDB0000622	M+ACN+H	C5H8O4	35.2	-17.8468	93.8045	100 - 5.65 - 0.952		Ethylmalonic acid	174.074	1	1.82008	0.0323352	0.0377381	11435.5
1.82_174.0737m/z	HMDB0000661	M+ACN+H	C5H8O4	35.2	-17.8468	93.8045	100 - 5.65 - 0.952		Glutaric acid	174.074	1	1.82008	0.0323352	0.0377381	11435.5
1.82_174.0737m/z	HMDB0001844	M+ACN+H	C5H8O4	35.2	-17.8468	93.8045	100 - 5.65 - 0.952		Methylsuccinic acid	174.074	1	1.82008	0.0323352	0.0377381	11435.5
1.82_174.0737m/z	HMDB0002001	M+ACN+H	C5H8O4	35.2	-17.8468	93.8045	100 - 5.65 - 0.952		Dimethylmalonic acid	174.074	1	1.82008	0.0323352	0.0377381	11435.5
8.30_163.1253m/z	HMDB0002017	M+ACN+H	C8H11N	33.6	18.8996	86.8492	100 - 9.14 - 0.371		1-Phenylethylamine	163.125	1	8.29855	0.000100888	0.000538947	7.90356
8.30_163.1253m/z	HMDB0004350	M+H	C10H14N2	34.8	14.1167	88.7088	100 - 11.7 - 0.625		Anabasine	163.125	1	8.29855	0.000100888	0.000538947	7.90356
8.30_163.1253m/z	HMDB0012275	M+ACN+H	C8H11N	33.6	18.8996	86.8492	100 - 9.14 - 0.371		Phenylethylamine	163.125	1	8.29855	0.000100888	0.000538947	7.90356
11.48_311.1215m/z	HMDB0011741	M+H	C14H18N2O6	37.2	-7.35337	94.1959	100 - 16.3 - 2.48 - 0.26		gamma-Glutamyltyrosine	311.121	1	11.4787	0.0246415	0.0318599	5.14447
11.48_311.1215m/z	HMDB0028831	M+H	C14H18N2O6	37.2	-7.35334	94.1959	100 - 16.3 - 2.48 - 0.26		Glutamyltyrosine	311.121	1	11.4787	0.0246415	0.0318599	5.14447
11.48_311.1215m/z	HMDB0029104	M+H	C14H18N2O6	37.2	-7.35334	94.1959	100 - 16.3 - 2.48 - 0.26		Tyrosyl-Glutamate	311.121	1	11.4787	0.0246415	0.0318599	5.14447
11.49_320.1881m/z	HMDB0001518	M+ACN+H	C16H22O4	25	8.71681	34.6857	100 - 17.7 - 2.3 - 0.222		alpha-CEHC	320.188	1	11.4926	4.7e-06	4.44e-05	2.17502
11.49_320.1881m/z	HMDB0013248	M+ACN+H	C16H22O4	25	8.71681	34.6857	100 - 17.7 - 2.3 - 0.222		Monoethylhexyl phthalic acid	320.188	1	11.4926	4.7e-06	4.44e-05	2.17502
11.49_320.1881m/z	HMDB0013835	M+ACN+H	C16H22O4	25	8.71681	34.6857	100 - 17.7 - 2.3 - 0.222		Diisobutyl phthalate	320.188	1	11.4926	4.7e-06	4.44e-05	2.17502
8.30_342.2622m/z	HMDB0011531	M+ACN+H	C17H32O4	37.6	-5.54548	94.2077	100 - 18.9 - 2.51 - 0.25		MG(0:0/14:1(9Z)/0:0)	342.262	1	8.29855	0.0154182	0.0236737	2.11401
8.30_342.2622m/z	HMDB0011562	M+ACN+H	C17H32O4	37.6	-5.54548	94.2077	100 - 18.9 - 2.51 - 0.25		MG(14:1(9Z)/0:0/0:0)	342.262	1	8.29855	0.0154182	0.0236737	2.11401
8.30_342.2622m/z	HMDB0013326	M+H	C19H35NO4	38	-4.87879	95.8032	100 - 21.5 - 3.01 - 0.318		trans-2-Dodecenoylcarnitine	342.262	1	8.29855	0.0154182	0.0236737	2.11401
0.91_268.0831n	HMDB0000195	M+H, M+ACN+H	C10H12N4O5	34.8	8.73487	83.7973	100 - 12.6 - 1.76 - 0.155		Inosine	269.09	1	0.913367	0.047868	0.0473999	Infinity
0.91_268.0831n	HMDB0000481	M+H, M+ACN+H	C10H12N4O5	34.8	8.73487	83.7973	100 - 12.6 - 1.76 - 0.155		Allopurinol riboside	269.09	1	0.913367	0.047868	0.0473999	Infinity
0.91_268.0831n	HMDB0003040	M+H, M+ACN+H	C10H12N4O5	34.8	8.73487	83.7973	100 - 12.6 - 1.76 - 0.155		Arabinosylhypoxanthine	269.09	1	0.913367	0.047868	0.0473999	Infinity
24.37_201.1823m/z	HMDB0000638	M+H	C12H24O2	34.7	-12.9584	87.2902	100 - 13.3 - 1.23		Dodecanoic acid	201.182	1	24.3708	0	0	148.484
24.37_201.1823m/z	HMDB0030998	M+H	C12H24O2	34.7	-12.9584	87.2902	100 - 13.3 - 1.23		Ethyl decanoate	201.182	1	24.3708	0	0	148.484
24.37_201.1823m/z	HMDB0034136	M+H	C12H24O2	34.7	-12.9584	87.2902	100 - 13.3 - 1.23		Octyl butanoate	201.182	1	24.3708	0	0	148.484
3.10_186.0737m/z	HMDB0000522	M+ACN+H	C6H8O4	35.3	-16.3598	93.2605	100 - 6.73 - 1.01		3-Methylglutaconic acid	186.074	1	3.1049	1.6e-06	1.9e-05	687.863
3.10_186.0737m/z	HMDB0002266	M+ACN+H	C6H8O4	35.3	-16.3598	93.2605	100 - 6.73 - 1.01		(E)-2-Methylglutaconic acid	186.074	1	3.1049	1.6e-06	1.9e-05	687.863
3.10_186.0737m/z	HMDB0013311	M+ACN+H	C6H8O4	35.3	-16.3598	93.2605	100 - 6.73 - 1.01		trans-2-Hexenedioic acid	186.074	1	3.1049	1.6e-06	1.9e-05	687.863
23.68_201.1819m/z	HMDB0000638	M+H	C12H24O2	34.3	-15.0312	87.2902	100 - 13.3 - 1.23		Dodecanoic acid	201.182	1	23.6776	7.92e-07	1.09e-05	12.6576
23.68_201.1819m/z	HMDB0030998	M+H	C12H24O2	34.3	-15.0312	87.2902	100 - 13.3 - 1.23		Ethyl decanoate	201.182	1	23.6776	7.92e-07	1.09e-05	12.6576
23.68_201.1819m/z	HMDB0034136	M+H	C12H24O2	34.3	-15.0312	87.2902	100 - 13.3 - 1.23		Octyl butanoate	201.182	1	23.6776	7.92e-07	1.09e-05	12.6576
2.68_186.0740m/z	HMDB0000522	M+ACN+H	C6H8O4	35.6	-14.5425	93.3091	100 - 6.73 - 1.01		3-Methylglutaconic acid	186.074	1	2.6826	5.43e-06	5.04e-05	466.57
2.68_186.0740m/z	HMDB0002266	M+ACN+H	C6H8O4	35.6	-14.5425	93.3091	100 - 6.73 - 1.01		(E)-2-Methylglutaconic acid	186.074	1	2.6826	5.43e-06	5.04e-05	466.57
2.68_186.0740m/z	HMDB0013311	M+ACN+H	C6H8O4	35.6	-14.5425	93.3091	100 - 6.73 - 1.01		trans-2-Hexenedioic acid	186.074	1	2.6826	5.43e-06	5.04e-05	466.57
16.85_313.3111m/z	HMDB0000417	M+H	C20H40O2	36.6	3.21861	86.7801	100 - 22.2 - 2.75 - 0.247		3D,7D,11D-Phytanic acid	313.311	1	16.8503	0.000125464	0.000636366	17.7548
16.85_313.3111m/z	HMDB0000553	M+H	C20H40O2	36.6	3.21861	86.7801	100 - 22.2 - 2.75 - 0.247		3L,7D,11D-Phytanic acid	313.311	1	16.8503	0.000125464	0.000636366	17.7548
16.85_313.3111m/z	HMDB0000801	M+H	C20H40O2	36.6	3.21861	86.7801	100 - 22.2 - 2.75 - 0.247		Phytanic acid	313.311	1	16.8503	0.000125464	0.000636366	17.7548
15.69_313.3104m/z	HMDB0000417	M+H	C20H40O2	37.8	0.959328	90.3937	100 - 22.2 - 2.75 - 0.247		3D,7D,11D-Phytanic acid	313.31	1	15.6895	2.27e-07	3.93e-06	4.15535
15.69_313.3104m/z	HMDB0000553	M+H	C20H40O2	37.8	0.959328	90.3937	100 - 22.2 - 2.75 - 0.247		3L,7D,11D-Phytanic acid	313.31	1	15.6895	2.27e-07	3.93e-06	4.15535
15.69_313.3104m/z	HMDB0000801	M+H	C20H40O2	37.8	0.959328	90.3937	100 - 22.2 - 2.75 - 0.247		Phytanic acid	313.31	1	15.6895	2.27e-07	3.93e-06	4.15535
9.35_608.0805m/z	HMDB0000286	M+ACN+H	C15H24N2O17P2	35.4	-14.7302	92.1099	100 - 17.9 - 5 - 0.703 - 0.113		Uridine diphosphate glucose	608.081	1	9.35198	0.00204206	0.00549383	2.46046
9.35_608.0805m/z	HMDB0000290	M+H	C17H27N3O17P2	35.3	-13.7348	90.744	100 - 20.4 - 5.48 - 0.835 - 0.132		Uridine diphosphate-N-acetylglucosamine	608.081	1	9.35198	0.00204206	0.00549383	2.46046
9.35_608.0805m/z	HMDB0000302	M+ACN+H	C15H24N2O17P2	35.4	-14.7302	92.1099	100 - 17.9 - 5 - 0.703 - 0.113		Uridine diphosphategalactose	608.081	1	9.35198	0.00204206	0.00549383	2.46046
24.13_313.3094m/z	HMDB0000417	M+H	C20H40O2	35.4	-2.22232	79.8938	100 - 22.2 - 2.75 - 0.247		3D,7D,11D-Phytanic acid	313.309	1	24.1337	0.000707307	0.00244308	9.33226
24.13_313.3094m/z	HMDB0000553	M+H	C20H40O2	35.4	-2.22232	79.8938	100 - 22.2 - 2.75 - 0.247		3L,7D,11D-Phytanic acid	313.309	1	24.1337	0.000707307	0.00244308	9.33226
24.13_313.3094m/z	HMDB0000801	M+H	C20H40O2	35.4	-2.22232	79.8938	100 - 22.2 - 2.75 - 0.247		Phytanic acid	313.309	1	24.1337	0.000707307	0.00244308	9.33226
7.77_385.1069m/z	HMDB0041693	M+H	C17H20O10	33	-15.7863	81.1402	100 - 19 - 3.76 - 0.486		5-(3',5'-Dihydroxyphenyl)-gamma-valerolactone 3-O-glucuronide	385.107	1	7.7749	0.0211849	0.0290931	Infinity
7.77_385.1069m/z	HMDB0059989	M+H	C17H20O10	33	-15.7863	81.1402	100 - 19 - 3.76 - 0.486		5-(3',4'-Dihydroxyphenyl)-gamma-valerolactone-4'-O-glucuronide	385.107	1	7.7749	0.0211849	0.0290931	Infinity
7.77_385.1069m/z	HMDB0127731	M+H	C17H20O10	33	-15.7863	81.1402	100 - 19 - 3.76 - 0.486		3,4,5-trihydroxy-6-{2-hydroxy-5-[(5-oxooxolan-2-yl)methyl]phenoxy}oxane-2-carboxylic acid	385.107	1	7.7749	0.0211849	0.0290931	Infinity
4.71_201.1885m/z	HMDB0000638	M+H	C12H24O2	34.5	18.0522	90.3982	100 - 13.3 - 1.23		Dodecanoic acid	201.189	1	4.70697	0.00813884	0.0151743	6.42835
4.71_201.1885m/z	HMDB0030998	M+H	C12H24O2	34.5	18.0522	90.3982	100 - 13.3 - 1.23		Ethyl decanoate	201.189	1	4.70697	0.00813884	0.0151743	6.42835
4.71_201.1885m/z	HMDB0034136	M+H	C12H24O2	34.5	18.0522	90.3982	100 - 13.3 - 1.23		Octyl butanoate	201.189	1	4.70697	0.00813884	0.0151743	6.42835
3.02_608.0792m/z	HMDB0000286	M+ACN+H	C15H24N2O17P2	35.5	-17.0938	94.6356	100 - 17.9 - 5 - 0.703 - 0.113		Uridine diphosphate glucose	608.079	1	3.02007	0.0145207	0.022717	2.13932
3.02_608.0792m/z	HMDB0000290	M+H	C17H27N3O17P2	35.2	-15.9386	92.2545	100 - 20.4 - 5.48 - 0.835 - 0.132		Uridine diphosphate-N-acetylglucosamine	608.079	1	3.02007	0.0145207	0.022717	2.13932
3.02_608.0792m/z	HMDB0000302	M+ACN+H	C15H24N2O17P2	35.5	-17.0938	94.6356	100 - 17.9 - 5 - 0.703 - 0.113		Uridine diphosphategalactose	608.079	1	3.02007	0.0145207	0.022717	2.13932
14.62_313.3048m/z	HMDB0000417	M+H	C20H40O2	32.8	-16.9891	81.026	100 - 22.2 - 2.75 - 0.247		3D,7D,11D-Phytanic acid	313.305	1	14.6161	0.00836195	0.0155146	3.81379
14.62_313.3048m/z	HMDB0000553	M+H	C20H40O2	32.8	-16.9891	81.026	100 - 22.2 - 2.75 - 0.247		3L,7D,11D-Phytanic acid	313.305	1	14.6161	0.00836195	0.0155146	3.81379
14.62_313.3048m/z	HMDB0000801	M+H	C20H40O2	32.8	-16.9891	81.026	100 - 22.2 - 2.75 - 0.247		Phytanic acid	313.305	1	14.6161	0.00836195	0.0155146	3.81379
9.33_342.2641m/z	HMDB0011531	M+ACN+H	C17H32O4	39.3	0.841679	97.5379	100 - 18.9 - 2.51 - 0.25		MG(0:0/14:1(9Z)/0:0)	342.264	1	9.32893	1.08e-05	8.87e-05	3.59343
9.33_342.2641m/z	HMDB0011562	M+ACN+H	C17H32O4	39.3	0.841679	97.5379	100 - 18.9 - 2.51 - 0.25		MG(14:1(9Z)/0:0/0:0)	342.264	1	9.32893	1.08e-05	8.87e-05	3.59343
9.33_342.2641m/z	HMDB0013326	M+H	C19H35NO4	38.9	0.740487	95.4697	100 - 21.5 - 3.01 - 0.318		trans-2-Dodecenoylcarnitine	342.264	1	9.32893	1.08e-05	8.87e-05	3.59343
12.30_320.1850m/z	HMDB0001518	M+ACN+H	C16H22O4	36.1	-2.1823	83.1745	100 - 17.7 - 2.3 - 0.222		alpha-CEHC	320.185	1	12.3017	3.11e-05	0.000208288	9.92396
12.30_320.1850m/z	HMDB0013248	M+ACN+H	C16H22O4	36.1	-2.1823	83.1745	100 - 17.7 - 2.3 - 0.222		Monoethylhexyl phthalic acid	320.185	1	12.3017	3.11e-05	0.000208288	9.92396
12.30_320.1850m/z	HMDB0013835	M+ACN+H	C16H22O4	36.1	-2.1823	83.1745	100 - 17.7 - 2.3 - 0.222		Diisobutyl phthalate	320.185	1	12.3017	3.11e-05	0.000208288	9.92396
2.71_608.0783m/z	HMDB0000286	M+ACN+H	C15H24N2O17P2	34.6	-18.5805	91.2994	100 - 17.9 - 5 - 0.703 - 0.113		Uridine diphosphate glucose	608.078	1	2.70927	0.00189874	0.00521018	4.28785
2.71_608.0783m/z	HMDB0000290	M+H	C17H27N3O17P2	35.1	-17.3248	92.8318	100 - 20.4 - 5.48 - 0.835 - 0.132		Uridine diphosphate-N-acetylglucosamine	608.078	1	2.70927	0.00189874	0.00521018	4.28785
2.71_608.0783m/z	HMDB0000302	M+ACN+H	C15H24N2O17P2	34.6	-18.5805	91.2994	100 - 17.9 - 5 - 0.703 - 0.113		Uridine diphosphategalactose	608.078	1	2.70927	0.00189874	0.00521018	4.28785
10.90_375.1643m/z	HMDB0028830	M+ACN+H	C16H19N3O5	27.5	-6.01836	44.4038	100 - 18.8 - 2.7 - 0.286		Glutamyltryptophan	375.164	1	10.8957	0.00439478	0.00975395	2.30926
10.90_375.1643m/z	HMDB0029082	M+ACN+H	C16H19N3O5	27.5	-6.01836	44.4038	100 - 18.8 - 2.7 - 0.286		Tryptophyl-Glutamate	375.164	1	10.8957	0.00439478	0.00975395	2.30926
10.90_375.1643m/z	HMDB0029160	M+ACN+H	C16H19N3O5	27.5	-6.01836	44.4038	100 - 18.8 - 2.7 - 0.286		gamma-Glutamyltryptophan	375.164	1	10.8957	0.00439478	0.00975395	2.30926
15.21_546.2036m/z	HMDB0001262	M+ACN+H	C18H32O16	35.4	1.50599	78.9689	100 - 20.4 - 5.27 - 0.793 - 0.121		Maltotriose	546.204	1	15.2092	0.0495414	0.0481774	Infinity
15.21_546.2036m/z	HMDB0011729	M+ACN+H	C18H32O16	35.4	1.50599	78.9689	100 - 20.4 - 5.27 - 0.793 - 0.121		1-Kestose	546.204	1	15.2092	0.0495414	0.0481774	Infinity
15.21_546.2036m/z	HMDB0011730	M+ACN+H	C18H32O16	35.4	1.50599	78.9689	100 - 20.4 - 5.27 - 0.793 - 0.121		Melezitose	546.204	1	15.2092	0.0495414	0.0481774	Infinity
15.26_546.2020m/z	HMDB0001262	M+ACN+H	C18H32O16	35.4	-1.80202	78.9689	100 - 20.4 - 5.27 - 0.793 - 0.121		Maltotriose	546.202	1	15.2566	0.0493678	0.0481002	Infinity
15.26_546.2020m/z	HMDB0011729	M+ACN+H	C18H32O16	35.4	-1.80202	78.9689	100 - 20.4 - 5.27 - 0.793 - 0.121		1-Kestose	546.202	1	15.2566	0.0493678	0.0481002	Infinity
15.26_546.2020m/z	HMDB0011730	M+ACN+H	C18H32O16	35.4	-1.80202	78.9689	100 - 20.4 - 5.27 - 0.793 - 0.121		Melezitose	546.202	1	15.2566	0.0493678	0.0481002	Infinity
1.59_179.1175m/z	HMDB0000306	M+ACN+H	C8H11NO	35.4	-2.73041	80.4453	100 - 9.18 - 0.58		Tyramine	179.118	1	1.59422	0.00877629	0.0160369	7.10318
1.59_179.1175m/z	HMDB0001065	M+ACN+H	C8H11NO	35.4	-2.73041	80.4453	100 - 9.18 - 0.58		2-Hydroxyphenethylamine	179.118	1	1.59422	0.00877629	0.0160369	7.10318
1.59_179.1175m/z	HMDB0004989	M+ACN+H	C8H11NO	35.4	-2.73041	80.4453	100 - 9.18 - 0.58		m-Tyramine	179.118	1	1.59422	0.00877629	0.0160369	7.10318
12.21_320.1835m/z	HMDB0001518	M+ACN+H	C16H22O4	34.9	-7.79708	83.1745	100 - 17.7 - 2.3 - 0.222		alpha-CEHC	320.183	1	12.2055	4.27e-06	4.11e-05	20.6275
12.21_320.1835m/z	HMDB0013248	M+ACN+H	C16H22O4	34.9	-7.79708	83.1745	100 - 17.7 - 2.3 - 0.222		Monoethylhexyl phthalic acid	320.183	1	12.2055	4.27e-06	4.11e-05	20.6275
12.21_320.1835m/z	HMDB0013835	M+ACN+H	C16H22O4	34.9	-7.79708	83.1745	100 - 17.7 - 2.3 - 0.222		Diisobutyl phthalate	320.183	1	12.2055	4.27e-06	4.11e-05	20.6275
9.78_285.1186m/z	HMDB0000089	M+ACN+H	C9H13N3O5	34.9	-3.07239	78.1276	100 - 11.2 - 1.6 - 0.132		Cytidine	285.119	1	9.77862	0.0129419	0.0210985	30.4479
9.78_285.1186m/z	HMDB0029151	M+H	C11H16N4O5	35.3	-2.6287	79.7326	100 - 13.7 - 1.9 - 0.175		gamma-Glutamylhistidine	285.119	1	9.77862	0.0129419	0.0210985	30.4479
9.70_370.1171m/z	HMDB0125161	M+ACN+H	C14H16O9	36.3	11.749	94.0297	100 - 15.7 - 3 - 0.341		6-[3-(carboxymethyl)phenoxy]-3,4,5-trihydroxyoxane-2-carboxylic acid	370.117	1	9.70022	0.0350518	0.0396936	48.8885
9.70_370.1171m/z	HMDB0132498	M+ACN+H	C14H16O9	36.3	11.749	94.0297	100 - 15.7 - 3 - 0.341		6-[4-(carboxymethyl)phenoxy]-3,4,5-trihydroxyoxane-2-carboxylic acid	370.117	1	9.70022	0.0350518	0.0396936	48.8885
7.37_147.1253m/z	HMDB0000895	M+H	C7H16NO2	36.6	-0.617994	83.9139	100 - 8.2 - 0.705		Acetylcholine	147.125	1	7.36982	0.0372173	0.0411417	2.23747
7.37_147.1253m/z	HMDB0013811	M+H	C7H16NO2	36.6	-0.617994	83.9139	100 - 8.2 - 0.705		1-Nitroheptane	147.125	1	7.36982	0.0372173	0.0411417	2.23747
5.47_820.5964m/z	HMDB0240629	M+H	C47H82NO8P	28.8	13.7599	58.4098	100 - 52.4 - 15.1 - 3.12 - 0.512		PC(17:0/22:6(4Z,7Z,10Z,13Z,16Z,19Z))	820.596	1	5.46832	0.0256263	0.0327108	2.87066
5.47_820.5964m/z	HMDB0256158	M+H	C47H82NO8P	28.8	13.7599	58.4098	100 - 52.4 - 15.1 - 3.12 - 0.512		PC(17:2(9Z,12Z)/22:4(7Z,10Z,13Z,16Z))	820.596	1	5.46832	0.0256263	0.0327108	2.87066
4.71_209.0797m/z	HMDB0002032	M+ACN+H	C5H5N5O2	37.7	9.15594	98.4333	100 - 7.37 - 0.65		8-Hydroxyguanine	209.08	1	4.71458	0.0126066	0.0206938	1891.25
4.71_209.0797m/z	HMDB0029185	M+H	C11H12O4	37.8	-5.55521	95.2699	100 - 12.2 - 1.5 - 0.123		5-(3',4'-Dihydroxyphenyl)-gamma-valerolactone	209.08	1	4.71458	0.0126066	0.0206938	1891.25
4.01_393.1937m/z	HMDB0029006	M+ACN+H	C20H21N3O3	36.4	4.4424	87.3441	100 - 23.1 - 3.16 - 0.32		Phenylalanyltryptophan	393.194	1	4.01317	0.00167718	0.00474728	17.01
4.01_393.1937m/z	HMDB0029090	M+ACN+H	C20H21N3O3	36.4	4.44239	87.3441	100 - 23.1 - 3.16 - 0.32		Tryptophyl-Phenylalanine	393.194	1	4.01317	0.00167718	0.00474728	17.01
6.39_312.1115m/z	HMDB0059806	M+ACN+H	C12H14O7	35.9	13.8234	94.0765	100 - 13.4 - 2.27 - 0.224		Phenylglucuronide	312.112	1	6.39357	0.00620342	0.0125698	371.545
6.39_312.1115m/z	HMDB0060014	M+ACN+H	C12H14O7	35.9	13.8234	94.0765	100 - 13.4 - 2.27 - 0.224		Phenol glucuronide	312.112	1	6.39357	0.00620342	0.0125698	371.545
7.87_299.1343m/z	HMDB0000086	M+ACN+H	C8H20NO6P	36	-9.13587	90.0434	100 - 9.48 - 1.63 - 0.126		Glycerophosphocholine	299.134	1	7.87063	0.0011858	0.0036424	54.458
7.87_299.1343m/z	HMDB0000982	M+ACN+H	C10H15N3O5	37.8	-2.70359	92.2622	100 - 12.3 - 1.72 - 0.15		5-Methylcytidine	299.134	1	7.87063	0.0011858	0.0036424	54.458
12.66_488.1787n	HMDB0002094	M+H, M+ACN+H	C18H32O15	36.8	9.45014	94.4576	100 - 20.4 - 5.06 - 0.749 - 0.11		3-Fucosyllactose	489.186	1	12.6575	0.00123018	0.0037485	2.25824
12.66_488.1787n	HMDB0002098	M+H, M+ACN+H	C18H32O15	36.8	9.45014	94.4576	100 - 20.4 - 5.06 - 0.749 - 0.11		2-Fucosyllactose	489.186	1	12.6575	0.00123018	0.0037485	2.25824
4.69_122.0250m/z	HMDB0000574	M+H	C3H7NO2S	26	-16.3837	46.625	100 - 4.57 - 5.01 - 0.19		L-Cysteine	122.025	1	4.69172	2.14e-12	1.44e-10	4.89606
4.69_122.0250m/z	HMDB0003417	M+H	C3H7NO2S	26	-16.3876	46.625	100 - 4.57 - 5.01 - 0.19		D-Cysteine	122.025	1	4.69172	2.14e-12	1.44e-10	4.89606
20.43_361.1944m/z	HMDB0000037	M+H	C21H28O5	34.4	-18.1988	90.0313	100 - 23.2 - 3.6 - 0.419		Aldosterone	361.194	1	20.4305	4.74e-07	7.23e-06	3.26818
20.43_361.1944m/z	HMDB0002802	M+H	C21H28O5	34.4	-18.1988	90.0313	100 - 23.2 - 3.6 - 0.419		Cortisone	361.194	1	20.4305	4.74e-07	7.23e-06	3.26818
8.45_439.3605m/z	HMDB0006317	M+ACN+H	C23H43NO4	35.3	18.8379	95.3292	100 - 25.9 - 4.04 - 0.468		trans-Hexadec-2-enoyl carnitine	439.361	1	8.45128	0.0332402	0.0384183	8.46378
8.45_439.3605m/z	HMDB0013207	M+ACN+H	C23H43NO4	35.3	18.8379	95.3292	100 - 25.9 - 4.04 - 0.468		9-Hexadecenoylcarnitine	439.361	1	8.45128	0.0332402	0.0384183	8.46378
15.21_467.1154m/z	HMDB0029203	M+H	C21H22O12	31.1	-6.36133	62.7905	100 - 23.4 - 5.09 - 0.763 - 0.102		hesperetin-7-O-glucuronide	467.115	1	15.2092	0.0132833	0.0214642	76.4568
15.21_467.1154m/z	HMDB0041729	M+H	C21H22O12	31.1	-6.36133	62.7905	100 - 23.4 - 5.09 - 0.763 - 0.102		(-)-Epicatechin 7-O-glucuronide	467.115	1	15.2092	0.0132833	0.0214642	76.4568
9.67_161.0809m/z	HMDB0000555	M+H	C7H12O4	38.3	0.345835	91.784	100 - 7.86 - 1.09		3-Methyladipic acid	161.081	1	9.67378	0.0163625	0.0246603	2.49109
9.67_161.0809m/z	HMDB0000857	M+H	C7H12O4	38.3	0.345835	91.784	100 - 7.86 - 1.09		Pimelic acid	161.081	1	9.67378	0.0163625	0.0246603	2.49109
19.98_361.1951m/z	HMDB0000037	M+H	C21H28O5	34.6	-16.2851	89.7696	100 - 23.2 - 3.6 - 0.419		Aldosterone	361.195	1	19.9846	2.07e-08	5.13e-07	3.79147
19.98_361.1951m/z	HMDB0002802	M+H	C21H28O5	34.6	-16.2851	89.7696	100 - 23.2 - 3.6 - 0.419		Cortisone	361.195	1	19.9846	2.07e-08	5.13e-07	3.79147
7.33_379.1135m/z	HMDB0011658	M+ACN+H	C15H15NO8	37.5	-0.410791	87.984	100 - 17.1 - 3.01 - 0.348		2,8-Dihydroxyquinoline-beta-D-glucuronide	379.113	1	7.32857	0.00072388	0.00248836	86.3153
7.33_379.1135m/z	HMDB0013189	M+ACN+H	C15H15NO8	37.5	-0.410791	87.984	100 - 17.1 - 3.01 - 0.348		3-Indole carboxylic acid glucuronide	379.113	1	7.32857	0.00072388	0.00248836	86.3153
8.53_246.1595m/z	HMDB0000201	M+ACN+H	C9H18NO4	33.8	10.4548	80.4334	100 - 10.5 - 1.32		L-Acetylcarnitine	246.16	1	8.53447	0.0167483	0.0250359	3.16857
8.53_246.1595m/z	HMDB0041842	M+ACN+H	C12H16N2O	35.9	-2.6748	82.7805	100 - 13.9 - 1.1		Bufotenin	246.16	1	8.53447	0.0167483	0.0250359	3.16857
2.67_346.2345m/z	HMDB0000352	M+ACN+H	C19H28O3	34	-10.3206	81.0881	100 - 21 - 2.71 - 0.261		16a-Hydroxydehydroisoandrosterone	346.235	1	2.67115	0.00018318	0.00085111	6.1322
2.67_346.2345m/z	HMDB0006031	M+ACN+H	C19H28O3	34	-10.3206	81.0881	100 - 21 - 2.71 - 0.261		11-Ketoetiocholanolone	346.235	1	2.67115	0.00018318	0.00085111	6.1322
19.47_569.3209m/z	HMDB0002430	M+H	C30H48O10	32.6	-19.4867	82.2075	100 - 33.4 - 7.45 - 1.25 - 0.172		(3a,5b,7a)-23-Carboxy-7-hydroxy-24-norcholan-3-yl-b-D-Glucopyranosiduronic acid	569.321	1	19.4698	8.42e-05	0.000466809	2.24157
19.47_569.3209m/z	HMDB0002596	M+H	C30H48O10	32.6	-19.4867	82.2075	100 - 33.4 - 7.45 - 1.25 - 0.172		Deoxycholic acid 3-glucuronide	569.321	1	19.4698	8.42e-05	0.000466809	2.24157
6.32_832.7055m/z	HMDB0013421	M+H	C48H98NO7P	29	-11.8979	57.8187	100 - 53.7 - 15.6 - 3.2 - 0.518		PC(O-18:0/22:0)	832.705	1	6.31802	0.0294662	0.0356139	Infinity
6.32_832.7055m/z	HMDB0013441	M+H	C48H98NO7P	29	-11.8979	57.8187	100 - 53.7 - 15.6 - 3.2 - 0.518		PC(O-20:0/20:0)	832.705	1	6.31802	0.0294662	0.0356139	Infinity
17.52_229.2032m/z	HMDB0001276	M+ACN+H	C9H21N3O	37.3	4.72665	91.7375	100 - 11.1 - 0.768		N1-Acetylspermidine	229.203	1	17.5192	1.8e-07	3.26e-06	6.03248
17.52_229.2032m/z	HMDB0002189	M+ACN+H	C9H21N3O	37.3	4.72665	91.7375	100 - 11.1 - 0.768		N8-Acetylspermidine	229.203	1	17.5192	1.8e-07	3.26e-06	6.03248
10.68_215.2047m/z	HMDB0000910	M+H	C13H26O2	33	19.5085	84.5199	100 - 14.4 - 1.38		Tridecanoic acid	215.205	1	10.6758	0.0492626	0.0480616	2.578
10.68_215.2047m/z	HMDB0036219	M+H	C13H26O2	33	19.5085	84.5199	100 - 14.4 - 1.38		Octyl 2-methylbutyrate	215.205	1	10.6758	0.0492626	0.0480616	2.578
19.00_465.2126m/z	HMDB0006766	M+H	C24H32O9	38.4	1.48011	93.9594	100 - 26.7 - 5.27 - 0.772		Estriol-16-Glucuronide	465.213	1	19.0039	0.000793097	0.00268849	11.3056
19.00_465.2126m/z	HMDB0010335	M+H	C24H32O9	38.4	1.48011	93.9594	100 - 26.7 - 5.27 - 0.772		Estriol-3-glucuronide	465.213	1	19.0039	0.000793097	0.00268849	11.3056
6.91_207.1014m/z	HMDB0000897	M+ACN+H	C6H7N5O	34.5	15.0538	88.0326	100 - 8.43 - 0.523		7-Methylguanine	207.101	1	6.9055	0.00462695	0.0101187	172.972
6.91_207.1014m/z	HMDB0006040	M+ACN+H	C6H7N5O	34.5	15.0538	88.0326	100 - 8.43 - 0.523		N2-Methylguanine	207.101	1	6.9055	0.00462695	0.0101187	172.972
15.52_229.1994m/z	HMDB0001276	M+ACN+H	C9H21N3O	34.7	-15.1675	89.3833	100 - 11.1 - 0.768		N1-Acetylspermidine	229.199	1	15.5198	2.18e-06	2.43e-05	2.05628
15.52_229.1994m/z	HMDB0002189	M+ACN+H	C9H21N3O	34.7	-15.1675	89.3833	100 - 11.1 - 0.768		N8-Acetylspermidine	229.199	1	15.5198	2.18e-06	2.43e-05	2.05628
6.91_143.1052m/z	HMDB0031293	M+H	C8H14O2	37.3	-10.5283	97.8482	100 - 8.89 - 0.759		2,3-Octanedione	143.105	1	6.9055	0.00585154	0.0120253	1561.55
6.91_143.1052m/z	HMDB0031343	M+H	C8H14O2	37.3	-10.5283	97.8482	100 - 8.89 - 0.759		Methyl cyclohexanecarboxylate	143.105	1	6.9055	0.00585154	0.0120253	1561.55
6.88_359.0945m/z	HMDB0041720	M+H	C15H18O10	36.8	-7.88243	92.6797	100 - 16.8 - 3.38 - 0.41		Dihydrocaffeic acid 3-O-glucuronide	359.094	1	6.88445	0.0361856	0.0403902	Infinity
6.88_359.0945m/z	HMDB0128026	M+H	C15H18O10	36.8	-7.88238	92.6797	100 - 16.8 - 3.38 - 0.41		6-[3-(2-carboxyethyl)-5-hydroxyphenoxy]-3,4,5-trihydroxyoxane-2-carboxylic acid	359.094	1	6.88445	0.0361856	0.0403902	Infinity
8.01_479.0883m/z	HMDB0029212	M+H	C21H18O13	33.6	13.0738	81.9005	100 - 23.4 - 5.29 - 0.811 - 0.112		Quercetin 3-O-glucuronide	479.088	1	8.00892	0.0180427	0.0262355	3534.18
8.01_479.0883m/z	HMDB0041769	M+H	C21H18O13	33.6	13.0738	81.9005	100 - 23.4 - 5.29 - 0.811 - 0.112		Quercetin 3'-O-glucuronide	479.088	1	8.00892	0.0180427	0.0262355	3534.18
5.41_506.2784m/z	HMDB0003193	M+ACN+H	C25H36O8	33.2	7.60455	74.6932	100 - 27.8 - 5.35 - 0.773		Testosterone glucuronide	506.278	1	5.40855	0.0211404	0.0290486	2.47546
5.41_506.2784m/z	HMDB0010348	M+ACN+H	C25H36O8	33.2	7.60455	74.6932	100 - 27.8 - 5.35 - 0.773		Dehydroepiandrosterone 3-glucuronide	506.278	1	5.40855	0.0211404	0.0290486	2.47546
5.31_188.1784m/z	HMDB0001276	M+H	C9H21N3O	35.1	14.4839	90.3886	100 - 11.1 - 0.768		N1-Acetylspermidine	188.178	1	5.30928	0.04686	0.0468566	3.15818
5.31_188.1784m/z	HMDB0002189	M+H	C9H21N3O	35.1	14.4839	90.3886	100 - 11.1 - 0.768		N8-Acetylspermidine	188.178	1	5.30928	0.04686	0.0468566	3.15818
15.62_229.2042m/z	HMDB0001276	M+ACN+H	C9H21N3O	35.7	10.1422	89.3833	100 - 11.1 - 0.768		N1-Acetylspermidine	229.204	1	15.6227	2.33e-06	2.57e-05	2.55378
15.62_229.2042m/z	HMDB0002189	M+ACN+H	C9H21N3O	35.7	10.1422	89.3833	100 - 11.1 - 0.768		N8-Acetylspermidine	229.204	1	15.6227	2.33e-06	2.57e-05	2.55378
7.57_194.1173m/z	HMDB0003626	M+H	C11H15NO2	39.3	-1.56148	98.4918	100 - 12.5 - 1.13		(R)-N-Methylsalsolinol	194.117	1	7.5717	0.0035987	0.00842784	16.0985
7.57_194.1173m/z	HMDB0003892	M+H	C11H15NO2	39.3	-1.56148	98.4918	100 - 12.5 - 1.13		(S)-N-Methylsalsolinol	194.117	1	7.5717	0.0035987	0.00842784	16.0985
1.65_389.0982m/z	HMDB0000045	M+ACN+H	C10H14N5O7P	36.6	3.61805	87.1441	100 - 13.1 - 2.23 - 0.217		Adenosine monophosphate	389.098	1	1.64758	0.00423149	0.00946899	2.84018
1.65_389.0982m/z	HMDB0003540	M+ACN+H	C10H14N5O7P	36.6	3.61805	87.1441	100 - 13.1 - 2.23 - 0.217		3'-AMP	389.098	1	1.64758	0.00423149	0.00946899	2.84018
15.68_229.2013m/z	HMDB0001276	M+ACN+H	C9H21N3O	36.6	-5.49803	89.3833	100 - 11.1 - 0.768		N1-Acetylspermidine	229.201	1	15.6752	0.00016274	0.000779179	2.00824
15.68_229.2013m/z	HMDB0002189	M+ACN+H	C9H21N3O	36.6	-5.49803	89.3833	100 - 11.1 - 0.768		N8-Acetylspermidine	229.201	1	15.6752	0.00016274	0.000779179	2.00824
2.38_264.1040m/z	HMDB0000099	M+ACN+H	C7H14N2O4S	35	12.5149	88.4029	100 - 9.42 - 5.74 - 0.476		L-Cystathionine	264.104	1	2.38333	0.0203326	0.028334	47.13
2.38_264.1040m/z	HMDB0010325	M+ACN+H	C8H14O7	35	-16.8684	92.0721	100 - 9.08 - 1.8 - 0.139		Ethyl glucuronide	264.104	1	2.38333	0.0203326	0.028334	47.13
1.31_331.2632m/z	HMDB0001976	M+H	C22H34O2	35.8	0.257891	79.2873	100 - 24.3 - 3.23 - 0.307		Docosapentaenoic acid (22n-6)	331.263	1	1.30723	6.1e-07	8.85e-06	2.04605
1.31_331.2632m/z	HMDB0006528	M+H	C22H34O2	35.8	0.257891	79.2873	100 - 24.3 - 3.23 - 0.307		Docosapentaenoic acid (22n-3)	331.263	1	1.30723	6.1e-07	8.85e-06	2.04605
15.69_467.1173m/z	HMDB0029203	M+H	C21H22O12	37.8	-2.37835	91.941	100 - 23.4 - 5.09 - 0.763 - 0.102		hesperetin-7-O-glucuronide	467.117	1	15.6895	0.00102356	0.00324009	8.22973
15.69_467.1173m/z	HMDB0041729	M+H	C21H22O12	37.8	-2.37835	91.941	100 - 23.4 - 5.09 - 0.763 - 0.102		(-)-Epicatechin 7-O-glucuronide	467.117	1	15.6895	0.00102356	0.00324009	8.22973
9.98_293.1341m/z	HMDB0000101	M+ACN+H	C10H13N5O3	30.2	-6.32173	58.4343	100 - 12.9 - 1.39 - 0.108		Deoxyadenosine	293.134	1	9.98263	0.00169409	0.00477874	2.27828
9.98_293.1341m/z	HMDB0001983	M+ACN+H	C10H13N5O3	30.2	-6.32173	58.4343	100 - 12.9 - 1.39 - 0.108		5'-Deoxyadenosine	293.134	1	9.98263	0.00169409	0.00477874	2.27828
17.82_229.2007m/z	HMDB0001276	M+ACN+H	C9H21N3O	36	-8.60036	89.3833	100 - 11.1 - 0.768		N1-Acetylspermidine	229.201	1	17.8159	5.41e-11	2.92e-09	4.30931
17.82_229.2007m/z	HMDB0002189	M+ACN+H	C9H21N3O	36	-8.60036	89.3833	100 - 11.1 - 0.768		N8-Acetylspermidine	229.201	1	17.8159	5.41e-11	2.92e-09	4.30931
5.44_289.0657m/z	HMDB0000788	M+H	C10H12N2O8	36.7	-3.1316	87.3283	100 - 12 - 2.3 - 0.218		Orotidine	289.066	1	5.44447	0.0398988	0.0428761	Infinity
5.44_289.0657m/z	HMDB0005810	M+H	C15H12O6	33.3	-17.0964	83.7677	100 - 16.6 - 2.52 - 0.266		Eriodictyol	289.066	1	5.44447	0.0398988	0.0428761	Infinity
18.62_413.3623m/z	HMDB0011552	M+H	C25H48O4	37.3	-0.57456	87.0956	100 - 27.7 - 4.52 - 0.544		MG(0:0/22:1(13Z)/0:0)	413.362	1	18.6178	0.00800915	0.0150248	2.11329
18.62_413.3623m/z	HMDB0011582	M+H	C25H48O4	37.3	-0.57456	87.0956	100 - 27.7 - 4.52 - 0.544		MG(22:1(13Z)/0:0/0:0)	413.362	1	18.6178	0.00800915	0.0150248	2.11329
17.71_431.0908m/z	HMDB0041717	M+H	C21H18O10	35.7	-15.1058	94.2401	100 - 23.3 - 4.65 - 0.661		Daidzein 4'-O-glucuronide	431.091	1	17.7123	2.69e-08	6.4e-07	15.3541
17.71_431.0908m/z	HMDB0041718	M+H	C21H18O10	35.7	-15.1058	94.2401	100 - 23.3 - 4.65 - 0.661		Daidzein 7-O-glucuronide	431.091	1	17.7123	2.69e-08	6.4e-07	15.3541
5.15_232.1199m/z	HMDB0000325	M+ACN+H	C8H14O5	35.9	10.0946	90.5055	100 - 9 - 1.39 - 0.1		3-Hydroxysuberic acid	232.12	1	5.14822	0.0243913	0.031668	Infinity
5.15_232.1199m/z	HMDB0000953	M+H	C10H17NO5	35.8	8.3026	88.2284	100 - 11.6 - 1.64 - 0.138		Suberylglycine	232.12	1	5.14822	0.0243913	0.031668	Infinity
17.64_369.2334m/z	HMDB0004242	M+H	C20H32O6	35.5	16.9862	94.5632	100 - 22.2 - 3.59 - 0.431		11-Dehydro-thromboxane B2	369.233	1	17.638	0.0019787	0.00538266	3.53614
17.64_369.2334m/z	HMDB0005099	M+H	C20H32O6	35.5	16.9862	94.5632	100 - 22.2 - 3.59 - 0.431		Thromboxane B3	369.233	1	17.638	0.0019787	0.00538266	3.53614
2.25_158.0788m/z	HMDB0000459	M+H	C7H11NO3	35.4	-14.9097	92.5788	100 - 8.18 - 0.909		3-Methylcrotonylglycine	158.079	1	2.25372	0.00275609	0.00690402	18.8198
2.25_158.0788m/z	HMDB0000959	M+H	C7H11NO3	35.4	-14.9097	92.5788	100 - 8.18 - 0.909		Tiglylglycine	158.079	1	2.25372	0.00275609	0.00690402	18.8198
18.82_861.6027m/z	HMDB0240629	M+ACN+H	C47H82NO8P	29.3	-10.9499	58.4098	100 - 52.4 - 15.1 - 3.12 - 0.512		PC(17:0/22:6(4Z,7Z,10Z,13Z,16Z,19Z))	861.603	1	18.8159	0.0488372	0.0478854	66.3901
18.82_861.6027m/z	HMDB0256158	M+ACN+H	C47H82NO8P	29.3	-10.9499	58.4098	100 - 52.4 - 15.1 - 3.12 - 0.512		PC(17:2(9Z,12Z)/22:4(7Z,10Z,13Z,16Z))	861.603	1	18.8159	0.0488372	0.0478854	66.3901
6.84_219.1008m/z	HMDB0006248	M+H	C8H14N2O5	33.7	14.6855	83.8048	100 - 9.73 - 1.45 - 0.111		gamma-Glutamylalanine	219.101	1	6.84297	0.0024638	0.00634415	73.0174
6.84_219.1008m/z	HMDB0028686	M+H	C8H14N2O5	33.7	14.6855	83.8048	100 - 9.73 - 1.45 - 0.111		Alanylglutamic acid	219.101	1	6.84297	0.0024638	0.00634415	73.0174
9.79_229.2054m/z	HMDB0001276	M+ACN+H	C9H21N3O	35.4	16.6242	93.7836	100 - 11.1 - 0.768		N1-Acetylspermidine	229.205	1	9.78723	5.77e-05	0.00034348	4.76249
9.79_229.2054m/z	HMDB0002189	M+ACN+H	C9H21N3O	35.4	16.6242	93.7836	100 - 11.1 - 0.768		N8-Acetylspermidine	229.205	1	9.78723	5.77e-05	0.00034348	4.76249
10.90_520.1452m/z	HMDB0041743	M+ACN+H	C22H22O12	38	0.480386	90.8071	100 - 24.5 - 5.34 - 0.818 - 0.11		Hesperetin 3'-O-glucuronide	520.145	1	10.9009	0.0165686	0.024873	3.21606
10.90_520.1452m/z	HMDB0041745	M+ACN+H	C22H22O12	38	0.480386	90.8071	100 - 24.5 - 5.34 - 0.818 - 0.11		Hesperetin 7-O-glucuronide	520.145	1	10.9009	0.0165686	0.024873	3.21606
18.55_861.5988m/z	HMDB0240629	M+ACN+H	C47H82NO8P	28.5	-15.6534	58.4098	100 - 52.4 - 15.1 - 3.12 - 0.512		PC(17:0/22:6(4Z,7Z,10Z,13Z,16Z,19Z))	861.599	1	18.5461	0.00655175	0.0131007	57.5759
18.55_861.5988m/z	HMDB0256158	M+ACN+H	C47H82NO8P	28.5	-15.6534	58.4098	100 - 52.4 - 15.1 - 3.12 - 0.512		PC(17:2(9Z,12Z)/22:4(7Z,10Z,13Z,16Z))	861.599	1	18.5461	0.00655175	0.0131007	57.5759
15.45_467.1173m/z	HMDB0029203	M+H	C21H22O12	34	-2.40951	72.8353	100 - 23.4 - 5.09 - 0.763 - 0.102		hesperetin-7-O-glucuronide	467.117	1	15.4547	0.000125737	0.000637382	20.2167
15.45_467.1173m/z	HMDB0041729	M+H	C21H22O12	34	-2.40951	72.8353	100 - 23.4 - 5.09 - 0.763 - 0.102		(-)-Epicatechin 7-O-glucuronide	467.117	1	15.4547	0.000125737	0.000637382	20.2167
6.59_1006.8213m/z	HMDB0055950	M+ACN+H	C65H104O5	36	-0.971196	81.2045	100 - 71.7 - 26.3 - 6.61 - 1.27 - 0.199		TG(22:6(4Z,7Z,10Z,13Z,16Z,19Z)/22:6(4Z,7Z,10Z,13Z,16Z,19Z)/O-18:0)	1006.82	1	6.59305	0.0116959	0.0195637	Infinity
6.59_1006.8213m/z	HMDB0055951	M+ACN+H	C65H104O5	36	-0.971184	81.2045	100 - 71.7 - 26.3 - 6.61 - 1.27 - 0.199		TG(22:6(4Z,7Z,10Z,13Z,16Z,19Z)/O-18:0/22:6(4Z,7Z,10Z,13Z,16Z,19Z))	1006.82	1	6.59305	0.0116959	0.0195637	Infinity
0.91_217.0981m/z	HMDB0000197	M+ACN+H	C10H9NO2	36.6	5.26951	89.0013	100 - 11.4 - 0.997		Indoleacetic acid	217.098	1	0.913367	0.00801688	0.0150293	32.2104
0.91_217.0981m/z	HMDB0004073	M+ACN+H	C10H9NO2	36.6	5.26951	89.0013	100 - 11.4 - 0.997		5-Hydroxyindoleacetaldehyde	217.098	1	0.913367	0.00801688	0.0150293	32.2104
0.88_229.2020m/z	HMDB0001276	M+ACN+H	C9H21N3O	37.5	-1.49675	89.3833	100 - 11.1 - 0.768		N1-Acetylspermidine	229.202	1	0.8792	0.0202345	0.0282508	Infinity
0.88_229.2020m/z	HMDB0002189	M+ACN+H	C9H21N3O	37.5	-1.49675	89.3833	100 - 11.1 - 0.768		N8-Acetylspermidine	229.202	1	0.8792	0.0202345	0.0282508	Infinity
8.97_400.1195m/z	HMDB0041720	M+ACN+H	C15H18O10	36.2	-11.9532	93.5919	100 - 16.8 - 3.38 - 0.41		Dihydrocaffeic acid 3-O-glucuronide	400.12	1	8.9726	0.0369976	0.0410053	368477
8.97_400.1195m/z	HMDB0128026	M+ACN+H	C15H18O10	36.2	-11.9531	93.5919	100 - 16.8 - 3.38 - 0.41		6-[3-(2-carboxyethyl)-5-hydroxyphenoxy]-3,4,5-trihydroxyoxane-2-carboxylic acid	400.12	1	8.9726	0.0369976	0.0410053	368477
6.06_205.0854m/z	HMDB0000802	M+ACN+H	C6H5N5O	35	13.1696	88.9246	100 - 8.41 - 0.521		Pterin	205.085	1	6.05835	0.034287	0.0391093	50423.7
6.06_205.0854m/z	HMDB0011667	M+H	C7H12N2O5	34.5	17.0756	89.786	100 - 8.63 - 1.36		gamma-Glutamylglycine	205.085	1	6.05835	0.034287	0.0391093	50423.7
5.62_193.0860m/z	HMDB0000132	M+ACN+H	C5H5N5O	35.1	18.1105	93.5009	100 - 7.33 - 0.442		Guanine	193.086	1	5.61537	0.00104316	0.00329028	Infinity
5.62_193.0860m/z	HMDB0000403	M+ACN+H	C5H5N5O	35.1	18.1105	93.5009	100 - 7.33 - 0.442		2-Hydroxyadenine	193.086	1	5.61537	0.00104316	0.00329028	Infinity
7.13_307.0541m/z	HMDB0059978	M+H	C11H14O8S	30.1	19.2658	69.5601	100 - 13.2 - 6.96 - 0.804 - 0.153		4-Hydroxy-5-(dihydroxyphenyl)-valeric acid-O-sulphate	307.054	1	7.12802	0.00395828	0.00902882	3.35373
7.13_307.0541m/z	HMDB0127746	M+H	C11H14O8S	30.1	19.2642	69.5601	100 - 13.2 - 6.96 - 0.804 - 0.153		4-hydroxy-5-[4-hydroxy-3-(sulfooxy)phenyl]pentanoic acid	307.054	1	7.12802	0.00395828	0.00902882	3.35373
24.50_199.1099m/z	HMDB0000459	M+ACN+H	C7H11NO3	35.3	13.9104	91.2629	100 - 8.18 - 0.909		3-Methylcrotonylglycine	199.11	1	24.4972	0.0321905	0.0376513	2.38596
24.50_199.1099m/z	HMDB0000959	M+ACN+H	C7H11NO3	35.3	13.9104	91.2629	100 - 8.18 - 0.909		Tiglylglycine	199.11	1	24.4972	0.0321905	0.0376513	2.38596
8.93_244.0615m/z	HMDB0013679	M+ACN+H	C11H6O4	36.3	5.42568	87.9258	100 - 12.1 - 1.49 - 0.122		Bergaptol	244.062	1	8.92783	0.000252961	0.00110039	4.88782
8.93_244.0615m/z	HMDB0062551	M+ACN+H	C8H10O4S	34.8	-11.2616	86.2236	100 - 9.72 - 5.76 - 0.493		4-Ethylphenylsulfate	244.062	1	8.92783	0.000252961	0.00110039	4.88782
24.86_740.5145m/z	HMDB0008937	M+H	C41H74NO8P	35.3	-10.7786	88.4051	100 - 45.9 - 11.9 - 2.25 - 0.341		PE(16:0/20:4(5Z,8Z,11Z,14Z))	740.515	1	24.8572	0.0015969	0.00457898	2.18282
24.86_740.5145m/z	HMDB0008938	M+H	C41H74NO8P	35.3	-10.7786	88.4051	100 - 45.9 - 11.9 - 2.25 - 0.341		PE(16:0/20:4(8Z,11Z,14Z,17Z))	740.515	1	24.8572	0.0015969	0.00457898	2.18282
0.91_229.1179m/z	HMDB0006695	M+H	C10H16N2O4	37.2	-1.84183	88.1294	100 - 11.9 - 1.47 - 0.119		Prolylhydroxyproline	229.118	1	0.913367	1.61e-08	4.22e-07	2.08222
0.91_229.1179m/z	HMDB0032133	M+H	C15H16O2	33.1	-19.4765	84.5351	100 - 16.5 - 1.68 - 0.128		Bisphenol A	229.118	1	0.913367	1.61e-08	4.22e-07	2.08222
0.83_438.3778m/z	HMDB0000878	M+ACN+H	C28H44O	32.1	11.9467	73.4624	100 - 30.8 - 4.79 - 0.502		Ergosterol	438.378	1	0.825083	1.69e-05	0.000128004	8.95784
0.83_438.3778m/z	HMDB0000900	M+ACN+H	C28H44O	32.1	11.9468	73.4624	100 - 30.8 - 4.79 - 0.502		Ergocalciferol	438.378	1	0.825083	1.69e-05	0.000128004	8.95784
11.73_740.5107m/z	HMDB0008937	M+H	C41H74NO8P	34.2	-15.8999	87.0914	100 - 45.9 - 11.9 - 2.25 - 0.341		PE(16:0/20:4(5Z,8Z,11Z,14Z))	740.511	1	11.7349	0.0136044	0.0218116	12.4746
11.73_740.5107m/z	HMDB0008938	M+H	C41H74NO8P	34.2	-15.8999	87.0914	100 - 45.9 - 11.9 - 2.25 - 0.341		PE(16:0/20:4(8Z,11Z,14Z,17Z))	740.511	1	11.7349	0.0136044	0.0218116	12.4746
2.76_234.1275m/z	HMDB0001390	M+ACN+H	C10H12N2O2	33.8	19.8102	88.6499	100 - 11.8 - 1.04		Hydroxycotinine	234.128	1	2.76067	0.00394685	0.00901677	10.0423
2.76_234.1275m/z	HMDB0001411	M+ACN+H	C10H12N2O2	33.8	19.8102	88.6499	100 - 11.8 - 1.04		Cotinine N-oxide	234.128	1	2.76067	0.00394685	0.00901677	10.0423
13.41_488.1230m/z	HMDB0041737	M+ACN+H	C21H18O11	34.2	9.63351	81.5322	100 - 23.3 - 4.86 - 0.711		Genistein 4'-O-glucuronide	488.123	1	13.4099	0.000229039	0.00101562	107.228
13.41_488.1230m/z	HMDB0041739	M+ACN+H	C21H18O11	34.2	9.63351	81.5322	100 - 23.3 - 4.86 - 0.711		Genistein 7-O-glucuronide	488.123	1	13.4099	0.000229039	0.00101562	107.228
24.57_427.3992m/z	HMDB0001251	M+H	C30H50O	32.3	13.5671	75.9797	100 - 33.1 - 5.49 - 0.613		Lanosterol	427.399	1	24.5717	3.58e-05	0.000234755	25.9753
24.57_427.3992m/z	HMDB0036657	M+H	C30H50O	32.3	13.5671	75.9797	100 - 33.1 - 5.49 - 0.613		Epi-alpha-amyrin	427.399	1	24.5717	3.58e-05	0.000234755	25.9753
11.78_413.3580m/z	HMDB0011552	M+H	C25H48O4	32.7	-10.9702	75.2943	100 - 27.7 - 4.52 - 0.544		MG(0:0/22:1(13Z)/0:0)	413.358	1	11.783	0.0235452	0.0309993	2107.21
11.78_413.3580m/z	HMDB0011582	M+H	C25H48O4	32.7	-10.9702	75.2943	100 - 27.7 - 4.52 - 0.544		MG(22:1(13Z)/0:0/0:0)	413.358	1	11.783	0.0235452	0.0309993	2107.21
16.79_369.2613m/z	HMDB0003180	M+H	C21H36O5	34.3	-6.05866	78.5155	100 - 23.3 - 3.62 - 0.423		Cortol	369.261	1	16.7869	0.00842928	0.0156099	3.91036
16.79_369.2613m/z	HMDB0005821	M+H	C21H36O5	34.3	-6.05866	78.5155	100 - 23.3 - 3.62 - 0.423		beta-Cortol	369.261	1	16.7869	0.00842928	0.0156099	3.91036
5.68_143.1050m/z	HMDB0031293	M+H	C8H14O2	36.6	-11.9306	95.6028	100 - 8.89 - 0.759		2,3-Octanedione	143.105	1	5.67555	0.000209697	0.00094585	897.568
5.68_143.1050m/z	HMDB0031343	M+H	C8H14O2	36.6	-11.9306	95.6028	100 - 8.89 - 0.759		Methyl cyclohexanecarboxylate	143.105	1	5.67555	0.000209697	0.00094585	897.568
5.87_520.1486m/z	HMDB0041743	M+ACN+H	C22H22O12	36.4	7.62958	90.664	100 - 24.5 - 5.34 - 0.818 - 0.11		Hesperetin 3'-O-glucuronide	520.149	1	5.86902	0.00725487	0.0140324	2.44377e+06
5.87_520.1486m/z	HMDB0041745	M+ACN+H	C22H22O12	36.4	7.62958	90.664	100 - 24.5 - 5.34 - 0.818 - 0.11		Hesperetin 7-O-glucuronide	520.149	1	5.86902	0.00725487	0.0140324	2.44377e+06
0.90_215.1372m/z	HMDB0000701	M+ACN+H	C8H15NO3	35.9	-10.347	90.6564	100 - 9.3 - 1		Hexanoylglycine	215.137	1	0.903167	0.037286	0.0411623	2.93064e+06
0.90_215.1372m/z	HMDB0011756	M+ACN+H	C8H15NO3	35.9	-10.347	90.6564	100 - 9.3 - 1		N-Acetylleucine	215.137	1	0.903167	0.037286	0.0411623	2.93064e+06
24.64_833.5904m/z	HMDB0007958	M+ACN+H	C45H78NO8P	23.6	12.7184	31.6599	100 - 50.2 - 14 - 2.81 - 0.448		PC(15:0/22:6(4Z,7Z,10Z,13Z,16Z,19Z))	833.59	1	24.6362	0.0195435	0.0276414	2.53092
24.64_833.5904m/z	HMDB0012378	M+ACN+H	C42H82NO10P	23.2	-13.9756	30.5515	100 - 47.1 - 12.9 - 2.6 - 0.421		PS(18:0/18:0)	833.59	1	24.6362	0.0195435	0.0276414	2.53092
3.01_291.0568m/z	HMDB0059975	M+H	C11H14O7S	34	12.2384	82.7883	100 - 13.1 - 6.75 - 0.775 - 0.138		4-Hydroxy-5-(3'-hydroxyphenyl)-valeric acid-3'-O-sulphate	291.057	1	3.00862	0.0033287	0.0079817	2.76075
3.01_291.0568m/z	HMDB0059976	M+H	C11H14O7S	34	12.2384	82.7883	100 - 13.1 - 6.75 - 0.775 - 0.138		4-Hydroxy-5-(4'-hydroxyphenyl)-valeric acid-4'-O-sulphate	291.057	1	3.00862	0.0033287	0.0079817	2.76075
5.99_193.0860m/z	HMDB0000132	M+ACN+H	C5H5N5O	34.9	18.5582	93.2688	100 - 7.33 - 0.442		Guanine	193.086	1	5.98798	0.00474792	0.0103242	Infinity
5.99_193.0860m/z	HMDB0000403	M+ACN+H	C5H5N5O	34.9	18.5582	93.2688	100 - 7.33 - 0.442		2-Hydroxyadenine	193.086	1	5.98798	0.00474792	0.0103242	Infinity
5.68_207.1016m/z	HMDB0000897	M+ACN+H	C6H7N5O	33.9	16.538	86.2831	100 - 8.43 - 0.523		7-Methylguanine	207.102	1	5.67555	0.00185931	0.00513563	Infinity
5.68_207.1016m/z	HMDB0006040	M+ACN+H	C6H7N5O	33.9	16.538	86.2831	100 - 8.43 - 0.523		N2-Methylguanine	207.102	1	5.67555	0.00185931	0.00513563	Infinity
5.97_544.3333m/z	HMDB0010395	M+H	C28H50NO7P	34.9	-11.878	86.9725	100 - 31.5 - 6.23 - 0.922 - 0.111		LysoPC(20:4(5Z,8Z,11Z,14Z)/0:0)	544.333	1	5.97235	0.0450583	0.0457449	50.4703
5.97_544.3333m/z	HMDB0010396	M+H	C28H50NO7P	34.9	-11.878	86.9725	100 - 31.5 - 6.23 - 0.922 - 0.111		LysoPC(20:4(8Z,11Z,14Z,17Z)/0:0)	544.333	1	5.97235	0.0450583	0.0457449	50.4703
8.70_229.2004m/z	HMDB0001276	M+ACN+H	C9H21N3O	36.4	-10.2051	93.0049	100 - 11.1 - 0.768		N1-Acetylspermidine	229.2	1	8.69713	2.6e-10	1.17e-08	10.406
8.70_229.2004m/z	HMDB0002189	M+ACN+H	C9H21N3O	36.4	-10.2051	93.0049	100 - 11.1 - 0.768		N8-Acetylspermidine	229.2	1	8.69713	2.6e-10	1.17e-08	10.406
6.88_361.0915m/z	HMDB0003572	M+H	C18H16O8	39.2	-0.841686	97.1215	100 - 20 - 3.53 - 0.44		Rosmarinic acid	361.091	1	6.88445	0.0184735	0.0266244	Infinity
7.96_286.0694m/z	HMDB0029218	M+ACN+H	C13H8O5	37.6	-6.576	95.2362	100 - 14.3 - 1.98 - 0.186		Urolithin C	286.069	1	7.9635	0.0152128	0.0234482	Infinity
11.04_514.4165m/z	HMDB0034227	M+ACN+H	C31H52O3	31.8	-19.0875	78.0275	100 - 34.2 - 6.3 - 0.819		alpha-Tocopherol acetate	514.416	1	11.0418	0.0176326	0.0259003	7.07412
9.55_376.1018m/z	HMDB0011649	M+ACN+H	C9H19O11P	36.6	4.34998	88.2111	100 - 10.4 - 2.75 - 0.247		Glycerophosphoinositol	376.102	1	9.5501	0.049014	0.0479349	Infinity
8.88_327.1707m/z	HMDB0029377	M+ACN+H	C17H19NO3	36.2	1.19188	82.2116	100 - 19.1 - 2.34 - 0.215		Piperine	327.171	1	8.88293	0.0133757	0.0215444	Infinity
7.13_260.1396m/z	HMDB0001238	M+ACN+H	C12H14N2O2	35.9	0.987332	80.9028	100 - 13.9 - 1.31		N-Acetylserotonin	260.14	1	7.13372	0.0275772	0.0343207	4.11688
5.28_326.2318m/z	HMDB0005049	M+H	C18H31NO4	35.6	-2.43767	81.0281	100 - 20.3 - 2.79 - 0.286		10-Nitrolinoleic acid	326.232	1	5.27878	0.0287443	0.0351166	302.474
0.76_196.0461m/z	HMDB0013593	M+ACN+H	C4H10O2S2	31.7	0.552647	59.1895	100 - 6.12 - 9.61 - 0.508 - 0.295		1,4-Dithiothreitol	196.046	1	0.7553	7.39e-09	2.23e-07	9.88111
14.68_326.1191m/z	HMDB0011686	M+ACN+H	C13H16O7	36.3	-15.1759	96.9712	100 - 14.5 - 2.42 - 0.249		p-Cresol glucuronide	326.119	1	14.6842	0.0232413	0.0307588	3.209
18.53_383.2853m/z	HMDB0013326	M+ACN+H	C19H35NO4	36	-15.1642	95.5014	100 - 21.5 - 3.01 - 0.318		trans-2-Dodecenoylcarnitine	383.285	1	18.5307	0.00645067	0.0129485	1.99999
3.84_175.0083m/z	HMDB0060015	M+H	C6H6O4S	35.8	13.2731	92.8039	100 - 7.51 - 5.58 - 0.369		Phenol sulphate	175.008	1	3.84447	6.85e-06	6.14e-05	2.10633
16.44_367.3521m/z	HMDB0002368	M+H	C24H46O2	35.4	-13.4523	91.1749	100 - 26.6 - 3.8 - 0.385		Nervonic acid	367.352	1	16.4359	0.000153773	0.000744923	2.2053
21.82_556.2848m/z	HMDB0001045	M+H	C28H37N5O7	33.2	14.8603	81.5916	100 - 32.8 - 6.65 - 1.01 - 0.123		Enkephalin L	556.285	1	21.8178	0.0330474	0.0382406	4.38475
1.65_332.1534m/z	HMDB0000052	M+ACN+H	C10H18N4O6	34.3	-10.6823	83.2071	100 - 12.7 - 1.98 - 0.183		Argininosuccinic acid	332.153	1	1.6514	3.18e-05	0.000212018	7.02802
7.67_95.0176m/z	HMDB0004983	M+H	C2H6O2S	31.4	15.1604	72.863	100 - 3.11 - 4.96 - 0.117		Dimethyl sulfone	95.0176	1	7.67447	0.000133699	0.00067001	2.98032
3.65_275.1894m/z	HMDB0000394	M+H	C14H26O5	35.5	15.0137	93.196	100 - 15.6 - 2.17 - 0.212		3-Hydroxytetradecanedioic acid	275.189	1	3.64527	1.75e-05	0.000131754	2.38125
14.54_367.2566m/z	HMDB0005049	M+ACN+H	C18H31NO4	29.1	-7.90934	54.3223	100 - 20.3 - 2.79 - 0.286		10-Nitrolinoleic acid	367.257	1	14.5439	0.00098216	0.00314242	8.04159
21.64_578.2531m/z	HMDB0010345	M+ACN+H	C27H36O11	35	-12.077	88.0604	100 - 30 - 6.61 - 1.08 - 0.149		Aldosterone 18-glucuronide	578.253	1	21.637	0.0258432	0.0328882	Infinity
21.68_556.2832m/z	HMDB0001045	M+H	C28H37N5O7	34	11.9054	82.8783	100 - 32.8 - 6.65 - 1.01 - 0.123		Enkephalin L	556.283	1	21.68	0.00530678	0.0112098	3.92441
11.00_355.1042m/z	HMDB0030653	M+H	C16H18O9	34.8	5.19249	80.0552	100 - 17.9 - 3.35 - 0.408		Cryptochlorogenic acid	355.104	1	11.003	0.00548688	0.011491	2.09938
9.35_159.0856m/z	HMDB0000128	M+ACN+H	C3H7N3O2	35.5	-17.9101	95.2472	100 - 4.5 - 0.493		Guanidoacetic acid	159.086	1	9.35198	1e-05	8.34e-05	242.846
21.92_578.2535m/z	HMDB0010345	M+ACN+H	C27H36O11	34	-11.2865	82.1663	100 - 30 - 6.61 - 1.08 - 0.149		Aldosterone 18-glucuronide	578.254	1	21.916	0.000417447	0.00162723	46.9549
2.53_247.1752m/z	HMDB0013128	M+H	C12H24NO4	34.4	-8.21847	81.1943	100 - 13.8 - 1.7 - 0.147		Valerylcarnitine	247.175	1	2.53297	0.00625695	0.0126433	2.91729
8.87_102.0663m/z	HMDB0000294	M+ACN+H	CH4N2O	39.2	1.45297	97.9311	100 - 1.9 - 0.216		Urea	102.066	1	8.8718	2.72e-09	9.18e-08	10.4763
8.10_175.0862m/z	HMDB0029739	M+H	C10H10N2O	37.6	-2.38925	90.7243	100 - 11.7 - 0.83		Indole-3-acetamide	175.086	1	8.10153	0.0411194	0.0435707	2.48408
8.08_375.1176m/z	HMDB0012281	M+H	C18H18N2O7	36.6	-2.93232	86.3987	100 - 20.7 - 3.47 - 0.423		Portulacaxanthin II	375.118	1	8.07595	0.000986126	0.00314876	749.28
11.28_327.1701m/z	HMDB0029377	M+ACN+H	C17H19NO3	36.5	-0.721375	83.4475	100 - 19.1 - 2.34 - 0.215		Piperine	327.17	1	11.2773	0.0402786	0.0431426	Infinity
17.95_339.3260m/z	HMDB0002884	M+H	C22H42O2	39.3	0.770737	97.1994	100 - 24.4 - 3.25 - 0.31		Cetoleic acid	339.326	1	17.9459	0.0025703	0.00655051	6.14034
7.59_430.3108m/z	HMDB0000712	M+H	C23H43NO6	35.8	-12.7808	92.7499	100 - 26 - 4.47 - 0.577		Hexadecanedioic acid mono-L-carnitine ester	430.311	1	7.58945	0.046837	0.0468566	2.80005
1.41_308.0625m/z	HMDB0001202	M+H	C9H14N3O7P	36.3	-5.69998	88.1409	100 - 11.3 - 2.02 - 0.179		dCMP	308.062	1	1.41035	0.0409459	0.0434915	Infinity
8.02_1150.8051m/z	HMDB0004887	M+H	C61H115NO18	30.3	-11.8046	64.287	100 - 68.3 - 26.7 - 7.61 - 1.74 - 0.338		Trihexosylceramide (d18:1/25:0)	1150.81	1	8.02183	0.0459298	0.0462986	4.09095
13.37_996.9760m/z	HMDB0001282	M+H	C20H30N10O25P6	35.7	-12.2448	91.6627	100 - 26.6 - 8.55 - 1.64 - 0.318		Diadenosine hexaphosphate	996.976	1	13.3695	0.000855524	0.00284101	12.4572
1.44_129.0701m/z	HMDB0029751	M+H	C10H8	37.5	2.03117	89.7311	100 - 10.9 - 0.536		Naphthalene	129.07	1	1.44077	0.0480126	0.0474523	Infinity
0.83_368.9153m/z	HMDB0061387	M+H	C12H7Cl3O5S	27.1	0.221404	35.546	97.7 - 13.7 - 100 - 13.9 - 36.1 - 4.95 - 5.24 - 0.692 - 0.243		Triclosan sulfate	368.915	1	0.825083	0.000922753	0.00300307	2.83405
12.70_425.3374m/z	HMDB0006327	M+H	C29H44O2	32.4	-9.48618	72.5089	100 - 31.9 - 5.34 - 0.622		alpha-Tocotrienol	425.337	1	12.7026	0.000811469	0.00273501	5.8896
6.92_968.6139m/z	HMDB0004877	M+H	C48H89NO18	34.1	-1.34254	72.2977	100 - 54 - 18 - 4.47 - 0.907 - 0.157		Trihexosylceramide (d18:1/12:0)	968.614	1	6.91833	0.0247918	0.031971	Infinity
9.36_435.3447m/z	HMDB0000359	M+H	C27H46O4	37.1	-4.95982	91.1161	100 - 29.9 - 5.13 - 0.644		3alpha,7alpha-Dihydroxycoprostanic acid	435.345	1	9.35773	0.032224	0.0376687	140.59
10.03_498.2940m/z	HMDB0000907	M+ACN+H	C24H40O6S	35	12.3252	88.2432	100 - 27.4 - 9.38 - 1.85 - 0.3		Sulfolithocholic acid	498.294	1	10.0274	0.0341976	0.039042	2.47741
8.86_353.2493m/z	HMDB0013325	M+ACN+H	C17H29NO4	33.5	18.8022	86.0636	100 - 19.2 - 2.57 - 0.258		2-trans,4-cis-Decadienoylcarnitine	353.249	1	8.86062	0.00487856	0.0105354	4.54253
2.58_230.0487m/z	HMDB0011635	M+ACN+H	C7H8O4S	35.5	2.67144	80.6659	100 - 8.62 - 5.67 - 0.431		p-Cresol sulfate	230.049	1	2.58347	0.00202581	0.00547017	3.43334
5.70_839.6253m/z	HMDB0256164	M+ACN+H	C45H84NO8P	31.4	-2.42671	59.6629	100 - 50.3 - 14 - 2.82 - 0.45		PC(18:3(9Z,12Z,15Z)/19:0)	839.625	1	5.69958	0.0106859	0.0184083	7.87843
15.43_524.2949m/z	HMDB0010351	M+ACN+H	C25H38O9	31.1	19.7798	75.084	100 - 27.8 - 5.57 - 0.833 - 0.104		11-beta-Hydroxyandrosterone-3-glucuronide	524.295	1	15.4309	0.00118547	0.0036424	2.60911
14.27_510.4791m/z	HMDB0011773	M+H	C32H63NO3	30.4	-17.6821	69.6491	100 - 35.8 - 6.84 - 0.92		Cer(d18:1/14:0)	510.479	1	14.2723	0.0133388	0.0215145	4.41918
7.98_304.0775m/z	HMDB0005831	M+ACN+H	C6H15O9P	36.8	-6.4903	91.5778	100 - 7 - 2.06 - 0.132		Sorbitol-6-phosphate	304.077	1	7.9765	0.0179847	0.0261988	Infinity
22.11_556.2787m/z	HMDB0001045	M+H	C28H37N5O7	37	3.7974	89.313	100 - 32.8 - 6.65 - 1.01 - 0.123		Enkephalin L	556.279	1	22.1112	0.0168211	0.0251064	4.89603
18.23_420.2301m/z	HMDB0003933	M+ACN+H	C17H26N6O4	34.6	-13.9856	87.4246	100 - 21 - 2.93 - 0.307		Pentosidine	420.23	1	18.2253	7.74e-07	1.07e-05	5.19589
22.01_601.3433m/z	HMDB0240261	M+H	C27H53O12P	31.5	14.3095	72.2105	100 - 30.3 - 6.89 - 1.16 - 0.165		LysoPI(18:0/0:0)	601.343	1	22.0091	0.00330531	0.00793642	19.9506
11.18_342.2076m/z	HMDB0000010	M+ACN+H	C19H24O3	36.8	4.04623	88.5517	100 - 20.9 - 2.7 - 0.259		2-Methoxyestrone	342.208	1	11.181	0.0216599	0.0294597	345.6
12.63_505.1537m/z	HMDB0013689	M+ACN+H	C22H23O11	37	-8.96761	94.9765	100 - 24.5 - 5.13 - 0.766		Peonidin-3-glucoside	505.154	1	12.633	4.82e-07	7.34e-06	18.1379
7.93_968.6160m/z	HMDB0004877	M+H	C48H89NO18	31.1	0.761089	56.3332	100 - 54 - 18 - 4.47 - 0.907 - 0.157		Trihexosylceramide (d18:1/12:0)	968.616	1	7.9316	0.0360761	0.0403294	5.55327
11.93_1065.7137m/z	HMDB0004879	M+ACN+H	C52H97NO18	28.8	9.07063	53.9132	100 - 58.4 - 20.5 - 5.3 - 1.12 - 0.201		Trihexosylceramide (d18:1/16:0)	1065.71	1	11.9287	0.0364469	0.0405944	2.77397
11.14_224.1390m/z	HMDB0004087	M+H	C16H17N	35.3	-19.4938	95.7019	100 - 17.9 - 1.5		1-Benzyl-1,2,3,4-tetrahydroisoquinoline	224.139	1	11.1444	0.00945219	0.0168825	131.087
3.59_246.1039m/z	HMDB0028732	M+H	C9H15N3O5	34	-18.7017	88.5546	100 - 11.2 - 1.6 - 0.132		Asparaginylhydroxyproline	246.104	1	3.5919	0.0164583	0.0247604	2767.73
7.19_251.1260m/z	HMDB0002012	M+H	C14H18O4	36.5	-7.20697	90.3828	100 - 15.5 - 1.94 - 0.177		Ubiquinone-1	251.126	1	7.18555	0.0101912	0.0178474	257.706
12.98_339.3250m/z	HMDB0002884	M+H	C22H42O2	38.7	-2.30355	96.1207	100 - 24.4 - 3.25 - 0.31		Cetoleic acid	339.325	1	12.9842	6.04e-05	0.000355717	2.30259
6.86_251.1237m/z	HMDB0002012	M+H	C14H18O4	35.5	-16.3415	94.1019	100 - 15.5 - 1.94 - 0.177		Ubiquinone-1	251.124	1	6.8637	6.48e-05	0.000376337	1240.16
10.37_102.0664m/z	HMDB0000294	M+ACN+H	CH4N2O	38.7	3.67433	97.9311	100 - 1.9 - 0.216		Urea	102.066	1	10.3669	9.68e-06	8.14e-05	4.02752
7.78_289.2287m/z	HMDB0000791	M+H	C15H30NO4	33.9	13.5776	83.6901	100 - 17.1 - 2.19 - 0.209		Octanoylcarnitine	289.229	1	7.78113	0.0140385	0.0222554	318.255
4.47_268.1266m/z	HMDB0000245	M+ACN+H	C10H14N2O4	35.1	-11.5749	88.1496	100 - 11.9 - 1.47 - 0.118		Porphobilinogen	268.127	1	4.47347	0.0250197	0.0321527	Infinity
20.22_556.5293m/z	HMDB0010697	M+H	C34H69NO4	35.3	-1.05951	78.0297	100 - 38.1 - 7.87 - 1.16 - 0.134		Cer(t18:0/16:0)	556.529	1	20.2153	0.00130042	0.00390573	4.09733
7.78_289.1365m/z	HMDB0002095	M+ACN+H	C10H17NO6	35.3	-11.6227	88.844	100 - 11.6 - 1.85 - 0.162		Malonylcarnitine	289.137	1	7.78113	0.0179926	0.0262016	39.0999
10.84_339.1394m/z	HMDB0001563	M+ACN+H	C11H15N5O5	35.9	-5.84911	86.0431	100 - 14.1 - 1.95 - 0.182		1-Methylguanosine	339.139	1	10.8415	0.00118735	0.00364579	24.3868
20.34_512.5092m/z	HMDB0011759	M+H	C32H65NO3	37.4	10.7248	98.6407	100 - 35.8 - 6.85 - 0.922		Cer(d18:0/14:0)	512.509	1	20.3408	0.00447059	0.00987738	2.44535
15.18_339.3234m/z	HMDB0002884	M+H	C22H42O2	35.4	-6.8725	84.6045	100 - 24.4 - 3.25 - 0.31		Cetoleic acid	339.323	1	15.1763	0.00656916	0.0131087	6.42015
13.05_525.4563m/z	HMDB0003648	M+H	C36H60O2	29.5	-19.6715	67.1013	100 - 39.7 - 8.08 - 1.12 - 0.12		Retinyl palmitate	525.456	1	13.0536	0.0208107	0.0287769	Infinity
4.61_196.0467m/z	HMDB0013593	M+ACN+H	C4H10O2S2	36.2	4.01775	85.8162	100 - 6.12 - 9.61 - 0.508 - 0.295		1,4-Dithiothreitol	196.047	1	4.61167	3.11e-09	1.04e-07	27.1346
10.80_436.1363m/z	HMDB0059759	M+ACN+H	C22H18O7	34.8	-7.13385	81.8794	100 - 24.3 - 4.25 - 0.556		1-Hydroxypyrene glucuronide	436.136	1	10.7975	0.0176596	0.0259269	Infinity
9.08_175.0091m/z	HMDB0060015	M+H	C6H6O4S	35.3	18.0692	94.5625	100 - 7.51 - 5.58 - 0.369		Phenol sulphate	175.009	1	9.07673	9.88e-07	1.31e-05	12.0142
0.21_196.0458m/z	HMDB0013593	M+ACN+H	C4H10O2S2	30	-1.39507	51.896	100 - 6.12 - 9.61 - 0.508 - 0.295		1,4-Dithiothreitol	196.046	1	0.21495	1.54e-11	8.98e-10	7.30036
1.98_316.2143m/z	HMDB0000394	M+ACN+H	C14H26O5	36.5	8.83326	92.1159	100 - 15.6 - 2.17 - 0.212		3-Hydroxytetradecanedioic acid	316.214	1	1.97733	0.0358026	0.0401824	2.42995
2.72_264.1022m/z	HMDB0000099	M+ACN+H	C7H14N2O4S	37.8	4.09263	93.6072	100 - 9.42 - 5.74 - 0.476		L-Cystathionine	264.102	1	2.72072	0.00694613	0.0136212	27.159
9.21_175.0087m/z	HMDB0060015	M+H	C6H6O4S	35.2	15.6721	92.0804	100 - 7.51 - 5.58 - 0.369		Phenol sulphate	175.009	1	9.20698	3.21e-07	5.28e-06	20.9281
10.90_369.3410m/z	HMDB0013078	M+ACN+H	C20H41NO2	34.4	-19.9787	91.7502	100 - 22.5 - 2.83 - 0.258		Stearoylethanolamide	369.341	1	10.8957	0.0187002	0.0268464	10.0054
19.33_353.2481m/z	HMDB0013325	M+ACN+H	C17H29NO4	34	14.9055	85.6495	100 - 19.2 - 2.57 - 0.258		2-trans,4-cis-Decadienoylcarnitine	353.248	1	19.3279	0.00034895	0.00141266	29.7243
24.98_315.1367m/z	HMDB0000667	M+ACN+H	C15H15NO4	34.5	10.268	83.8344	100 - 16.9 - 2.16 - 0.205		L-Thyronine	315.137	1	24.9761	0.0420031	0.0440647	5.4665
4.27_374.2109m/z	HMDB0060012	M+ACN+H	C16H28O7	35.2	-19.259	95.1325	100 - 17.9 - 2.95 - 0.336		Neomenthol-glucuronide	374.211	1	4.27428	0.044442	0.0454021	8.68413
9.16_453.3538m/z	HMDB0000483	M+H	C27H48O5	37.5	-8.03018	96.4201	100 - 29.9 - 5.35 - 0.709		5b-Cholestane-3a,7a,12a,23S,25-pentol	453.354	1	9.16187	0.0134336	0.0216	71.6163
12.07_377.3396m/z	HMDB0030956	M+H	C25H44O2	31.2	-4.77908	61.4514	100 - 27.6 - 4.08 - 0.425		5-Nonadecyl-1,3-benzenediol	377.34	1	12.0677	0.0354792	0.0399771	26.8286
4.28_196.0460m/z	HMDB0013593	M+ACN+H	C4H10O2S2	37.1	-0.449822	85.8162	100 - 6.12 - 9.61 - 0.508 - 0.295		1,4-Dithiothreitol	196.046	1	4.2781	5.77e-08	1.24e-06	39.8137
1.76_349.0523m/z	HMDB0000175	M+H	C10H13N4O8P	38	-5.98934	96.9024	100 - 12.7 - 2.39 - 0.236		Inosinic acid	349.052	1	1.75528	0.00391902	0.00897883	2.80762
9.16_435.3456m/z	HMDB0000359	M+H	C27H46O4	34.8	-3.0562	77.3733	100 - 29.9 - 5.13 - 0.644		3alpha,7alpha-Dihydroxycoprostanic acid	435.346	1	9.15628	0.0111672	0.0189495	43.3467
4.22_196.0468m/z	HMDB0013593	M+ACN+H	C4H10O2S2	36.1	4.59788	85.8162	100 - 6.12 - 9.61 - 0.508 - 0.295		1,4-Dithiothreitol	196.047	1	4.21615	1.34e-07	2.59e-06	Infinity
9.15_466.3639m/z	HMDB0006327	M+ACN+H	C29H44O2	35.7	-9.57044	89.1327	100 - 31.9 - 5.34 - 0.622		alpha-Tocotrienol	466.364	1	9.15075	0.000108906	0.000571714	473.33
15.25_363.2464m/z	HMDB0010214	M+H	C22H34O4	35.4	-18.1771	95.0363	100 - 24.3 - 3.65 - 0.41		19,20-DiHDPA	363.246	1	15.2519	0.00127767	0.00386142	2.42002
4.25_196.0462m/z	HMDB0013593	M+ACN+H	C4H10O2S2	36.9	1.11922	85.8162	100 - 6.12 - 9.61 - 0.508 - 0.295		1,4-Dithiothreitol	196.046	1	4.24665	4.94e-08	1.08e-06	Infinity
19.41_287.2019m/z	HMDB0000053	M+H	C19H26O2	37.4	4.66848	92.3341	100 - 20.9 - 2.49 - 0.216		Androstenedione	287.202	1	19.4069	0.0464532	0.0466409	6.24555
19.36_545.5001m/z	HMDB0002181	M+H	C40H64	32.2	-14.6107	76.2711	100 - 44 - 9.45 - 1.32 - 0.135		Phytoene	545.5	1	19.3647	0.000486794	0.00183383	108.637
12.24_323.2561m/z	HMDB0005045	M+H	C20H34O3	32.9	-6.09809	71.523	100 - 22.1 - 2.95 - 0.292		15(S)-Hydroxyeicosatrienoic acid	323.256	1	12.2421	0.000941336	0.00304564	3.13685
2.76_297.1834m/z	HMDB0001926	M+H	C20H24O2	34.8	-5.23435	80.0407	100 - 22 - 2.71 - 0.242		17a-Ethynylestradiol	297.183	1	2.76458	0.00449783	0.00991515	38.0262
10.88_929.2563m/z	HMDB0002185	M+ACN+H	C30H48N7O16P3S	33.3	15.0251	82.2151	100 - 37 - 14.5 - 3.62 - 0.792 - 0.142		3-trans,5-cis-Octadienoyl-CoA	929.256	1	10.8803	0.000385698	0.00152891	48.538
2.38_223.0734m/z	HMDB0000099	M+H	C7H14N2O4S	35.9	-5.98649	86.4821	100 - 9.42 - 5.74 - 0.476		L-Cystathionine	223.073	1	2.37952	0.0413497	0.0437042	Infinity
0.31_196.0459m/z	HMDB0013593	M+ACN+H	C4H10O2S2	30.1	-1.01344	51.802	100 - 6.12 - 9.61 - 0.508 - 0.295		1,4-Dithiothreitol	196.046	1	0.310233	2.94e-12	1.91e-10	8.11667
24.90_382.2685m/z	HMDB0001383	M+H	C18H40NO5P	34.3	-8.35314	80.7519	100 - 20.5 - 3.02 - 0.332		Sphinganine 1-phosphate	382.269	1	24.901	0.00304853	0.00743623	88.9488
11.76_586.1968m/z	HMDB0010356	M+ACN+H	C24H32O12S	36.8	2.84073	87.1283	100 - 27.6 - 10.6 - 2.2 - 0.425		Estriol 3-sulfate 16-glucuronide	586.197	1	11.7633	0.00481649	0.0104372	101.993
18.78_271.0226m/z	HMDB0006343	M+H	C7H14N2O4Se	17.4	12.7833	0.560306	1.78 - 0.154 - 18.8 - 16.9 - 49.2 - 4.3 - 100 - 8.6 - 18.6 - 1.59 - 0.207		Selenocystathionine	271.023	1	18.7844	0.0293261	0.035515	2.67325
6.61_1091.7170m/z	HMDB0004878	M+ACN+H	C54H99NO18	30.4	-2.86429	55.3295	100 - 60.6 - 21.7 - 5.76 - 1.24 - 0.226		Trihexosylceramide (d18:1/9Z-18:1)	1091.72	1	6.6131	0.00555695	0.0116101	14.3536
12.01_294.1576m/z	HMDB0028893	M+ACN+H	C11H16N4O3	36.3	6.1551	88.3246	100 - 13.7 - 1.48 - 0.118		Histidylproline	294.158	1	12.0051	0.00168328	0.00475691	2.15861
7.75_568.5660m/z	HMDB0011761	M+H	C36H73NO3	33.2	-0.602582	66.5964	100 - 40.3 - 8.51 - 1.25 - 0.143		Cer(d18:0/18:0)	568.566	1	7.74885	0.0103699	0.0180384	Infinity
1.67_512.3663m/z	HMDB0011628	M+ACN+H	C30H46O4	33.6	-15.1413	83.8862	100 - 33.1 - 6.13 - 0.821		Glycyrrhetinic acid	512.366	1	1.67427	2.39e-05	0.000169306	2.01159
10.52_373.1603m/z	HMDB0005789	M+H	C21H24O6	35.9	-11.5283	91.7279	100 - 23.2 - 3.81 - 0.467		Tetrahydrocurcumin	373.16	1	10.5179	1.58e-14	1.33e-12	4.08694
2.36_341.1867m/z	HMDB0001091	M+H	C20H24N2O3	32.2	2.0347	63.3195	100 - 22.8 - 3.09 - 0.31		3-Hydroxyquinine	341.187	1	2.36427	0.0389613	0.0422662	1398.41
18.68_556.2752m/z	HMDB0001045	M+H	C28H37N5O7	38.3	-2.55378	94.2983	100 - 32.8 - 6.65 - 1.01 - 0.123		Enkephalin L	556.275	1	18.6773	0.0317084	0.0373043	188.278
18.67_383.2853m/z	HMDB0013326	M+ACN+H	C19H35NO4	36.1	-15.0121	96.0705	100 - 21.5 - 3.01 - 0.318		trans-2-Dodecenoylcarnitine	383.285	1	18.6719	0.00760933	0.0145287	2.19374
2.62_917.0046m/z	HMDB0001192	M+H	C20H29N10O22P5	34.1	-18.8231	89.3786	100 - 26.5 - 7.9 - 1.47 - 0.266		Diadenosine pentaphosphate	917.005	1	2.61778	0.00102263	0.00323831	5.49533
2.38_265.0347m/z	HMDB0003332	M+H	C9H12O7S	32.1	-11.066	72.2286	100 - 10.9 - 6.5 - 0.631 - 0.124		3-Methoxy-4-Hydroxyphenylglycol sulfate	265.035	1	2.3757	3.1e-06	3.21e-05	7.25544
2.38_483.9936m/z	HMDB0000082	M+H	C9H16N3O14P3	35.2	3.76659	80.6097	100 - 11.5 - 3.49 - 0.351		Cytidine triphosphate	483.994	1	2.3757	4.97e-05	0.000307591	60.6408
10.37_321.2738m/z	HMDB0004025	M+H	C21H36O2	36.2	-15.5696	96.8463	100 - 23.2 - 2.98 - 0.276		Pregnanediol	321.274	1	10.3718	0.00414355	0.00931619	3.92893
21.09_578.2552m/z	HMDB0010345	M+ACN+H	C27H36O11	32.7	-8.1885	72.5265	100 - 30 - 6.61 - 1.08 - 0.149		Aldosterone 18-glucuronide	578.255	1	21.0941	0.00376792	0.0087134	Infinity
20.64_545.4998m/z	HMDB0002181	M+H	C40H64	33.9	-15.1358	85.0661	100 - 44 - 9.45 - 1.32 - 0.135		Phytoene	545.5	1	20.6363	0.00729461	0.0140682	763.508
5.14_297.1904m/z	HMDB0001926	M+H	C20H24O2	34.1	18.6039	89.2852	100 - 22 - 2.71 - 0.242		17a-Ethynylestradiol	297.19	1	5.1444	0.00094013	0.00304529	11.4631
20.83_556.5292m/z	HMDB0010697	M+H	C34H69NO4	36.4	-1.35572	83.4475	100 - 38.1 - 7.87 - 1.16 - 0.134		Cer(t18:0/16:0)	556.529	1	20.8314	0.000956792	0.00308307	4.3876
2.08_325.1711m/z	HMDB0005028	M+H	C20H21FN2O	39.5	-0.0118371	97.4337	100 - 22.6 - 2.65 - 0.214		Escitalopram	325.171	1	2.07742	0.0166923	0.0249776	1092.29
19.02_338.2147m/z	HMDB0001926	M+ACN+H	C20H24O2	34.5	10.8963	84.1512	100 - 22 - 2.71 - 0.242		17a-Ethynylestradiol	338.215	1	19.0243	0.000346268	0.00140488	2.21645
9.25_492.3729m/z	HMDB0000601	M+ACN+H	C27H46O5	35.5	10.0755	88.4312	100 - 29.9 - 5.35 - 0.707		Coprocholic acid	492.373	1	9.24537	0.000174438	0.000820893	60.265
13.27_341.1884m/z	HMDB0001091	M+H	C20H24N2O3	34.5	7.11828	80.565	100 - 22.8 - 3.09 - 0.31		3-Hydroxyquinine	341.188	1	13.2729	0.0142894	0.0225271	83.0073
18.90_556.2766m/z	HMDB0001045	M+H	C28H37N5O7	38.7	-0.0417105	93.5713	100 - 32.8 - 6.65 - 1.01 - 0.123		Enkephalin L	556.277	1	18.9017	0.0478243	0.0473832	2546.98
14.93_203.1435m/z	HMDB0031313	M+H	C14H18O	39	2.19474	97.648	100 - 15.4 - 1.31		2-Pentyl-3-phenyl-2-propenal	203.143	1	14.9256	0.0168298	0.0251151	7.03521
10.54_175.0094m/z	HMDB0060015	M+H	C6H6O4S	33.7	19.8809	88.1326	100 - 7.51 - 5.58 - 0.369		Phenol sulphate	175.009	1	10.5426	0.00417818	0.0093717	Infinity
0.56_196.0456m/z	HMDB0013593	M+ACN+H	C4H10O2S2	30	-2.73525	53.0835	100 - 6.12 - 9.61 - 0.508 - 0.295		1,4-Dithiothreitol	196.046	1	0.55995	1.28e-10	6.28e-09	6.50568
13.28_524.2769m/z	HMDB0010351	M+ACN+H	C25H38O9	31.3	-17.7395	74.4444	100 - 27.8 - 5.57 - 0.833 - 0.104		11-beta-Hydroxyandrosterone-3-glucuronide	524.277	1	13.2815	0.0246329	0.0318599	4.21634
24.88_721.7182m/z	HMDB0011771	M+ACN+H	C44H89NO3	32.1	0.210828	60.9992	100 - 49.1 - 12.4 - 2.15 - 0.286		Cer(d18:0/26:0)	721.718	1	24.8815	0.0169061	0.025199	5.42167
9.01_247.1761m/z	HMDB0013128	M+H	C12H24NO4	38	-4.91637	95.503	100 - 13.8 - 1.7 - 0.147		Valerylcarnitine	247.176	1	9.01077	0.000532627	0.00196857	3.52981
5.11_202.1404m/z	HMDB0000832	M+H	C10H19NO3	35.4	-16.5234	93.6791	100 - 11.5 - 1.22		Capryloylglycine	202.14	1	5.1101	0.00606756	0.0123496	2.18459
18.78_494.1840m/z	HMDB0094682	M+ACN+H	C19H32O8S2	32.9	-8.19557	73.6117	100 - 22.8 - 13.2 - 2.54 - 0.665 - 0.105		5alpha-Androstan-3alpha,17beta-diol disulfate	494.184	1	18.7844	0.0079151	0.0148952	2.59057
8.97_384.1098m/z	HMDB0000912	M+H	C14H17N5O8	33.7	-13.4601	82.703	100 - 17.5 - 3.08 - 0.361		Succinyladenosine	384.11	1	8.96712	0.0172615	0.0255729	Infinity
5.02_330.1707m/z	HMDB0003601	M+H	C19H23NO4	39	2.10401	97.2975	100 - 21.3 - 2.99 - 0.314		(S)-Reticuline	330.171	1	5.01767	0.020806	0.0287749	323.711
1.37_344.0926m/z	HMDB0060017	M+ACN+H	C12H14O9	35.6	-16.4216	94.6622	100 - 13.5 - 2.69 - 0.281		Pyrogallol-2-O-glucuronide	344.093	1	1.37085	0.0322424	0.0376808	2.72517
18.08_205.1371m/z	HMDB0041842	M+H	C12H16N2O	35.9	17.2626	97.0025	100 - 13.9 - 1.1		Bufotenin	205.137	1	18.0841	7.8e-06	6.86e-05	4.51674
23.00_339.3191m/z	HMDB0002884	M+H	C22H42O2	31.7	-19.686	78.1788	100 - 24.4 - 3.25 - 0.31		Cetoleic acid	339.319	1	23.0021	0.0133346	0.0215116	10.977
8.37_256.2585m/z	HMDB0012273	M+H	C16H33NO	32.8	-19.4637	83.3649	100 - 18.1 - 1.75 - 0.119		Palmitic amide	256.259	1	8.37238	0.00331746	0.00795909	5.68742
7.08_333.0679m/z	HMDB0001355	M+ACN+H	C10H14NO5PS	35.9	3.51072	83.7829	100 - 12.3 - 6.24 - 0.672 - 0.107		Parathion	333.068	1	7.0834	0.000294754	0.00123576	2.13736
7.07_179.0723m/z	HMDB0002040	M+H	C10H10O3	35.4	11.3059	89.1163	100 - 11 - 1.17		4-Methoxycinnamic acid	179.072	1	7.06808	0.0143586	0.0225717	2.75224
2.69_232.1651m/z	HMDB0001959	M+H	C10H21N3O3	37.1	-1.94718	88.0468	100 - 12.3 - 1.31		gamma-Aminobutyryllysine	232.165	1	2.69022	0.0258186	0.0328773	2.16431
16.77_339.3261m/z	HMDB0002884	M+H	C22H42O2	38.8	0.991921	95.1821	100 - 24.4 - 3.25 - 0.31		Cetoleic acid	339.326	1	16.7674	0.00810702	0.0151438	10.1086
15.89_353.2458m/z	HMDB0013325	M+ACN+H	C17H29NO4	37.7	7.42769	96.8474	100 - 19.2 - 2.57 - 0.258		2-trans,4-cis-Decadienoylcarnitine	353.246	1	15.8857	0.0178806	0.0261314	6.30916
6.04_196.0468m/z	HMDB0013593	M+ACN+H	C4H10O2S2	33.5	5.18218	73.506	100 - 6.12 - 9.61 - 0.508 - 0.295		1,4-Dithiothreitol	196.047	1	6.0388	8.37e-06	7.22e-05	40.3583
0.91_198.1109m/z	HMDB0004063	M+H	C10H15NO3	36	-7.97236	88.7447	100 - 11.5 - 1.21		Metanephrine	198.111	1	0.90835	0.047535	0.0472509	Infinity
23.20_339.3260m/z	HMDB0002884	M+H	C22H42O2	36.2	0.780768	82.1273	100 - 24.4 - 3.25 - 0.31		Cetoleic acid	339.326	1	23.1961	0.0129528	0.0211044	12.7271
9.76_589.3886m/z	HMDB0010392	M+ACN+H	C28H54NO7P	31.4	-16.5364	73.8745	100 - 31.5 - 6.25 - 0.925 - 0.111		LysoPC(20:2(11Z,14Z)/0:0)	589.389	1	9.75728	6.68e-06	6e-05	3.64134
17.21_154.0149m/z	HMDB0000996	M+H	C3H7NO4S	35.4	-12.7606	90.6755	100 - 4.64 - 5.43 - 0.212		3-Sulfinoalanine	154.015	1	17.2086	5.72e-11	3.07e-09	21.7506
9.44_410.0945m/z	HMDB0029177	M+ACN+H	C16H16O8S	34.6	11.0589	85.0981	100 - 18.6 - 7.8 - 1.2 - 0.205		3'-O-Methyl-(-)-epicatechin-7-O-sulphate	410.094	1	9.43593	0.00363299	0.00848477	Infinity
8.30_340.2780m/z	HMDB0013631	M+H	C20H37NO3	32.8	-19.64	83.2901	100 - 22.5 - 3.04 - 0.304		Oleoyl glycine	340.278	1	8.29855	0.00592759	0.0121423	2.02773
9.44_409.1915m/z	HMDB0029095	M+ACN+H	C20H21N3O4	35.2	12.0376	89.0971	100 - 23.1 - 3.38 - 0.369		Tryptophyl-Tyrosine	409.191	1	9.43593	0.00650952	0.013034	2.21919
2.96_349.0521m/z	HMDB0000175	M+H	C10H13N4O8P	37.8	-6.5552	96.3212	100 - 12.7 - 2.39 - 0.236		Inosinic acid	349.052	1	2.95907	0.0165548	0.0248593	2.52064
1.33_179.0492m/z	HMDB0000078	M+H	C5H10N2O3S	32.5	4.21735	67.4856	100 - 7.17 - 5.36 - 0.336		Cysteinylglycine	179.049	1	1.32728	0.0316282	0.0372748	2.14791
11.48_383.2854m/z	HMDB0013326	M+ACN+H	C19H35NO4	31.4	-14.8967	72.5625	100 - 21.5 - 3.01 - 0.318		trans-2-Dodecenoylcarnitine	383.285	1	11.4787	0.0136706	0.0218931	2.9513
8.78_664.1416m/z	HMDB0041736	M+ACN+H	C27H26O17	36.1	-14.8229	95.8889	100 - 30.1 - 7.88 - 1.46 - 0.238		Genistein 4',7-O-diglucuronide	664.142	1	8.78438	0.0398028	0.0428252	49.1276
8.25_192.1169m/z	HMDB0006468	M+H	C10H13N3O	35.3	19.5693	95.7269	100 - 12.1 - 0.877		4-Hydroxydebrisoquine	192.117	1	8.24725	6.95e-05	0.000397713	2.24595
11.57_1038.0204m/z	HMDB0001282	M+ACN+H	C20H30N10O25P6	33.3	5.62743	72.944	100 - 26.6 - 8.55 - 1.64 - 0.318		Diadenosine hexaphosphate	1038.02	1	11.5653	0.0077728	0.0147195	3.37306
8.30_175.0078m/z	HMDB0060015	M+H	C6H6O4S	35.3	10.8006	88.1326	100 - 7.51 - 5.58 - 0.369		Phenol sulphate	175.008	1	8.30475	1.66e-05	0.000126041	14.3489
3.15_483.9949m/z	HMDB0000082	M+H	C9H16N3O14P3	33.8	6.43921	76.2344	100 - 11.5 - 3.49 - 0.351		Cytidine triphosphate	483.995	1	3.14682	0.000120108	0.000617376	3.42803
6.37_370.0353m/z	HMDB0012467	M+H	C15H13O9S	37.2	0.0365275	86.2833	100 - 17.5 - 7.81 - 1.15 - 0.208		(-)-Epicatechin sulfate	370.035	1	6.36562	0.0198525	0.0278945	4.15538
2.64_837.0416m/z	HMDB0001211	M+H	C20H28N10O19P4	32.3	-16.6984	78.3672	100 - 26.3 - 7.25 - 1.3 - 0.218		Diadenosine tetraphosphate	837.042	1	2.63685	0.00891029	0.016204	2.88369
8.71_315.2334m/z	HMDB0001830	M+H	C21H30O2	34.7	4.90004	79.1314	100 - 23.1 - 2.96 - 0.274		Progesterone	315.233	1	8.7149	0.00105393	0.0033183	Infinity
3.09_295.1128m/z	HMDB0000845	M+ACN+H	C9H11N5O4	36.9	-8.43988	93.8082	100 - 11.8 - 1.47 - 0.118		Neopterin	295.113	1	3.09345	8.97e-06	7.68e-05	16.7047
8.45_721.5054m/z	HMDB0010571	M+H	C38H73O10P	36.9	5.59557	90.9628	100 - 42.3 - 10.8 - 2.04 - 0.313		PG(16:0/16:1(9Z))	721.505	1	8.44558	0.0492101	0.0480369	2.09657
1.19_182.0131m/z	HMDB0031875	M+ACN+H	C3H8S3	35.7	3.61292	82.7858	100 - 5.74 - 13.7 - 0.671 - 0.689		Methyl (methylthio)methyl disulfide	182.013	1	1.1904	0.0439715	0.0451415	Infinity
1.16_263.0578m/z	HMDB0005831	M+H	C6H15O9P	34.4	19.7167	91.5778	100 - 7 - 2.06 - 0.132		Sorbitol-6-phosphate	263.058	1	1.15538	0.0330884	0.0382629	Infinity
9.67_1045.4807m/z	HMDB0010058	M+H	C47H83O19P3	34.9	-0.638776	75.1562	100 - 52.5 - 17.4 - 4.32 - 0.879 - 0.153		PIP2(16:2(9Z,12Z)/22:3(10Z,13Z,16Z))	1045.48	1	9.67378	0.00714171	0.0139013	5.67898
8.73_175.0078m/z	HMDB0060015	M+H	C6H6O4S	36.6	10.4303	94.4695	100 - 7.51 - 5.58 - 0.369		Phenol sulphate	175.008	1	8.72668	2.65e-07	4.44e-06	22.0916
7.35_283.1504m/z	HMDB0000027	M+ACN+H	C9H15N5O3	36.8	-3.83375	88.4096	100 - 11.8 - 1.26		Tetrahydrobiopterin	283.15	1	7.35232	0.00885185	0.0161344	Infinity
9.67_335.0490m/z	HMDB0060029	M+H	C12H14O9S	32.9	17.513	82.0027	100 - 14.3 - 7.32 - 0.911 - 0.176		5-(3',4',5'-Trihydroxyphenyl)-gamma-valerolactone-O-methyl-O-sulphate	335.049	1	9.66842	4.56e-06	4.34e-05	2.54343
11.84_524.2826m/z	HMDB0010351	M+ACN+H	C25H38O9	37.5	-5.81769	94.2099	100 - 27.8 - 5.57 - 0.833 - 0.104		11-beta-Hydroxyandrosterone-3-glucuronide	524.283	1	11.838	0.00790737	0.0148878	2.15537
7.36_190.1359m/z	HMDB0001126	M+ACN+H	C9H12N2	24.9	13.6772	38.9134	100 - 10.6 - 0.508		Nornicotine	190.136	1	7.36393	0.0141039	0.022319	5.0165
8.40_367.3295m/z	HMDB0002088	M+ACN+H	C20H39NO2	31.8	-7.5332	67.5111	100 - 22.5 - 2.83 - 0.257		Oleoylethanolamide	367.329	1	8.40007	0.0251905	0.0323053	3.25501
14.04_1101.6064m/z	HMDB0004246	M+ACN+H	C50H73N15O11	34.1	10.5862	81.8255	100 - 60.8 - 20.5 - 4.94 - 0.95 - 0.153		Bradykinin	1101.61	1	14.0437	0.0212236	0.0291191	10.5415
6.25_318.1149m/z	HMDB0004818	M+ACN+H	C10H16N2O5S	34.8	11.2578	86.1561	100 - 12.7 - 6.29 - 0.696 - 0.109		Biotin sulfone	318.115	1	6.25047	0.0195435	0.0276414	75.8421
1.11_313.0750m/z	HMDB0006552	M+H	C17H12O6	34.3	13.8868	85.8614	100 - 18.8 - 2.89 - 0.323		Aflatoxin B1	313.075	1	1.1053	0.00308151	0.00749519	3.5716
17.10_338.3057m/z	HMDB0013622	M+ACN+H	C19H36O2	35.9	1.2191	80.7935	100 - 21 - 2.51 - 0.219		10Z-Nonadecenoic acid	338.306	1	17.1043	0.0387838	0.0421463	2.22285
8.40_323.3107m/z	HMDB0002117	M+ACN+H	C18H35NO	34.6	17.7831	90.9445	100 - 20.3 - 2.15 - 0.16		Oleamide	323.311	1	8.40007	0.00381487	0.00879056	6.4624
6.35_237.1101m/z	HMDB0060564	M+H	C13H16O4	35.9	-8.48923	88.7927	100 - 14.4 - 1.78 - 0.157		Carboxy-ibuprofen	237.11	1	6.34963	0.00189238	0.00519923	36364
11.85_481.2504m/z	HMDB0010338	M+H	C25H36O9	32.8	14.9286	79.278	100 - 27.8 - 5.57 - 0.832 - 0.103		11-Oxo-androsterone glucuronide	481.25	1	11.8496	0.0209567	0.0289151	2.50333
1.22_201.9841m/z	HMDB0000731	M+H	C3H7NO5S2	36.9	1.07526	85.8318	100 - 5.48 - 10.2 - 0.481 - 0.353		Cysteine-S-sulfate	201.984	1	1.22088	0.0290634	0.0353414	Infinity
7.33_414.3600m/z	HMDB0006210	M+H	C24H47NO4	37	5.46656	91.2821	100 - 27 - 4.33 - 0.513		Heptadecanoyl carnitine	414.36	1	7.32857	2.43e-05	0.000171268	665.233
2.63_318.1670m/z	HMDB0000279	M+ACN+H	C11H20N2O6	33.3	3.70726	70.9563	100 - 13.1 - 2.02 - 0.19		Saccharopine	318.167	1	2.63303	1.19e-05	9.65e-05	2.54752
8.79_371.1373m/z	HMDB0059980	M+H	C17H22O9	36.4	9.89991	92.5881	100 - 19 - 3.55 - 0.446		4-Hydroxy-5-(phenyl)-valeric acid-O-glucuronide	371.137	1	8.79002	0.00198766	0.00540031	16408.2
9.67_355.2967m/z	HMDB0013034	M+ACN+H	C18H35NO3	37.7	3.80133	93.0278	100 - 20.4 - 2.58 - 0.245		Palmitoylglycine	355.297	1	9.67378	0.0139981	0.0222155	3.75207
7.08_377.0942m/z	HMDB0000229	M+ACN+H	C11H16N2O8P	34.7	-12.0117	86.356	100 - 13.1 - 2.44 - 0.244		Nicotinamide ribotide	377.094	1	7.07837	0.0488271	0.0478854	2.80315
9.97_324.0558m/z	HMDB0000095	M+H	C9H14N3O8P	37.2	-10.272	97.2978	100 - 11.3 - 2.23 - 0.203		Cytidine monophosphate	324.056	1	9.9674	0.00648563	0.012998	4.31226
3.04_230.0481m/z	HMDB0011635	M+ACN+H	C7H8O4S	37.6	-0.221679	88.5129	100 - 8.62 - 5.67 - 0.431		p-Cresol sulfate	230.048	1	3.03912	0.00329482	0.00792041	2.47612
7.52_1056.4373m/z	HMDB0001980	M+H	C46H65N13O12S2	29.7	-1.589	50.518	100 - 57.3 - 27.6 - 9.5 - 2.72 - 0.653 - 0.136		Vasopressin	1056.44	1	7.52443	0.0105602	0.018269	159.348
2.68_483.9952m/z	HMDB0000082	M+H	C9H16N3O14P3	33.4	7.03989	74.8493	100 - 11.5 - 3.49 - 0.351		Cytidine triphosphate	483.995	1	2.67877	2.65e-05	0.000183538	6.86187
24.05_556.2760m/z	HMDB0001045	M+H	C28H37N5O7	39.2	-1.0824	97.3258	100 - 32.8 - 6.65 - 1.01 - 0.123		Enkephalin L	556.276	1	24.0546	0.034512	0.0392693	18708.6
16.87_498.2955m/z	HMDB0000907	M+ACN+H	C24H40O6S	35.6	15.5549	93.8208	100 - 27.4 - 9.38 - 1.85 - 0.3		Sulfolithocholic acid	498.295	1	16.8653	0.0403111	0.0431611	9.36287
6.96_812.7028m/z	HMDB0004978	M+H	C48H93NO8	30	6.69534	57.7138	100 - 53.7 - 15.8 - 3.31 - 0.55		GlcCer(d18:1/24:0)	812.703	1	6.96097	0.0226243	0.0302531	1536.2
1.35_467.9998m/z	HMDB0000998	M+H	C9H16N3O13P3	30.5	6.22183	59.7061	100 - 11.5 - 3.28 - 0.326		dCTP	468	1	1.3459	0.00177443	0.00495566	11.8434
5.44_638.6437m/z	HMDB0011767	M+H	C41H83NO3	32.7	-1.31926	65.032	100 - 45.8 - 10.9 - 1.77 - 0.223		Cer(d18:0/23:0)	638.644	1	5.44447	0.0279577	0.0346179	Infinity
0.94_404.0264m/z	HMDB0001546	M+H	C9H15N3O11P2	36.9	2.27593	87.2935	100 - 11.4 - 2.86 - 0.276		CDP	404.026	1	0.943667	0.0348862	0.0395519	Infinity
6.45_95.0174m/z	HMDB0004983	M+H	C2H6O2S	31.7	13.3631	72.6184	100 - 3.11 - 4.96 - 0.117		Dimethyl sulfone	95.0174	1	6.45307	9.41e-06	7.95e-05	2.02034
9.55_175.0094m/z	HMDB0060015	M+H	C6H6O4S	34.6	19.9548	92.7908	100 - 7.51 - 5.58 - 0.369		Phenol sulphate	175.009	1	9.54507	1.03e-09	3.87e-08	115.633
11.86_355.2606m/z	HMDB0013205	M+ACN+H	C17H31NO4	37.8	4.66061	94.3663	100 - 19.3 - 2.58 - 0.259		9-Decenoylcarnitine	355.261	1	11.8612	0.0188229	0.0269602	7.18632
7.54_384.1305m/z	HMDB0125169	M+ACN+H	C15H18O9	38	4.73759	95.5154	100 - 16.8 - 3.17 - 0.374		6-[4-(2-carboxyethyl)phenoxy]-3,4,5-trihydroxyoxane-2-carboxylic acid	384.131	1	7.53637	0.00539809	0.0113509	1629.49
8.69_163.1069m/z	HMDB0000450	M+H	C6H14N2O3	36.9	-5.13147	90.2163	100 - 7.5 - 0.861		5-Hydroxylysine	163.107	1	8.69112	0.00246787	0.00634829	8.72197
15.73_245.2370m/z	HMDB0001186	M+H	C12H28N4O	35.8	14.0748	93.7689	100 - 14.8 - 1.23		N1-Acetylspermine	245.237	1	15.7316	0.000710385	0.00244963	44.944
22.65_540.5331m/z	HMDB0011760	M+H	C34H69NO3	38.6	-3.63508	97.4185	100 - 38 - 7.65 - 1.08 - 0.118		Cer(d18:0/16:0)	540.533	1	22.648	0.000335981	0.00137264	3.46267
7.08_259.0746m/z	HMDB0006409	M+ACN+H	C8H11NO4S	38.2	-0.555966	91.4807	100 - 10.1 - 5.8 - 0.515		Tyramine-O-sulfate	259.075	1	7.0834	0.00686612	0.0135052	2.6955
8.62_95.0176m/z	HMDB0004983	M+H	C2H6O2S	31.5	15.4763	73.5899	100 - 3.11 - 4.96 - 0.117		Dimethyl sulfone	95.0176	1	8.62085	0.0382135	0.0417638	3.75537
8.19_785.1173m/z	HMDB0000217	M+ACN+H	C21H28N7O17P3	32.6	10.8008	74.8078	100 - 26.2 - 6.81 - 1.18 - 0.189		NADP	785.117	1	8.18743	0.0292955	0.0355108	9100.77
8.58_309.2786m/z	HMDB0005060	M+H	C20H36O2	38.6	-0.631766	93.6642	100 - 22.1 - 2.74 - 0.246		Eicosadienoic acid	309.279	1	8.57627	0.0394533	0.0425808	7.78942
6.15_339.1436m/z	HMDB0001563	M+ACN+H	C11H15N5O5	37.9	8.2811	98.845	100 - 14.1 - 1.95 - 0.182		1-Methylguanosine	339.144	1	6.14845	0.00026219	0.00113158	5.16852
7.08_396.0785m/z	HMDB0059996	M+ACN+H	C15H14O8S	35	10.5706	86.7027	100 - 17.5 - 7.6 - 1.12 - 0.192		Dihydronaringenin-O-sulphate	396.079	1	7.07837	0.010933	0.0186906	30.2759
8.56_289.0468m/z	HMDB0062547	M+ACN+H	C8H9NO6S	36.3	-8.24941	90.7362	100 - 10.2 - 6.22 - 0.56 - 0.107		2-Hydroxyacetaminophen sulfate	289.047	1	8.55832	0.00137315	0.00407138	4.38849
1.34_127.0858m/z	HMDB0002039	M+ACN+H	C4H7NO	37.1	-8.92259	95.1408	100 - 4.81 - 0.297		2-Pyrrolidinone	127.086	1	1.34007	1.93e-05	0.000142324	21.2122
6.16_374.2112m/z	HMDB0060012	M+ACN+H	C16H28O7	34.5	-18.4097	90.7387	100 - 17.9 - 2.95 - 0.336		Neomenthol-glucuronide	374.211	1	6.16408	0.0234324	0.0309156	20.7369
13.96_207.1531m/z	HMDB0060656	M+H	C12H18N2O	35.6	18.969	96.7859	100 - 14 - 1.11		Monoethylglycinexylidide	207.153	1	13.9619	0.00023252	0.00102824	11.7071
8.54_304.0766m/z	HMDB0005831	M+ACN+H	C6H15O9P	36.1	-9.97752	91.5778	100 - 7 - 2.06 - 0.132		Sorbitol-6-phosphate	304.077	1	8.54035	0.0178268	0.026081	Infinity
22.96_339.3218m/z	HMDB0002884	M+H	C22H42O2	34.2	-11.6391	83.3467	100 - 24.4 - 3.25 - 0.31		Cetoleic acid	339.322	1	22.9633	0.0328715	0.0381325	17.4939
15.30_525.0228m/z	HMDB0000082	M+ACN+H	C9H16N3O14P3	35.3	9.32931	86.6647	100 - 11.5 - 3.49 - 0.351		Cytidine triphosphate	525.023	1	15.3023	0.00567976	0.0117827	3.00843
